# Supplementary material for: Professional practice for COVID-19 risk reduction among health care workers: A cross-sectional study with matched case-control comparison
Source: PLoS One. 2022 Mar 21;17(3):e0264232. doi: 10.1371/journal.pone.0264232 (PMC8936447; doi:10.1371/journal.pone.0264232)
Supplement: S1 File — (CSV) [file pone.0264232.s001.csv]

id	sex	age4cl	secteur	prof	vaccine	cov	coviddate2	symptomes	origine	hospit	cv_concerned	cv_hands	cv_msurg	cv_mresp	cv_mrespagr	cv_shld	cv_gog	cv_gown	cv_apron	cv_gloves	cv_cap	cv_shoes	cv_modif	ncv_concerned	ncv_hands	ncv_msurg	ncv_mresp	ncv_mrespagr	ncv_shld	ncv_gog	ncv_gown	ncv_apron	ncv_gloves	ncv_cap	ncv_shoes	ncv_modif	col_canteen	col_breaks	col_chang	col_meet	col_modif	air_comm	air_room	air_modif	case1	control1	case2	control2	case3
7	Masculin	4_>=50 ans	Etablissement de santé	MED	Oui, 2 doses	0	NA	NA	NA	NA	Je suis concerné	4-Tout le temps	4-Tout le temps	1-Rarement	4-Tout le temps	0-Jamais	0-Jamais	4-Tout le temps	0-Jamais	0-Jamais	0-Jamais	0-Jamais	Non	Je suis concerné	4-Tout le temps	4-Tout le temps	0-Jamais	4-Tout le temps	0-Jamais	0-Jamais	0-Jamais	0-Jamais	0-Jamais	0-Jamais	0-Jamais	Non	2-Régulièrement mais moins d'un jour sur 2	0-Jamais	0-Jamais	3-Régulièrement et plus d'un jour sur 2	Oui	4-Tous les jours	0-Jamais	Oui	0	1	0	1	0
11	Masculin	4_>=50 ans	Etablissement de santé	MED	Oui, 2 doses	0	NA	NA	NA	NA	Je ne suis pas concerné	NA	NA	NA	NA	NA	NA	NA	NA	NA	NA	NA	N/A	Je ne suis pas concerné	NA	NA	NA	NA	NA	NA	NA	NA	NA	NA	NA	N/A	0-Jamais	0-Jamais	0-Jamais	3-Régulièrement et plus d'un jour sur 2	Non	1-Rarement	2-Régulièrement mais moins d'un jour sur 2	Non	0	0	0	0	0
12	Féminin	4_>=50 ans	Etablissement de santé	NON SOIGNANTS	Oui, 2 doses	0	NA	NA	NA	NA	Je ne suis pas concerné	NA	NA	NA	NA	NA	NA	NA	NA	NA	NA	NA	N/A	Je ne suis pas concerné	NA	NA	NA	NA	NA	NA	NA	NA	NA	NA	NA	N/A	0-Jamais	0-Jamais	0-Jamais	4-Tous les jours	Oui	1-Rarement	0-Jamais	Non	0	0	0	0	0
16	Féminin	3_40-49 ans	Etablissement de santé	NON SOIGNANTS	Oui, 2 doses	0	NA	NA	NA	NA	Je ne suis pas concerné	NA	NA	NA	NA	NA	NA	NA	NA	NA	NA	NA	N/A	Je ne suis pas concerné	NA	NA	NA	NA	NA	NA	NA	NA	NA	NA	NA	N/A	0-Jamais	0-Jamais	0-Jamais	2-Régulièrement mais moins d'un jour sur 2	Non	4-Tous les jours	4-Tous les jours	Non	0	0	0	0	0
18	Féminin	2_30-39 ans	Etablissement de santé	NON SOIGNANTS	Oui, 1 dose	0	NA	NA	NA	NA	Je ne suis pas concerné	NA	NA	NA	NA	NA	NA	NA	NA	NA	NA	NA	N/A	Je ne suis pas concerné	NA	NA	NA	NA	NA	NA	NA	NA	NA	NA	NA	N/A	0-Jamais	4-Tous les jours	0-Jamais	1-Rarement	Oui	4-Tous les jours	0-Jamais	Oui	0	0	0	0	0
19	Féminin	3_40-49 ans	Etablissement de santé	IDE	Oui, 1 dose	0	NA	NA	NA	NA	Je ne suis pas concerné	NA	NA	NA	NA	NA	NA	NA	NA	NA	NA	NA	N/A	Je ne suis pas concerné	NA	NA	NA	NA	NA	NA	NA	NA	NA	NA	NA	N/A	0-Jamais	0-Jamais	0-Jamais	3-Régulièrement et plus d'un jour sur 2	Non	4-Tous les jours	0-Jamais	Non	0	0	0	0	0
21	Féminin	3_40-49 ans	Etablissement de santé	NON SOIGNANTS	Oui, 1 dose	0	NA	NA	NA	NA	Je ne suis pas concerné	NA	NA	NA	NA	NA	NA	NA	NA	NA	NA	NA	N/A	Je ne suis pas concerné	NA	NA	NA	NA	NA	NA	NA	NA	NA	NA	NA	N/A	0-Jamais	0-Jamais	0-Jamais	1-Rarement	Oui	4-Tous les jours	4-Tous les jours	Non	0	0	0	0	0
22	Féminin	3_40-49 ans	Etablissement de santé	NON SOIGNANTS	Oui, 1 dose	0	NA	NA	NA	NA	Je ne suis pas concerné	NA	NA	NA	NA	NA	NA	NA	NA	NA	NA	NA	N/A	Je ne suis pas concerné	NA	NA	NA	NA	NA	NA	NA	NA	NA	NA	NA	N/A	4-Tous les jours	1-Rarement	0-Jamais	1-Rarement	Non	4-Tous les jours	0-Jamais	Oui	0	0	0	0	0
24	Féminin	2_30-39 ans	Etablissement de santé	IDE	Oui, 2 doses	0	NA	NA	NA	NA	Je ne suis pas concerné	NA	NA	NA	NA	NA	NA	NA	NA	NA	NA	NA	N/A	Je ne suis pas concerné	NA	NA	NA	NA	NA	NA	NA	NA	NA	NA	NA	N/A	0-Jamais	4-Tous les jours	0-Jamais	0-Jamais	Oui	4-Tous les jours	0-Jamais	Oui	0	0	0	0	0
26	Féminin	2_30-39 ans	Etablissement de santé	NON SOIGNANTS	Oui, 1 dose	0	NA	NA	NA	NA	Je ne suis pas concerné	NA	NA	NA	NA	NA	NA	NA	NA	NA	NA	NA	N/A	Je ne suis pas concerné	NA	NA	NA	NA	NA	NA	NA	NA	NA	NA	NA	N/A	0-Jamais	0-Jamais	2-Régulièrement mais moins d'un jour sur 2	3-Régulièrement et plus d'un jour sur 2	Non	4-Tous les jours	0-Jamais	Non	0	0	0	0	0
28	Féminin	2_30-39 ans	Etablissement de santé	NON SOIGNANTS	Oui, 1 dose	1	12/2020	J'ai eu des symptômes	Sur mon lieu de travail, au contact d'un autre professionnel de santé qui était COVID-19 positif	Non	Je ne suis pas concerné	NA	NA	NA	NA	NA	NA	NA	NA	NA	NA	NA	N/A	Je ne suis pas concerné	NA	NA	NA	NA	NA	NA	NA	NA	NA	NA	NA	N/A	0-Jamais	4-Tous les jours	0-Jamais	1-Rarement	N/A	4-Tous les jours	0-Jamais	N/A	0	0	0	0	1
29	Féminin	2_30-39 ans	Etablissement de santé	NON SOIGNANTS	Non, mais je souhaite me faire vacciner	0	NA	NA	NA	NA	Je ne suis pas concerné	NA	NA	NA	NA	NA	NA	NA	NA	NA	NA	NA	N/A	Je ne suis pas concerné	NA	NA	NA	NA	NA	NA	NA	NA	NA	NA	NA	N/A	0-Jamais	0-Jamais	0-Jamais	2-Régulièrement mais moins d'un jour sur 2	Oui	0-Jamais	0-Jamais	Non	0	0	0	0	0
30	Féminin	3_40-49 ans	Etablissement de santé	NON SOIGNANTS	Oui, 1 dose	0	NA	NA	NA	NA	Je ne suis pas concerné	NA	NA	NA	NA	NA	NA	NA	NA	NA	NA	NA	N/A	Je ne suis pas concerné	NA	NA	NA	NA	NA	NA	NA	NA	NA	NA	NA	N/A	4-Tous les jours	4-Tous les jours	0-Jamais	2-Régulièrement mais moins d'un jour sur 2	Non	3-Régulièrement et plus d'un jour sur 2	0-Jamais	Non	0	0	0	0	0
31	Féminin	4_>=50 ans	Etablissement médico-social	AUTRES	Oui, 2 doses	0	NA	NA	NA	NA	Je ne suis pas concerné	NA	NA	NA	NA	NA	NA	NA	NA	NA	NA	NA	N/A	Je ne suis pas concerné	NA	NA	NA	NA	NA	NA	NA	NA	NA	NA	NA	N/A	0-Jamais	4-Tous les jours	0-Jamais	2-Régulièrement mais moins d'un jour sur 2	Non	4-Tous les jours	4-Tous les jours	Non	0	0	0	0	0
40	Féminin	1_<30 ans	Etablissement de santé	NON SOIGNANTS	Non, mais je souhaite me faire vacciner	1	12/2020	J'ai eu des symptômes	En dehors de mon lieu de travail	Non	Je ne suis pas concerné	NA	NA	NA	NA	NA	NA	NA	NA	NA	NA	NA	N/A	Je ne suis pas concerné	NA	NA	NA	NA	NA	NA	NA	NA	NA	NA	NA	N/A	0-Jamais	1-Rarement	0-Jamais	1-Rarement	N/A	4-Tous les jours	2-Régulièrement mais moins d'un jour sur 2	N/A	0	0	0	0	0
43	Féminin	3_40-49 ans	Etablissement de santé	AUTRES	Non, mais je souhaite me faire vacciner	1	11/2020	J'ai eu des symptômes	Sur mon lieu de travail, au contact d'un autre professionnel de santé qui était COVID-19 positif	Non	Je ne suis pas concerné	NA	NA	NA	NA	NA	NA	NA	NA	NA	NA	NA	N/A	Je suis concerné	3-Régulièrement et plus de la moitié du temps	3-Régulièrement et plus de la moitié du temps	0-Jamais	0-Jamais	0-Jamais	0-Jamais	0-Jamais	0-Jamais	0-Jamais	0-Jamais	0-Jamais	N/A	1-Rarement	4-Tous les jours	4-Tous les jours	2-Régulièrement mais moins d'un jour sur 2	N/A	3-Régulièrement et plus d'un jour sur 2	3-Régulièrement et plus d'un jour sur 2	N/A	0	0	1	0	1
44	Féminin	4_>=50 ans	Etablissement de santé	NON SOIGNANTS	Non, et je ne sais pas encore si je souhaite me faire vacciner	1	11/2020	J'ai eu des symptômes	Sur mon lieu de travail, au contact d'un autre professionnel de santé qui était COVID-19 positif	Non	Je ne suis pas concerné	NA	NA	NA	NA	NA	NA	NA	NA	NA	NA	NA	N/A	Je ne suis pas concerné	NA	NA	NA	NA	NA	NA	NA	NA	NA	NA	NA	N/A	1-Rarement	4-Tous les jours	4-Tous les jours	4-Tous les jours	N/A	4-Tous les jours	0-Jamais	N/A	0	0	0	0	1
47	Féminin	4_>=50 ans	Etablissement de santé	AUTRES	Oui, 2 doses	0	NA	NA	NA	NA	Je ne suis pas concerné	NA	NA	NA	NA	NA	NA	NA	NA	NA	NA	NA	N/A	Je ne suis pas concerné	NA	NA	NA	NA	NA	NA	NA	NA	NA	NA	NA	N/A	4-Tous les jours	4-Tous les jours	1-Rarement	1-Rarement	Non	4-Tous les jours	0-Jamais	Non	0	0	0	0	0
48	Féminin	2_30-39 ans	Etablissement médico-social	AUTRES	Oui, 1 dose	0	NA	NA	NA	NA	Je ne suis pas concerné	NA	NA	NA	NA	NA	NA	NA	NA	NA	NA	NA	N/A	Je suis concerné	4-Tout le temps	4-Tout le temps	0-Jamais	0-Jamais	0-Jamais	0-Jamais	0-Jamais	4-Tout le temps	3-Régulièrement et plus de la moitié du temps	0-Jamais	0-Jamais	Non	4-Tous les jours	4-Tous les jours	0-Jamais	1-Rarement	Non	4-Tous les jours	4-Tous les jours	Non	0	0	0	1	0
49	Féminin	4_>=50 ans	Etablissement de santé	NON SOIGNANTS	Oui, 2 doses	0	NA	NA	NA	NA	Je ne suis pas concerné	NA	NA	NA	NA	NA	NA	NA	NA	NA	NA	NA	N/A	Je suis concerné	4-Tout le temps	4-Tout le temps	1-Rarement	0-Jamais	0-Jamais	0-Jamais	0-Jamais	1-Rarement	1-Rarement	1-Rarement	0-Jamais	Non	0-Jamais	0-Jamais	0-Jamais	1-Rarement	Non	0-Jamais	0-Jamais	Non	0	0	0	1	0
50	Masculin	4_>=50 ans	Etablissement de santé	NON SOIGNANTS	Oui, 2 doses	0	NA	NA	NA	NA	Je ne suis pas concerné	NA	NA	NA	NA	NA	NA	NA	NA	NA	NA	NA	N/A	Je ne suis pas concerné	NA	NA	NA	NA	NA	NA	NA	NA	NA	NA	NA	N/A	4-Tous les jours	4-Tous les jours	0-Jamais	1-Rarement	Oui	4-Tous les jours	4-Tous les jours	Non	0	0	0	0	0
51	Féminin	2_30-39 ans	Etablissement de santé	NON SOIGNANTS	Non, et je ne souhaite pas me faire vacciner	0	NA	NA	NA	NA	Je ne suis pas concerné	NA	NA	NA	NA	NA	NA	NA	NA	NA	NA	NA	N/A	Je ne suis pas concerné	NA	NA	NA	NA	NA	NA	NA	NA	NA	NA	NA	N/A	4-Tous les jours	2-Régulièrement mais moins d'un jour sur 2	0-Jamais	1-Rarement	Oui	4-Tous les jours	4-Tous les jours	Non	0	0	0	0	0
52	Masculin	2_30-39 ans	Etablissement de santé	MED	Non, mais je souhaite me faire vacciner	1	3/2020	J'ai eu des symptômes	Sur mon lieu de travail, au contact d'un patient qui était COVID-19 positif	Non	Je suis concerné	4-Tout le temps	0-Jamais	4-Tout le temps	4-Tout le temps	0-Jamais	4-Tout le temps	4-Tout le temps	4-Tout le temps	4-Tout le temps	4-Tout le temps	0-Jamais	N/A	Je suis concerné	4-Tout le temps	4-Tout le temps	0-Jamais	0-Jamais	0-Jamais	0-Jamais	0-Jamais	0-Jamais	2-Régulièrement mais moins de la moitié du temps	0-Jamais	0-Jamais	N/A	4-Tous les jours	1-Rarement	0-Jamais	1-Rarement	N/A	4-Tous les jours	4-Tous les jours	N/A	0	0	0	0	0
55	Masculin	2_30-39 ans	Etablissement de santé	NON SOIGNANTS	Oui, 1 dose	0	NA	NA	NA	NA	Je ne suis pas concerné	NA	NA	NA	NA	NA	NA	NA	NA	NA	NA	NA	N/A	Je ne suis pas concerné	NA	NA	NA	NA	NA	NA	NA	NA	NA	NA	NA	N/A	4-Tous les jours	4-Tous les jours	0-Jamais	4-Tous les jours	Non	4-Tous les jours	4-Tous les jours	Oui	0	0	0	0	0
56	Féminin	1_<30 ans	Etablissement de santé	NON SOIGNANTS	Oui, 1 dose	0	NA	NA	NA	NA	Je ne suis pas concerné	NA	NA	NA	NA	NA	NA	NA	NA	NA	NA	NA	N/A	Je suis concerné	4-Tout le temps	4-Tout le temps	0-Jamais	0-Jamais	0-Jamais	1-Rarement	0-Jamais	0-Jamais	0-Jamais	0-Jamais	0-Jamais	Non	4-Tous les jours	3-Régulièrement et plus d'un jour sur 2	0-Jamais	2-Régulièrement mais moins d'un jour sur 2	Non	4-Tous les jours	4-Tous les jours	Non	0	0	0	1	0
59	Féminin	3_40-49 ans	Etablissement de santé	MED	Oui, 2 doses	0	NA	NA	NA	NA	Je suis concerné	4-Tout le temps	4-Tout le temps	4-Tout le temps	4-Tout le temps	4-Tout le temps	4-Tout le temps	4-Tout le temps	4-Tout le temps	4-Tout le temps	4-Tout le temps	0-Jamais	Non	Je suis concerné	4-Tout le temps	4-Tout le temps	0-Jamais	0-Jamais	0-Jamais	0-Jamais	0-Jamais	0-Jamais	1-Rarement	0-Jamais	0-Jamais	Non	0-Jamais	4-Tous les jours	0-Jamais	2-Régulièrement mais moins d'un jour sur 2	Non	0-Jamais	0-Jamais	Non	0	1	0	1	0
60	Féminin	3_40-49 ans	Etablissement de santé	AUTRES	Oui, 2 doses	0	NA	NA	NA	NA	Je suis concerné	3-Régulièrement et plus de la moitié du temps	4-Tout le temps	0-Jamais	0-Jamais	0-Jamais	0-Jamais	0-Jamais	0-Jamais	0-Jamais	0-Jamais	0-Jamais	Non	Je suis concerné	3-Régulièrement et plus de la moitié du temps	4-Tout le temps	0-Jamais	0-Jamais	0-Jamais	0-Jamais	0-Jamais	0-Jamais	0-Jamais	0-Jamais	0-Jamais	Non	4-Tous les jours	4-Tous les jours	0-Jamais	1-Rarement	Non	2-Régulièrement mais moins d'un jour sur 2	0-Jamais	Non	0	1	0	1	0
62	Féminin	3_40-49 ans	Etablissement de santé	NON SOIGNANTS	Non, mais je souhaite me faire vacciner	0	NA	NA	NA	NA	Je ne suis pas concerné	NA	NA	NA	NA	NA	NA	NA	NA	NA	NA	NA	N/A	Je suis concerné	3-Régulièrement et plus de la moitié du temps	4-Tout le temps	0-Jamais	0-Jamais	0-Jamais	0-Jamais	0-Jamais	0-Jamais	0-Jamais	0-Jamais	0-Jamais	Non	4-Tous les jours	4-Tous les jours	4-Tous les jours	0-Jamais	Non	4-Tous les jours	4-Tous les jours	Non	0	0	0	1	0
65	Féminin	3_40-49 ans	Etablissement de santé	IDE	Oui, 1 dose	0	NA	NA	NA	NA	Je suis concerné	4-Tout le temps	4-Tout le temps	2-Régulièrement mais moins de la moitié du temps	4-Tout le temps	0-Jamais	4-Tout le temps	1-Rarement	4-Tout le temps	4-Tout le temps	0-Jamais	0-Jamais	Oui	Je suis concerné	4-Tout le temps	4-Tout le temps	0-Jamais	0-Jamais	0-Jamais	2-Régulièrement mais moins de la moitié du temps	1-Rarement	2-Régulièrement mais moins de la moitié du temps	3-Régulièrement et plus de la moitié du temps	1-Rarement	1-Rarement	Oui	0-Jamais	2-Régulièrement mais moins d'un jour sur 2	2-Régulièrement mais moins d'un jour sur 2	1-Rarement	Oui	4-Tous les jours	4-Tous les jours	Oui	0	0	0	0	0
66	Masculin	4_>=50 ans	Etablissement de santé	NON SOIGNANTS	Oui, 2 doses	0	NA	NA	NA	NA	Je ne suis pas concerné	NA	NA	NA	NA	NA	NA	NA	NA	NA	NA	NA	N/A	Je ne suis pas concerné	NA	NA	NA	NA	NA	NA	NA	NA	NA	NA	NA	N/A	1-Rarement	1-Rarement	0-Jamais	3-Régulièrement et plus d'un jour sur 2	Oui	1-Rarement	4-Tous les jours	Oui	0	0	0	0	0
67	Féminin	3_40-49 ans	Etablissement de santé	AUTRES	Non, mais je souhaite me faire vacciner	1	3/2021	J'ai eu des symptômes	En dehors de mon lieu de travail	Non	Je ne suis pas concerné	NA	NA	NA	NA	NA	NA	NA	NA	NA	NA	NA	N/A	Je ne suis pas concerné	NA	NA	NA	NA	NA	NA	NA	NA	NA	NA	NA	N/A	3-Régulièrement et plus d'un jour sur 2	3-Régulièrement et plus d'un jour sur 2	0-Jamais	2-Régulièrement mais moins d'un jour sur 2	N/A	3-Régulièrement et plus d'un jour sur 2	0-Jamais	N/A	0	0	0	0	0
68	Féminin	4_>=50 ans	Etablissement de santé	AS	Oui, 2 doses	0	NA	NA	NA	NA	Je suis concerné	4-Tout le temps	4-Tout le temps	2-Régulièrement mais moins de la moitié du temps	3-Régulièrement et plus de la moitié du temps	2-Régulièrement mais moins de la moitié du temps	2-Régulièrement mais moins de la moitié du temps	4-Tout le temps	4-Tout le temps	3-Régulièrement et plus de la moitié du temps	3-Régulièrement et plus de la moitié du temps	3-Régulièrement et plus de la moitié du temps	Non	Je ne suis pas concerné	NA	NA	NA	NA	NA	NA	NA	NA	NA	NA	NA	N/A	4-Tous les jours	4-Tous les jours	4-Tous les jours	1-Rarement	Oui	4-Tous les jours	4-Tous les jours	Non	0	1	0	0	0
69	Masculin	4_>=50 ans	Etablissement de santé	NON SOIGNANTS	Oui, 2 doses	0	NA	NA	NA	NA	Je ne suis pas concerné	NA	NA	NA	NA	NA	NA	NA	NA	NA	NA	NA	N/A	Je ne suis pas concerné	NA	NA	NA	NA	NA	NA	NA	NA	NA	NA	NA	N/A	4-Tous les jours	4-Tous les jours	0-Jamais	3-Régulièrement et plus d'un jour sur 2	Non	4-Tous les jours	4-Tous les jours	Non	0	0	0	0	0
72	Féminin	2_30-39 ans	Etablissement de santé	MED	Oui, 1 dose	1	10/2020	J'ai eu des symptômes	Sur mon lieu de travail, au contact d'un patient qui était COVID-19 positif	Non	Je suis concerné	4-Tout le temps	4-Tout le temps	1-Rarement	4-Tout le temps	0-Jamais	3-Régulièrement et plus de la moitié du temps	0-Jamais	3-Régulièrement et plus de la moitié du temps	2-Régulièrement mais moins de la moitié du temps	4-Tout le temps	1-Rarement	N/A	Je suis concerné	4-Tout le temps	4-Tout le temps	0-Jamais	0-Jamais	0-Jamais	2-Régulièrement mais moins de la moitié du temps	0-Jamais	0-Jamais	0-Jamais	0-Jamais	0-Jamais	N/A	3-Régulièrement et plus d'un jour sur 2	3-Régulièrement et plus d'un jour sur 2	0-Jamais	1-Rarement	N/A	3-Régulièrement et plus d'un jour sur 2	3-Régulièrement et plus d'un jour sur 2	N/A	1	0	1	0	1
73	Féminin	1_<30 ans	Etablissement de santé	IDE	Non, et je ne sais pas encore si je souhaite me faire vacciner	0	NA	NA	NA	NA	Je suis concerné	4-Tout le temps	4-Tout le temps	4-Tout le temps	4-Tout le temps	3-Régulièrement et plus de la moitié du temps	3-Régulièrement et plus de la moitié du temps	4-Tout le temps	3-Régulièrement et plus de la moitié du temps	4-Tout le temps	4-Tout le temps	0-Jamais	Non	Je suis concerné	3-Régulièrement et plus de la moitié du temps	4-Tout le temps	0-Jamais	0-Jamais	0-Jamais	0-Jamais	1-Rarement	1-Rarement	2-Régulièrement mais moins de la moitié du temps	0-Jamais	0-Jamais	Non	0-Jamais	4-Tous les jours	4-Tous les jours	0-Jamais	Non	3-Régulièrement et plus d'un jour sur 2	4-Tous les jours	Non	0	1	0	1	0
75	Féminin	3_40-49 ans	Etablissement de santé	AUTRES	Oui, 2 doses	0	NA	NA	NA	NA	Je suis concerné	4-Tout le temps	4-Tout le temps	0-Jamais	2-Régulièrement mais moins de la moitié du temps	3-Régulièrement et plus de la moitié du temps	3-Régulièrement et plus de la moitié du temps	4-Tout le temps	2-Régulièrement mais moins de la moitié du temps	1-Rarement	4-Tout le temps	1-Rarement	Non	Je suis concerné	4-Tout le temps	4-Tout le temps	0-Jamais	0-Jamais	0-Jamais	0-Jamais	0-Jamais	0-Jamais	0-Jamais	0-Jamais	0-Jamais	Non	0-Jamais	0-Jamais	2-Régulièrement mais moins d'un jour sur 2	0-Jamais	Non	4-Tous les jours	4-Tous les jours	Non	0	1	0	1	0
77	Féminin	3_40-49 ans	Etablissement de santé	IDE	Oui, 1 dose	1	11/2020	J'ai eu des symptômes	Sur mon lieu de travail, au contact d'un autre professionnel de santé qui était COVID-19 positif	Non	Je suis concerné	3-Régulièrement et plus de la moitié du temps	0-Jamais	4-Tout le temps	4-Tout le temps	4-Tout le temps	4-Tout le temps	4-Tout le temps	4-Tout le temps	4-Tout le temps	4-Tout le temps	0-Jamais	N/A	Je suis concerné	3-Régulièrement et plus de la moitié du temps	4-Tout le temps	0-Jamais	0-Jamais	0-Jamais	0-Jamais	2-Régulièrement mais moins de la moitié du temps	2-Régulièrement mais moins de la moitié du temps	3-Régulièrement et plus de la moitié du temps	2-Régulièrement mais moins de la moitié du temps	0-Jamais	N/A	3-Régulièrement et plus d'un jour sur 2	3-Régulièrement et plus d'un jour sur 2	3-Régulièrement et plus d'un jour sur 2	0-Jamais	N/A	0-Jamais	0-Jamais	N/A	1	0	1	0	1
78	Masculin	4_>=50 ans	Etablissement de santé	MED	Non, mais je souhaite me faire vacciner	1	11/2020	J'ai eu des symptômes	Sur mon lieu de travail, au contact d'un patient qui était COVID-19 positif	Non	Je ne suis pas concerné	NA	NA	NA	NA	NA	NA	NA	NA	NA	NA	NA	N/A	Je suis concerné	4-Tout le temps	4-Tout le temps	1-Rarement	1-Rarement	0-Jamais	0-Jamais	0-Jamais	0-Jamais	3-Régulièrement et plus de la moitié du temps	3-Régulièrement et plus de la moitié du temps	0-Jamais	N/A	3-Régulièrement et plus d'un jour sur 2	1-Rarement	2-Régulièrement mais moins d'un jour sur 2	2-Régulièrement mais moins d'un jour sur 2	N/A	0-Jamais	0-Jamais	N/A	0	0	1	0	1
79	Féminin	1_<30 ans	Etablissement de santé	IDE	Non, et je ne sais pas encore si je souhaite me faire vacciner	0	NA	NA	NA	NA	Je suis concerné	4-Tout le temps	4-Tout le temps	3-Régulièrement et plus de la moitié du temps	4-Tout le temps	0-Jamais	3-Régulièrement et plus de la moitié du temps	3-Régulièrement et plus de la moitié du temps	1-Rarement	4-Tout le temps	3-Régulièrement et plus de la moitié du temps	0-Jamais	Non	Je suis concerné	3-Régulièrement et plus de la moitié du temps	4-Tout le temps	0-Jamais	3-Régulièrement et plus de la moitié du temps	0-Jamais	0-Jamais	0-Jamais	0-Jamais	3-Régulièrement et plus de la moitié du temps	0-Jamais	0-Jamais	Non	0-Jamais	3-Régulièrement et plus d'un jour sur 2	4-Tous les jours	0-Jamais	Non	3-Régulièrement et plus d'un jour sur 2	3-Régulièrement et plus d'un jour sur 2	Non	0	1	0	1	0
80	Féminin	4_>=50 ans	Etablissement de santé	AUTRES	Oui, 2 doses	0	NA	NA	NA	NA	Je ne suis pas concerné	NA	NA	NA	NA	NA	NA	NA	NA	NA	NA	NA	N/A	Je suis concerné	2-Régulièrement mais moins de la moitié du temps	4-Tout le temps	0-Jamais	0-Jamais	0-Jamais	0-Jamais	0-Jamais	0-Jamais	0-Jamais	0-Jamais	0-Jamais	Non	0-Jamais	3-Régulièrement et plus d'un jour sur 2	0-Jamais	4-Tous les jours	Non	4-Tous les jours	4-Tous les jours	Non	0	0	0	1	0
82	Féminin	4_>=50 ans	Etablissement de santé	AS	Oui, 1 dose	0	NA	NA	NA	NA	Je suis concerné	4-Tout le temps	4-Tout le temps	3-Régulièrement et plus de la moitié du temps	4-Tout le temps	0-Jamais	4-Tout le temps	4-Tout le temps	4-Tout le temps	4-Tout le temps	2-Régulièrement mais moins de la moitié du temps	0-Jamais	Non	Je suis concerné	4-Tout le temps	4-Tout le temps	0-Jamais	3-Régulièrement et plus de la moitié du temps	0-Jamais	0-Jamais	0-Jamais	4-Tout le temps	4-Tout le temps	0-Jamais	0-Jamais	Non	0-Jamais	2-Régulièrement mais moins d'un jour sur 2	4-Tous les jours	2-Régulièrement mais moins d'un jour sur 2	Non	4-Tous les jours	4-Tous les jours	Non	0	1	0	1	0
83	Féminin	1_<30 ans	Etablissement de santé	MED	Oui, 2 doses	0	NA	NA	NA	NA	Je suis concerné	4-Tout le temps	4-Tout le temps	4-Tout le temps	4-Tout le temps	0-Jamais	4-Tout le temps	4-Tout le temps	0-Jamais	4-Tout le temps	4-Tout le temps	0-Jamais	Non	Je suis concerné	4-Tout le temps	4-Tout le temps	0-Jamais	0-Jamais	0-Jamais	0-Jamais	0-Jamais	0-Jamais	0-Jamais	0-Jamais	0-Jamais	Non	4-Tous les jours	2-Régulièrement mais moins d'un jour sur 2	0-Jamais	1-Rarement	Non	4-Tous les jours	4-Tous les jours	Oui	0	1	0	1	0
84	Féminin	4_>=50 ans	Etablissement de santé	IDE	Non, et je ne sais pas encore si je souhaite me faire vacciner	0	NA	NA	NA	NA	Je suis concerné	4-Tout le temps	4-Tout le temps	4-Tout le temps	4-Tout le temps	3-Régulièrement et plus de la moitié du temps	4-Tout le temps	4-Tout le temps	1-Rarement	4-Tout le temps	4-Tout le temps	1-Rarement	Non	Je suis concerné	4-Tout le temps	4-Tout le temps	1-Rarement	4-Tout le temps	1-Rarement	1-Rarement	1-Rarement	1-Rarement	4-Tout le temps	1-Rarement	1-Rarement	Non	3-Régulièrement et plus d'un jour sur 2	4-Tous les jours	4-Tous les jours	1-Rarement	Non	4-Tous les jours	4-Tous les jours	Non	0	1	0	1	0
85	Féminin	2_30-39 ans	Etablissement de santé	NON SOIGNANTS	Non, et je ne sais pas encore si je souhaite me faire vacciner	0	NA	NA	NA	NA	Je ne suis pas concerné	NA	NA	NA	NA	NA	NA	NA	NA	NA	NA	NA	N/A	Je ne suis pas concerné	NA	NA	NA	NA	NA	NA	NA	NA	NA	NA	NA	N/A	0-Jamais	2-Régulièrement mais moins d'un jour sur 2	0-Jamais	1-Rarement	Non	4-Tous les jours	0-Jamais	Non	0	0	0	0	0
86	Féminin	1_<30 ans	Etablissement de santé	IDE	Non, et je ne sais pas encore si je souhaite me faire vacciner	0	NA	NA	NA	NA	Je suis concerné	4-Tout le temps	1-Rarement	3-Régulièrement et plus de la moitié du temps	4-Tout le temps	0-Jamais	3-Régulièrement et plus de la moitié du temps	3-Régulièrement et plus de la moitié du temps	4-Tout le temps	4-Tout le temps	3-Régulièrement et plus de la moitié du temps	0-Jamais	Oui	Je suis concerné	4-Tout le temps	4-Tout le temps	0-Jamais	1-Rarement	0-Jamais	0-Jamais	0-Jamais	1-Rarement	2-Régulièrement mais moins de la moitié du temps	0-Jamais	0-Jamais	Non	0-Jamais	4-Tous les jours	4-Tous les jours	1-Rarement	Non	4-Tous les jours	1-Rarement	Non	0	0	0	1	0
87	Féminin	2_30-39 ans	Etablissement de santé	IDE	Oui, 1 dose	0	NA	NA	NA	NA	Je suis concerné	0-Jamais	4-Tout le temps	1-Rarement	4-Tout le temps	0-Jamais	4-Tout le temps	4-Tout le temps	4-Tout le temps	4-Tout le temps	3-Régulièrement et plus de la moitié du temps	0-Jamais	Non	Je suis concerné	4-Tout le temps	4-Tout le temps	0-Jamais	4-Tout le temps	0-Jamais	0-Jamais	0-Jamais	0-Jamais	1-Rarement	0-Jamais	0-Jamais	Oui	4-Tous les jours	4-Tous les jours	4-Tous les jours	1-Rarement	Oui	4-Tous les jours	4-Tous les jours	Oui	0	1	0	0	0
88	Masculin	2_30-39 ans	Etablissement de santé	IDE	Oui, 1 dose	0	NA	NA	NA	NA	Je suis concerné	4-Tout le temps	4-Tout le temps	0-Jamais	4-Tout le temps	0-Jamais	4-Tout le temps	4-Tout le temps	4-Tout le temps	4-Tout le temps	4-Tout le temps	0-Jamais	Oui	Je suis concerné	4-Tout le temps	4-Tout le temps	0-Jamais	0-Jamais	0-Jamais	2-Régulièrement mais moins de la moitié du temps	0-Jamais	0-Jamais	0-Jamais	0-Jamais	0-Jamais	Non	2-Régulièrement mais moins d'un jour sur 2	4-Tous les jours	4-Tous les jours	2-Régulièrement mais moins d'un jour sur 2	Oui	4-Tous les jours	4-Tous les jours	Non	0	0	0	1	0
90	Masculin	4_>=50 ans	Etablissement de santé	MED	Oui, 2 doses	0	NA	NA	NA	NA	Je suis concerné	4-Tout le temps	0-Jamais	4-Tout le temps	4-Tout le temps	4-Tout le temps	4-Tout le temps	4-Tout le temps	1-Rarement	4-Tout le temps	4-Tout le temps	1-Rarement	Non	Je suis concerné	4-Tout le temps	4-Tout le temps	0-Jamais	4-Tout le temps	0-Jamais	1-Rarement	1-Rarement	0-Jamais	1-Rarement	1-Rarement	0-Jamais	Non	0-Jamais	0-Jamais	0-Jamais	1-Rarement	Non	4-Tous les jours	4-Tous les jours	Non	0	1	0	1	0
91	Féminin	4_>=50 ans	Etablissement de santé	IDE	Oui, 2 doses	0	NA	NA	NA	NA	Je suis concerné	4-Tout le temps	4-Tout le temps	1-Rarement	4-Tout le temps	1-Rarement	4-Tout le temps	4-Tout le temps	4-Tout le temps	4-Tout le temps	2-Régulièrement mais moins de la moitié du temps	4-Tout le temps	Non	Je suis concerné	4-Tout le temps	4-Tout le temps	0-Jamais	0-Jamais	0-Jamais	0-Jamais	0-Jamais	1-Rarement	1-Rarement	0-Jamais	0-Jamais	Non	1-Rarement	1-Rarement	3-Régulièrement et plus d'un jour sur 2	1-Rarement	Oui	4-Tous les jours	3-Régulièrement et plus d'un jour sur 2	Non	0	1	0	1	0
93	Féminin	3_40-49 ans	Etablissement de santé	NON SOIGNANTS	Oui, 1 dose	0	NA	NA	NA	NA	Je ne suis pas concerné	NA	NA	NA	NA	NA	NA	NA	NA	NA	NA	NA	N/A	Je ne suis pas concerné	NA	NA	NA	NA	NA	NA	NA	NA	NA	NA	NA	N/A	0-Jamais	1-Rarement	0-Jamais	1-Rarement	Oui	1-Rarement	2-Régulièrement mais moins d'un jour sur 2	Non	0	0	0	0	0
94	Féminin	3_40-49 ans	Etablissement de santé	NON SOIGNANTS	Non, mais je souhaite me faire vacciner	0	NA	NA	NA	NA	Je ne suis pas concerné	NA	NA	NA	NA	NA	NA	NA	NA	NA	NA	NA	N/A	Je ne suis pas concerné	NA	NA	NA	NA	NA	NA	NA	NA	NA	NA	NA	N/A	0-Jamais	4-Tous les jours	0-Jamais	1-Rarement	Non	4-Tous les jours	0-Jamais	Non	0	0	0	0	0
95	Féminin	3_40-49 ans	Etablissement de santé	NON SOIGNANTS	Oui, 1 dose	0	NA	NA	NA	NA	Je ne suis pas concerné	NA	NA	NA	NA	NA	NA	NA	NA	NA	NA	NA	N/A	Je suis concerné	3-Régulièrement et plus de la moitié du temps	4-Tout le temps	0-Jamais	0-Jamais	0-Jamais	0-Jamais	0-Jamais	0-Jamais	0-Jamais	0-Jamais	0-Jamais	Non	0-Jamais	0-Jamais	0-Jamais	2-Régulièrement mais moins d'un jour sur 2	Non	0-Jamais	0-Jamais	Non	0	0	0	1	0
96	Féminin	3_40-49 ans	Etablissement de santé	IDE	Non, et je ne sais pas encore si je souhaite me faire vacciner	0	NA	NA	NA	NA	Je suis concerné	4-Tout le temps	1-Rarement	4-Tout le temps	4-Tout le temps	4-Tout le temps	3-Régulièrement et plus de la moitié du temps	4-Tout le temps	1-Rarement	4-Tout le temps	3-Régulièrement et plus de la moitié du temps	1-Rarement	Oui	Je suis concerné	4-Tout le temps	4-Tout le temps	0-Jamais	0-Jamais	0-Jamais	0-Jamais	0-Jamais	0-Jamais	4-Tout le temps	0-Jamais	0-Jamais	Non	0-Jamais	2-Régulièrement mais moins d'un jour sur 2	3-Régulièrement et plus d'un jour sur 2	1-Rarement	Non	4-Tous les jours	4-Tous les jours	Non	0	0	0	1	0
98	Masculin	2_30-39 ans	Etablissement de santé	MED	Oui, 1 dose	0	NA	NA	NA	NA	Je suis concerné	4-Tout le temps	0-Jamais	4-Tout le temps	4-Tout le temps	0-Jamais	4-Tout le temps	4-Tout le temps	2-Régulièrement mais moins de la moitié du temps	4-Tout le temps	4-Tout le temps	0-Jamais	Non	Je suis concerné	4-Tout le temps	4-Tout le temps	0-Jamais	0-Jamais	0-Jamais	0-Jamais	0-Jamais	1-Rarement	1-Rarement	0-Jamais	0-Jamais	Non	0-Jamais	4-Tous les jours	0-Jamais	3-Régulièrement et plus d'un jour sur 2	Non	2-Régulièrement mais moins d'un jour sur 2	0-Jamais	Non	0	1	0	1	0
100	Féminin	2_30-39 ans	Etablissement de santé	IDE	Non, mais je souhaite me faire vacciner	0	NA	NA	NA	NA	Je suis concerné	4-Tout le temps	0-Jamais	4-Tout le temps	4-Tout le temps	0-Jamais	4-Tout le temps	4-Tout le temps	4-Tout le temps	4-Tout le temps	0-Jamais	0-Jamais	Oui	Je suis concerné	4-Tout le temps	4-Tout le temps	0-Jamais	0-Jamais	0-Jamais	0-Jamais	0-Jamais	1-Rarement	3-Régulièrement et plus de la moitié du temps	0-Jamais	0-Jamais	Non	1-Rarement	2-Régulièrement mais moins d'un jour sur 2	1-Rarement	1-Rarement	Non	4-Tous les jours	4-Tous les jours	Non	0	0	0	1	0
102	Féminin	2_30-39 ans	Etablissement de santé	AUTRES	Oui, 1 dose	1	10/2020	J'ai eu des symptômes	Sur mon lieu de travail, au contact d'un autre professionnel de santé qui était COVID-19 positif	Non	Je ne suis pas concerné	NA	NA	NA	NA	NA	NA	NA	NA	NA	NA	NA	N/A	Je ne suis pas concerné	NA	NA	NA	NA	NA	NA	NA	NA	NA	NA	NA	N/A	4-Tous les jours	2-Régulièrement mais moins d'un jour sur 2	0-Jamais	2-Régulièrement mais moins d'un jour sur 2	N/A	1-Rarement	0-Jamais	N/A	0	0	0	0	1
103	Féminin	2_30-39 ans	Etablissement de santé	AS	Non, et je ne sais pas encore si je souhaite me faire vacciner	0	NA	NA	NA	NA	Je suis concerné	4-Tout le temps	1-Rarement	3-Régulièrement et plus de la moitié du temps	4-Tout le temps	0-Jamais	4-Tout le temps	4-Tout le temps	3-Régulièrement et plus de la moitié du temps	4-Tout le temps	4-Tout le temps	0-Jamais	Non	Je suis concerné	4-Tout le temps	1-Rarement	3-Régulièrement et plus de la moitié du temps	4-Tout le temps	0-Jamais	0-Jamais	0-Jamais	4-Tout le temps	4-Tout le temps	0-Jamais	0-Jamais	Non	0-Jamais	3-Régulièrement et plus d'un jour sur 2	4-Tous les jours	0-Jamais	Non	4-Tous les jours	4-Tous les jours	Non	0	1	0	1	0
104	Féminin	2_30-39 ans	Etablissement de santé	IDE	Oui, 1 dose	0	NA	NA	NA	NA	Je ne suis pas concerné	NA	NA	NA	NA	NA	NA	NA	NA	NA	NA	NA	N/A	Je ne suis pas concerné	NA	NA	NA	NA	NA	NA	NA	NA	NA	NA	NA	N/A	1-Rarement	4-Tous les jours	4-Tous les jours	1-Rarement	Non	4-Tous les jours	4-Tous les jours	Non	0	0	0	0	0
105	Masculin	4_>=50 ans	Etablissement de santé	MED	Oui, 2 doses	0	NA	NA	NA	NA	Je suis concerné	4-Tout le temps	0-Jamais	4-Tout le temps	2-Régulièrement mais moins de la moitié du temps	1-Rarement	3-Régulièrement et plus de la moitié du temps	4-Tout le temps	4-Tout le temps	4-Tout le temps	4-Tout le temps	1-Rarement	Oui	Je suis concerné	2-Régulièrement mais moins de la moitié du temps	4-Tout le temps	2-Régulièrement mais moins de la moitié du temps	3-Régulièrement et plus de la moitié du temps	1-Rarement	1-Rarement	1-Rarement	4-Tout le temps	4-Tout le temps	2-Régulièrement mais moins de la moitié du temps	0-Jamais	Oui	4-Tous les jours	2-Régulièrement mais moins d'un jour sur 2	4-Tous les jours	1-Rarement	Oui	4-Tous les jours	4-Tous les jours	Oui	0	0	0	0	0
108	Masculin	2_30-39 ans	Etablissement de santé	MED	Oui, 2 doses	0	NA	NA	NA	NA	Je ne suis pas concerné	NA	NA	NA	NA	NA	NA	NA	NA	NA	NA	NA	N/A	Je suis concerné	4-Tout le temps	4-Tout le temps	1-Rarement	3-Régulièrement et plus de la moitié du temps	0-Jamais	0-Jamais	3-Régulièrement et plus de la moitié du temps	3-Régulièrement et plus de la moitié du temps	3-Régulièrement et plus de la moitié du temps	1-Rarement	1-Rarement	Non	0-Jamais	4-Tous les jours	4-Tous les jours	1-Rarement	Oui	4-Tous les jours	4-Tous les jours	Non	0	0	0	1	0
110	Féminin	1_<30 ans	Etablissement de santé	IDE	Oui, 2 doses	0	NA	NA	NA	NA	Je suis concerné	4-Tout le temps	4-Tout le temps	2-Régulièrement mais moins de la moitié du temps	4-Tout le temps	0-Jamais	4-Tout le temps	3-Régulièrement et plus de la moitié du temps	4-Tout le temps	4-Tout le temps	1-Rarement	0-Jamais	Non	Je suis concerné	4-Tout le temps	4-Tout le temps	0-Jamais	0-Jamais	0-Jamais	0-Jamais	0-Jamais	0-Jamais	0-Jamais	0-Jamais	0-Jamais	Non	0-Jamais	3-Régulièrement et plus d'un jour sur 2	4-Tous les jours	1-Rarement	Non	4-Tous les jours	4-Tous les jours	Oui	0	1	0	1	0
112	Féminin	4_>=50 ans	Etablissement de santé	AS	Oui, 2 doses	0	NA	NA	NA	NA	Je suis concerné	4-Tout le temps	4-Tout le temps	3-Régulièrement et plus de la moitié du temps	4-Tout le temps	0-Jamais	3-Régulièrement et plus de la moitié du temps	4-Tout le temps	4-Tout le temps	4-Tout le temps	3-Régulièrement et plus de la moitié du temps	0-Jamais	Non	Je suis concerné	4-Tout le temps	4-Tout le temps	0-Jamais	1-Rarement	0-Jamais	0-Jamais	0-Jamais	3-Régulièrement et plus de la moitié du temps	3-Régulièrement et plus de la moitié du temps	0-Jamais	0-Jamais	Non	3-Régulièrement et plus d'un jour sur 2	4-Tous les jours	4-Tous les jours	3-Régulièrement et plus d'un jour sur 2	Non	4-Tous les jours	3-Régulièrement et plus d'un jour sur 2	Non	0	1	0	1	0
113	Masculin	1_<30 ans	Etablissement de santé	IDE	Non, mais je souhaite me faire vacciner	0	NA	NA	NA	NA	Je suis concerné	4-Tout le temps	0-Jamais	4-Tout le temps	4-Tout le temps	1-Rarement	4-Tout le temps	4-Tout le temps	4-Tout le temps	4-Tout le temps	4-Tout le temps	1-Rarement	Non	Je suis concerné	4-Tout le temps	4-Tout le temps	0-Jamais	0-Jamais	0-Jamais	0-Jamais	0-Jamais	1-Rarement	4-Tout le temps	0-Jamais	0-Jamais	Non	4-Tous les jours	4-Tous les jours	3-Régulièrement et plus d'un jour sur 2	3-Régulièrement et plus d'un jour sur 2	Non	4-Tous les jours	2-Régulièrement mais moins d'un jour sur 2	Non	0	1	0	1	0
114	Féminin	1_<30 ans	Etablissement de santé	AS	Non, et je ne sais pas encore si je souhaite me faire vacciner	0	NA	NA	NA	NA	Je suis concerné	4-Tout le temps	4-Tout le temps	3-Régulièrement et plus de la moitié du temps	4-Tout le temps	0-Jamais	4-Tout le temps	4-Tout le temps	4-Tout le temps	4-Tout le temps	4-Tout le temps	0-Jamais	Non	Je suis concerné	4-Tout le temps	4-Tout le temps	0-Jamais	0-Jamais	0-Jamais	0-Jamais	0-Jamais	1-Rarement	4-Tout le temps	0-Jamais	0-Jamais	Non	4-Tous les jours	4-Tous les jours	0-Jamais	2-Régulièrement mais moins d'un jour sur 2	Non	4-Tous les jours	3-Régulièrement et plus d'un jour sur 2	Non	0	1	0	1	0
115	Féminin	2_30-39 ans	Etablissement de santé	IDE	Non, mais je souhaite me faire vacciner	0	NA	NA	NA	NA	Je ne suis pas concerné	NA	NA	NA	NA	NA	NA	NA	NA	NA	NA	NA	N/A	Je suis concerné	3-Régulièrement et plus de la moitié du temps	4-Tout le temps	0-Jamais	0-Jamais	0-Jamais	0-Jamais	0-Jamais	0-Jamais	3-Régulièrement et plus de la moitié du temps	0-Jamais	0-Jamais	Non	0-Jamais	4-Tous les jours	4-Tous les jours	1-Rarement	Non	4-Tous les jours	4-Tous les jours	Non	0	0	0	1	0
116	Féminin	3_40-49 ans	Etablissement de santé	IDE	Oui, 2 doses	0	NA	NA	NA	NA	Je suis concerné	4-Tout le temps	0-Jamais	4-Tout le temps	4-Tout le temps	0-Jamais	0-Jamais	4-Tout le temps	3-Régulièrement et plus de la moitié du temps	4-Tout le temps	4-Tout le temps	0-Jamais	Non	Je suis concerné	4-Tout le temps	4-Tout le temps	0-Jamais	0-Jamais	0-Jamais	0-Jamais	0-Jamais	0-Jamais	0-Jamais	0-Jamais	0-Jamais	Non	1-Rarement	4-Tous les jours	4-Tous les jours	0-Jamais	Oui	1-Rarement	4-Tous les jours	Non	0	1	0	1	0
119	Féminin	3_40-49 ans	Etablissement de santé	IDE	Non, et je ne souhaite pas me faire vacciner	1	2/2021	J'ai eu des symptômes	Sur mon lieu de travail, au contact d'un patient qui était COVID-19 positif	Non	Je suis concerné	4-Tout le temps	4-Tout le temps	0-Jamais	4-Tout le temps	0-Jamais	4-Tout le temps	4-Tout le temps	4-Tout le temps	4-Tout le temps	4-Tout le temps	3-Régulièrement et plus de la moitié du temps	N/A	Je suis concerné	4-Tout le temps	4-Tout le temps	0-Jamais	0-Jamais	0-Jamais	0-Jamais	0-Jamais	0-Jamais	3-Régulièrement et plus de la moitié du temps	1-Rarement	0-Jamais	N/A	0-Jamais	3-Régulièrement et plus d'un jour sur 2	4-Tous les jours	0-Jamais	N/A	3-Régulièrement et plus d'un jour sur 2	4-Tous les jours	N/A	0	0	0	0	0
120	Féminin	3_40-49 ans	Etablissement de santé	IDE	Non, et je ne sais pas encore si je souhaite me faire vacciner	1	3/2021	J'ai eu des symptômes	Sur mon lieu de travail, au contact d'un patient qui était COVID-19 positif	Non	Je suis concerné	4-Tout le temps	0-Jamais	4-Tout le temps	4-Tout le temps	0-Jamais	4-Tout le temps	4-Tout le temps	3-Régulièrement et plus de la moitié du temps	4-Tout le temps	4-Tout le temps	0-Jamais	N/A	Je suis concerné	4-Tout le temps	4-Tout le temps	0-Jamais	4-Tout le temps	0-Jamais	0-Jamais	0-Jamais	1-Rarement	4-Tout le temps	0-Jamais	0-Jamais	N/A	0-Jamais	3-Régulièrement et plus d'un jour sur 2	4-Tous les jours	1-Rarement	N/A	4-Tous les jours	4-Tous les jours	N/A	0	0	0	0	0
121	Féminin	3_40-49 ans	Etablissement de santé	IDE	Oui, 2 doses	0	NA	NA	NA	NA	Je suis concerné	4-Tout le temps	2-Régulièrement mais moins de la moitié du temps	4-Tout le temps	4-Tout le temps	2-Régulièrement mais moins de la moitié du temps	4-Tout le temps	4-Tout le temps	1-Rarement	4-Tout le temps	4-Tout le temps	0-Jamais	Non	Je suis concerné	4-Tout le temps	3-Régulièrement et plus de la moitié du temps	0-Jamais	0-Jamais	0-Jamais	1-Rarement	0-Jamais	0-Jamais	2-Régulièrement mais moins de la moitié du temps	0-Jamais	0-Jamais	Non	3-Régulièrement et plus d'un jour sur 2	3-Régulièrement et plus d'un jour sur 2	4-Tous les jours	1-Rarement	Oui	4-Tous les jours	3-Régulièrement et plus d'un jour sur 2	Oui	0	1	0	1	0
123	Féminin	1_<30 ans	Etablissement de santé	AS	Non, et je ne sais pas encore si je souhaite me faire vacciner	0	NA	NA	NA	NA	Je suis concerné	4-Tout le temps	0-Jamais	4-Tout le temps	4-Tout le temps	1-Rarement	4-Tout le temps	4-Tout le temps	2-Régulièrement mais moins de la moitié du temps	4-Tout le temps	4-Tout le temps	0-Jamais	Non	Je suis concerné	4-Tout le temps	1-Rarement	4-Tout le temps	4-Tout le temps	0-Jamais	0-Jamais	0-Jamais	3-Régulièrement et plus de la moitié du temps	4-Tout le temps	0-Jamais	0-Jamais	Oui	0-Jamais	3-Régulièrement et plus d'un jour sur 2	4-Tous les jours	1-Rarement	Non	4-Tous les jours	4-Tous les jours	Non	0	1	0	0	0
124	Féminin	2_30-39 ans	Etablissement de santé	IDE	Non, mais je souhaite me faire vacciner	1	2/2021	J'ai eu des symptômes	Sur mon lieu de travail, au contact d'un patient qui était COVID-19 positif	Non	Je suis concerné	4-Tout le temps	1-Rarement	4-Tout le temps	4-Tout le temps	0-Jamais	4-Tout le temps	4-Tout le temps	4-Tout le temps	4-Tout le temps	4-Tout le temps	0-Jamais	N/A	Je suis concerné	4-Tout le temps	1-Rarement	4-Tout le temps	4-Tout le temps	0-Jamais	4-Tout le temps	0-Jamais	1-Rarement	3-Régulièrement et plus de la moitié du temps	0-Jamais	0-Jamais	N/A	0-Jamais	0-Jamais	4-Tous les jours	0-Jamais	N/A	4-Tous les jours	4-Tous les jours	N/A	0	0	0	0	0
125	Féminin	3_40-49 ans	Etablissement de santé	IDE	Non, mais je souhaite me faire vacciner	1	11/2020	J'ai eu des symptômes	Sur mon lieu de travail, au contact d'un patient qui était COVID-19 positif	Non	Je suis concerné	4-Tout le temps	4-Tout le temps	4-Tout le temps	4-Tout le temps	3-Régulièrement et plus de la moitié du temps	4-Tout le temps	4-Tout le temps	4-Tout le temps	4-Tout le temps	4-Tout le temps	2-Régulièrement mais moins de la moitié du temps	N/A	Je suis concerné	4-Tout le temps	4-Tout le temps	0-Jamais	1-Rarement	0-Jamais	0-Jamais	0-Jamais	0-Jamais	4-Tout le temps	0-Jamais	0-Jamais	N/A	2-Régulièrement mais moins d'un jour sur 2	2-Régulièrement mais moins d'un jour sur 2	2-Régulièrement mais moins d'un jour sur 2	1-Rarement	N/A	4-Tous les jours	4-Tous les jours	N/A	1	0	1	0	1
126	Masculin	3_40-49 ans	Etablissement de santé	AS	Non, mais je souhaite me faire vacciner	1	11/2020	J'ai eu des symptômes	Sur mon lieu de travail, au contact d'un patient qui était COVID-19 positif	Non	Je suis concerné	4-Tout le temps	0-Jamais	4-Tout le temps	4-Tout le temps	1-Rarement	4-Tout le temps	4-Tout le temps	4-Tout le temps	4-Tout le temps	4-Tout le temps	1-Rarement	N/A	Je suis concerné	4-Tout le temps	1-Rarement	4-Tout le temps	4-Tout le temps	1-Rarement	4-Tout le temps	1-Rarement	4-Tout le temps	4-Tout le temps	1-Rarement	0-Jamais	N/A	0-Jamais	3-Régulièrement et plus d'un jour sur 2	2-Régulièrement mais moins d'un jour sur 2	1-Rarement	N/A	4-Tous les jours	4-Tous les jours	N/A	1	0	1	0	1
128	Féminin	2_30-39 ans	Etablissement de santé	IDE	Non, mais je souhaite me faire vacciner	0	NA	NA	NA	NA	Je suis concerné	4-Tout le temps	0-Jamais	4-Tout le temps	4-Tout le temps	0-Jamais	4-Tout le temps	4-Tout le temps	3-Régulièrement et plus de la moitié du temps	4-Tout le temps	4-Tout le temps	0-Jamais	Non	Je suis concerné	4-Tout le temps	3-Régulièrement et plus de la moitié du temps	0-Jamais	0-Jamais	0-Jamais	0-Jamais	3-Régulièrement et plus de la moitié du temps	3-Régulièrement et plus de la moitié du temps	3-Régulièrement et plus de la moitié du temps	1-Rarement	0-Jamais	Non	0-Jamais	2-Régulièrement mais moins d'un jour sur 2	4-Tous les jours	1-Rarement	Non	0-Jamais	0-Jamais	Non	0	1	0	1	0
129	Féminin	4_>=50 ans	Etablissement de santé	AS	Oui, 2 doses	0	NA	NA	NA	NA	Je suis concerné	4-Tout le temps	4-Tout le temps	3-Régulièrement et plus de la moitié du temps	4-Tout le temps	1-Rarement	4-Tout le temps	4-Tout le temps	4-Tout le temps	4-Tout le temps	4-Tout le temps	1-Rarement	Non	Je suis concerné	4-Tout le temps	4-Tout le temps	1-Rarement	4-Tout le temps	0-Jamais	1-Rarement	1-Rarement	1-Rarement	4-Tout le temps	1-Rarement	0-Jamais	Non	0-Jamais	4-Tous les jours	4-Tous les jours	1-Rarement	Non	1-Rarement	4-Tous les jours	Non	0	1	0	1	0
131	Féminin	3_40-49 ans	Etablissement de santé	NON SOIGNANTS	Oui, 1 dose	0	NA	NA	NA	NA	Je ne suis pas concerné	NA	NA	NA	NA	NA	NA	NA	NA	NA	NA	NA	N/A	Je ne suis pas concerné	NA	NA	NA	NA	NA	NA	NA	NA	NA	NA	NA	N/A	4-Tous les jours	1-Rarement	0-Jamais	2-Régulièrement mais moins d'un jour sur 2	Oui	3-Régulièrement et plus d'un jour sur 2	4-Tous les jours	Non	0	0	0	0	0
132	Masculin	3_40-49 ans	Etablissement de santé	MED	Oui, 2 doses	0	NA	NA	NA	NA	Je suis concerné	4-Tout le temps	4-Tout le temps	0-Jamais	4-Tout le temps	0-Jamais	4-Tout le temps	1-Rarement	4-Tout le temps	0-Jamais	0-Jamais	0-Jamais	Oui	Je suis concerné	4-Tout le temps	4-Tout le temps	0-Jamais	0-Jamais	0-Jamais	0-Jamais	2-Régulièrement mais moins de la moitié du temps	2-Régulièrement mais moins de la moitié du temps	2-Régulièrement mais moins de la moitié du temps	0-Jamais	0-Jamais	Non	4-Tous les jours	4-Tous les jours	0-Jamais	3-Régulièrement et plus d'un jour sur 2	Non	4-Tous les jours	4-Tous les jours	Oui	0	0	0	1	0
133	Féminin	4_>=50 ans	Etablissement de santé	AS	Oui, 2 doses	0	NA	NA	NA	NA	Je ne suis pas concerné	NA	NA	NA	NA	NA	NA	NA	NA	NA	NA	NA	N/A	Je ne suis pas concerné	NA	NA	NA	NA	NA	NA	NA	NA	NA	NA	NA	N/A	0-Jamais	4-Tous les jours	0-Jamais	2-Régulièrement mais moins d'un jour sur 2	Non	4-Tous les jours	0-Jamais	Non	0	0	0	0	0
134	Féminin	2_30-39 ans	Etablissement de santé	NON SOIGNANTS	Non, et je ne souhaite pas me faire vacciner	0	NA	NA	NA	NA	Je ne suis pas concerné	NA	NA	NA	NA	NA	NA	NA	NA	NA	NA	NA	N/A	Je ne suis pas concerné	NA	NA	NA	NA	NA	NA	NA	NA	NA	NA	NA	N/A	0-Jamais	4-Tous les jours	4-Tous les jours	1-Rarement	Non	4-Tous les jours	4-Tous les jours	Non	0	0	0	0	0
136	Masculin	1_<30 ans	Etablissement de santé	NON SOIGNANTS	Non, et je ne souhaite pas me faire vacciner	0	NA	NA	NA	NA	Je ne suis pas concerné	NA	NA	NA	NA	NA	NA	NA	NA	NA	NA	NA	N/A	Je ne suis pas concerné	NA	NA	NA	NA	NA	NA	NA	NA	NA	NA	NA	N/A	3-Régulièrement et plus d'un jour sur 2	4-Tous les jours	1-Rarement	1-Rarement	Non	1-Rarement	0-Jamais	Non	0	0	0	0	0
137	Masculin	1_<30 ans	Etablissement de santé	NON SOIGNANTS	Non, mais je souhaite me faire vacciner	0	NA	NA	NA	NA	Je ne suis pas concerné	NA	NA	NA	NA	NA	NA	NA	NA	NA	NA	NA	N/A	Je ne suis pas concerné	NA	NA	NA	NA	NA	NA	NA	NA	NA	NA	NA	N/A	4-Tous les jours	4-Tous les jours	0-Jamais	0-Jamais	Non	0-Jamais	0-Jamais	Non	0	0	0	0	0
138	Masculin	2_30-39 ans	Etablissement de santé	MED	Oui, 1 dose	0	NA	NA	NA	NA	Je suis concerné	4-Tout le temps	4-Tout le temps	0-Jamais	4-Tout le temps	0-Jamais	0-Jamais	4-Tout le temps	0-Jamais	4-Tout le temps	4-Tout le temps	4-Tout le temps	Non	Je suis concerné	4-Tout le temps	4-Tout le temps	0-Jamais	4-Tout le temps	0-Jamais	0-Jamais	0-Jamais	0-Jamais	0-Jamais	0-Jamais	0-Jamais	Non	0-Jamais	1-Rarement	0-Jamais	0-Jamais	Non	4-Tous les jours	4-Tous les jours	Non	0	1	0	1	0
139	Masculin	2_30-39 ans	Etablissement de santé	IDE	Oui, 1 dose	1	4/2020	J'ai eu des symptômes	Sur mon lieu de travail, au contact d'un patient qui était COVID-19 positif	Non	Je ne suis pas concerné	NA	NA	NA	NA	NA	NA	NA	NA	NA	NA	NA	N/A	Je suis concerné	4-Tout le temps	4-Tout le temps	0-Jamais	4-Tout le temps	4-Tout le temps	0-Jamais	4-Tout le temps	4-Tout le temps	4-Tout le temps	4-Tout le temps	0-Jamais	N/A	0-Jamais	4-Tous les jours	4-Tous les jours	2-Régulièrement mais moins d'un jour sur 2	N/A	2-Régulièrement mais moins d'un jour sur 2	0-Jamais	N/A	0	0	0	0	0
140	Féminin	2_30-39 ans	Etablissement de santé	IDE	Oui, 1 dose	0	NA	NA	NA	NA	Je ne suis pas concerné	NA	NA	NA	NA	NA	NA	NA	NA	NA	NA	NA	N/A	Je suis concerné	4-Tout le temps	4-Tout le temps	0-Jamais	1-Rarement	1-Rarement	1-Rarement	1-Rarement	0-Jamais	4-Tout le temps	1-Rarement	0-Jamais	Non	0-Jamais	2-Régulièrement mais moins d'un jour sur 2	4-Tous les jours	1-Rarement	Non	4-Tous les jours	4-Tous les jours	Non	0	0	0	1	0
141	Féminin	4_>=50 ans	Etablissement de santé	NON SOIGNANTS	Oui, 2 doses	0	NA	NA	NA	NA	Je ne suis pas concerné	NA	NA	NA	NA	NA	NA	NA	NA	NA	NA	NA	N/A	Je ne suis pas concerné	NA	NA	NA	NA	NA	NA	NA	NA	NA	NA	NA	N/A	4-Tous les jours	4-Tous les jours	0-Jamais	2-Régulièrement mais moins d'un jour sur 2	Non	4-Tous les jours	4-Tous les jours	Non	0	0	0	0	0
142	Féminin	3_40-49 ans	Etablissement de santé	IDE	Non, mais je souhaite me faire vacciner	0	NA	NA	NA	NA	Je suis concerné	4-Tout le temps	0-Jamais	4-Tout le temps	4-Tout le temps	0-Jamais	4-Tout le temps	4-Tout le temps	4-Tout le temps	4-Tout le temps	4-Tout le temps	1-Rarement	Non	Je suis concerné	4-Tout le temps	4-Tout le temps	0-Jamais	0-Jamais	0-Jamais	0-Jamais	0-Jamais	2-Régulièrement mais moins de la moitié du temps	2-Régulièrement mais moins de la moitié du temps	1-Rarement	0-Jamais	Non	1-Rarement	4-Tous les jours	1-Rarement	4-Tous les jours	Non	3-Régulièrement et plus d'un jour sur 2	4-Tous les jours	Non	0	1	0	1	0
143	Féminin	4_>=50 ans	Etablissement de santé	AUTRES	Oui, 2 doses	1	3/2020	J'ai eu des symptômes	Sur mon lieu de travail, au contact d'un autre professionnel de santé qui était COVID-19 positif	Non	Je ne suis pas concerné	NA	NA	NA	NA	NA	NA	NA	NA	NA	NA	NA	N/A	Je suis concerné	4-Tout le temps	4-Tout le temps	0-Jamais	0-Jamais	0-Jamais	0-Jamais	0-Jamais	0-Jamais	0-Jamais	0-Jamais	0-Jamais	N/A	4-Tous les jours	2-Régulièrement mais moins d'un jour sur 2	3-Régulièrement et plus d'un jour sur 2	2-Régulièrement mais moins d'un jour sur 2	N/A	4-Tous les jours	4-Tous les jours	N/A	0	0	0	0	0
145	Masculin	4_>=50 ans	Etablissement de santé	NON SOIGNANTS	Oui, 2 doses	0	NA	NA	NA	NA	Je ne suis pas concerné	NA	NA	NA	NA	NA	NA	NA	NA	NA	NA	NA	N/A	Je ne suis pas concerné	NA	NA	NA	NA	NA	NA	NA	NA	NA	NA	NA	N/A	4-Tous les jours	4-Tous les jours	4-Tous les jours	2-Régulièrement mais moins d'un jour sur 2	Oui	1-Rarement	0-Jamais	Non	0	0	0	0	0
146	Masculin	4_>=50 ans	Etablissement de santé	NON SOIGNANTS	Oui, 2 doses	0	NA	NA	NA	NA	Je ne suis pas concerné	NA	NA	NA	NA	NA	NA	NA	NA	NA	NA	NA	N/A	Je ne suis pas concerné	NA	NA	NA	NA	NA	NA	NA	NA	NA	NA	NA	N/A	4-Tous les jours	4-Tous les jours	4-Tous les jours	1-Rarement	Non	1-Rarement	4-Tous les jours	Non	0	0	0	0	0
148	Féminin	2_30-39 ans	Etablissement de santé	NON SOIGNANTS	Oui, 1 dose	0	NA	NA	NA	NA	Je ne suis pas concerné	NA	NA	NA	NA	NA	NA	NA	NA	NA	NA	NA	N/A	Je ne suis pas concerné	NA	NA	NA	NA	NA	NA	NA	NA	NA	NA	NA	N/A	4-Tous les jours	4-Tous les jours	1-Rarement	1-Rarement	Non	4-Tous les jours	0-Jamais	Non	0	0	0	0	0
149	Masculin	4_>=50 ans	Etablissement de santé	NON SOIGNANTS	Oui, 2 doses	0	NA	NA	NA	NA	Je ne suis pas concerné	NA	NA	NA	NA	NA	NA	NA	NA	NA	NA	NA	N/A	Je ne suis pas concerné	NA	NA	NA	NA	NA	NA	NA	NA	NA	NA	NA	N/A	4-Tous les jours	4-Tous les jours	0-Jamais	2-Régulièrement mais moins d'un jour sur 2	Non	1-Rarement	0-Jamais	Non	0	0	0	0	0
150	Féminin	2_30-39 ans	Etablissement de santé	NON SOIGNANTS	Oui, 1 dose	0	NA	NA	NA	NA	Je ne suis pas concerné	NA	NA	NA	NA	NA	NA	NA	NA	NA	NA	NA	N/A	Je ne suis pas concerné	NA	NA	NA	NA	NA	NA	NA	NA	NA	NA	NA	N/A	4-Tous les jours	4-Tous les jours	0-Jamais	1-Rarement	Non	1-Rarement	0-Jamais	Non	0	0	0	0	0
151	Féminin	2_30-39 ans	Etablissement de santé	NON SOIGNANTS	Oui, 2 doses	0	NA	NA	NA	NA	Je ne suis pas concerné	NA	NA	NA	NA	NA	NA	NA	NA	NA	NA	NA	N/A	Je ne suis pas concerné	NA	NA	NA	NA	NA	NA	NA	NA	NA	NA	NA	N/A	4-Tous les jours	4-Tous les jours	0-Jamais	2-Régulièrement mais moins d'un jour sur 2	Non	3-Régulièrement et plus d'un jour sur 2	0-Jamais	Non	0	0	0	0	0
153	Féminin	2_30-39 ans	Etablissement de santé	NON SOIGNANTS	Oui, 1 dose	0	NA	NA	NA	NA	Je ne suis pas concerné	NA	NA	NA	NA	NA	NA	NA	NA	NA	NA	NA	N/A	Je suis concerné	3-Régulièrement et plus de la moitié du temps	4-Tout le temps	1-Rarement	0-Jamais	0-Jamais	0-Jamais	0-Jamais	1-Rarement	0-Jamais	0-Jamais	0-Jamais	Non	1-Rarement	4-Tous les jours	0-Jamais	2-Régulièrement mais moins d'un jour sur 2	Non	1-Rarement	0-Jamais	Non	0	0	0	1	0
154	Féminin	4_>=50 ans	Etablissement de santé	NON SOIGNANTS	Oui, 2 doses	0	NA	NA	NA	NA	Je ne suis pas concerné	NA	NA	NA	NA	NA	NA	NA	NA	NA	NA	NA	N/A	Je ne suis pas concerné	NA	NA	NA	NA	NA	NA	NA	NA	NA	NA	NA	N/A	3-Régulièrement et plus d'un jour sur 2	4-Tous les jours	0-Jamais	1-Rarement	Non	3-Régulièrement et plus d'un jour sur 2	0-Jamais	Non	0	0	0	0	0
156	Féminin	3_40-49 ans	Etablissement de santé	NON SOIGNANTS	Oui, 2 doses	1	11/2020	J'ai eu des symptômes	Je ne sais pas	Non	Je ne suis pas concerné	NA	NA	NA	NA	NA	NA	NA	NA	NA	NA	NA	N/A	Je ne suis pas concerné	NA	NA	NA	NA	NA	NA	NA	NA	NA	NA	NA	N/A	0-Jamais	0-Jamais	4-Tous les jours	0-Jamais	N/A	4-Tous les jours	4-Tous les jours	N/A	0	0	0	0	0
158	Féminin	3_40-49 ans	Etablissement de santé	AS	Oui, 2 doses	0	NA	NA	NA	NA	Je suis concerné	4-Tout le temps	4-Tout le temps	1-Rarement	4-Tout le temps	0-Jamais	1-Rarement	4-Tout le temps	4-Tout le temps	4-Tout le temps	1-Rarement	0-Jamais	Non	Je suis concerné	4-Tout le temps	4-Tout le temps	0-Jamais	0-Jamais	0-Jamais	0-Jamais	2-Régulièrement mais moins de la moitié du temps	1-Rarement	1-Rarement	0-Jamais	0-Jamais	Non	3-Régulièrement et plus d'un jour sur 2	4-Tous les jours	4-Tous les jours	3-Régulièrement et plus d'un jour sur 2	Non	4-Tous les jours	4-Tous les jours	Oui	0	1	0	1	0
160	Féminin	2_30-39 ans	Etablissement de santé	AUTRES	Non, mais je souhaite me faire vacciner	1	11/2020	J'ai eu des symptômes	Sur mon lieu de travail, au contact d'un autre professionnel de santé qui était COVID-19 positif	Non	Je suis concerné	3-Régulièrement et plus de la moitié du temps	4-Tout le temps	0-Jamais	0-Jamais	0-Jamais	0-Jamais	0-Jamais	0-Jamais	0-Jamais	0-Jamais	0-Jamais	N/A	Je suis concerné	3-Régulièrement et plus de la moitié du temps	4-Tout le temps	0-Jamais	0-Jamais	0-Jamais	0-Jamais	0-Jamais	0-Jamais	0-Jamais	0-Jamais	0-Jamais	N/A	0-Jamais	3-Régulièrement et plus d'un jour sur 2	4-Tous les jours	3-Régulièrement et plus d'un jour sur 2	N/A	3-Régulièrement et plus d'un jour sur 2	1-Rarement	N/A	1	0	1	0	1
161	Féminin	2_30-39 ans	Etablissement de santé	NON SOIGNANTS	Oui, 1 dose	0	NA	NA	NA	NA	Je ne suis pas concerné	NA	NA	NA	NA	NA	NA	NA	NA	NA	NA	NA	N/A	Je ne suis pas concerné	NA	NA	NA	NA	NA	NA	NA	NA	NA	NA	NA	N/A	0-Jamais	4-Tous les jours	2-Régulièrement mais moins d'un jour sur 2	1-Rarement	Non	1-Rarement	0-Jamais	Non	0	0	0	0	0
162	Féminin	4_>=50 ans	Etablissement de santé	IDE	Oui, 2 doses	0	NA	NA	NA	NA	Je suis concerné	4-Tout le temps	0-Jamais	4-Tout le temps	4-Tout le temps	0-Jamais	4-Tout le temps	4-Tout le temps	4-Tout le temps	4-Tout le temps	4-Tout le temps	1-Rarement	Oui	Je suis concerné	4-Tout le temps	4-Tout le temps	2-Régulièrement mais moins de la moitié du temps	4-Tout le temps	0-Jamais	2-Régulièrement mais moins de la moitié du temps	1-Rarement	1-Rarement	2-Régulièrement mais moins de la moitié du temps	0-Jamais	0-Jamais	Oui	0-Jamais	3-Régulièrement et plus d'un jour sur 2	1-Rarement	1-Rarement	Oui	4-Tous les jours	4-Tous les jours	Oui	0	0	0	0	0
163	Féminin	2_30-39 ans	Etablissement de santé	AUTRES	Oui, 1 dose	0	NA	NA	NA	NA	Je ne suis pas concerné	NA	NA	NA	NA	NA	NA	NA	NA	NA	NA	NA	N/A	Je suis concerné	3-Régulièrement et plus de la moitié du temps	4-Tout le temps	1-Rarement	0-Jamais	0-Jamais	0-Jamais	0-Jamais	0-Jamais	0-Jamais	0-Jamais	0-Jamais	Non	4-Tous les jours	4-Tous les jours	4-Tous les jours	1-Rarement	Non	4-Tous les jours	4-Tous les jours	Non	0	0	0	1	0
164	Féminin	1_<30 ans	Etablissement de santé	AUTRES	Non, mais je souhaite me faire vacciner	0	NA	NA	NA	NA	Je ne suis pas concerné	NA	NA	NA	NA	NA	NA	NA	NA	NA	NA	NA	N/A	Je suis concerné	4-Tout le temps	4-Tout le temps	2-Régulièrement mais moins de la moitié du temps	0-Jamais	0-Jamais	0-Jamais	2-Régulièrement mais moins de la moitié du temps	2-Régulièrement mais moins de la moitié du temps	0-Jamais	0-Jamais	0-Jamais	Non	4-Tous les jours	0-Jamais	4-Tous les jours	2-Régulièrement mais moins d'un jour sur 2	Non	4-Tous les jours	4-Tous les jours	Non	0	0	0	1	0
165	Féminin	1_<30 ans	Etablissement de santé	NON SOIGNANTS	Oui, 1 dose	0	NA	NA	NA	NA	Je ne suis pas concerné	NA	NA	NA	NA	NA	NA	NA	NA	NA	NA	NA	N/A	Je ne suis pas concerné	NA	NA	NA	NA	NA	NA	NA	NA	NA	NA	NA	N/A	3-Régulièrement et plus d'un jour sur 2	4-Tous les jours	0-Jamais	1-Rarement	Oui	4-Tous les jours	4-Tous les jours	Oui	0	0	0	0	0
167	Masculin	4_>=50 ans	Etablissement de santé	NON SOIGNANTS	Non, et je ne sais pas encore si je souhaite me faire vacciner	0	NA	NA	NA	NA	Je ne suis pas concerné	NA	NA	NA	NA	NA	NA	NA	NA	NA	NA	NA	N/A	Je ne suis pas concerné	NA	NA	NA	NA	NA	NA	NA	NA	NA	NA	NA	N/A	4-Tous les jours	4-Tous les jours	4-Tous les jours	1-Rarement	Non	2-Régulièrement mais moins d'un jour sur 2	0-Jamais	Non	0	0	0	0	0
168	Féminin	3_40-49 ans	Etablissement de santé	AUTRES	Oui, 1 dose	0	NA	NA	NA	NA	Je ne suis pas concerné	NA	NA	NA	NA	NA	NA	NA	NA	NA	NA	NA	N/A	Je ne suis pas concerné	NA	NA	NA	NA	NA	NA	NA	NA	NA	NA	NA	N/A	0-Jamais	1-Rarement	0-Jamais	2-Régulièrement mais moins d'un jour sur 2	Non	4-Tous les jours	0-Jamais	Non	0	0	0	0	0
169	Féminin	4_>=50 ans	Etablissement de santé	IDE	Oui, 2 doses	0	NA	NA	NA	NA	Je suis concerné	3-Régulièrement et plus de la moitié du temps	4-Tout le temps	2-Régulièrement mais moins de la moitié du temps	3-Régulièrement et plus de la moitié du temps	1-Rarement	1-Rarement	4-Tout le temps	3-Régulièrement et plus de la moitié du temps	4-Tout le temps	0-Jamais	0-Jamais	Non	Je suis concerné	4-Tout le temps	4-Tout le temps	2-Régulièrement mais moins de la moitié du temps	2-Régulièrement mais moins de la moitié du temps	0-Jamais	0-Jamais	1-Rarement	2-Régulièrement mais moins de la moitié du temps	4-Tout le temps	0-Jamais	0-Jamais	Non	2-Régulièrement mais moins d'un jour sur 2	4-Tous les jours	4-Tous les jours	1-Rarement	Non	3-Régulièrement et plus d'un jour sur 2	2-Régulièrement mais moins d'un jour sur 2	Non	0	1	0	1	0
170	Féminin	4_>=50 ans	Etablissement de santé	MED	Oui, 2 doses	0	NA	NA	NA	NA	Je suis concerné	4-Tout le temps	4-Tout le temps	2-Régulièrement mais moins de la moitié du temps	4-Tout le temps	0-Jamais	3-Régulièrement et plus de la moitié du temps	2-Régulièrement mais moins de la moitié du temps	3-Régulièrement et plus de la moitié du temps	2-Régulièrement mais moins de la moitié du temps	3-Régulièrement et plus de la moitié du temps	0-Jamais	Oui	Je suis concerné	4-Tout le temps	4-Tout le temps	0-Jamais	0-Jamais	0-Jamais	0-Jamais	1-Rarement	1-Rarement	1-Rarement	0-Jamais	0-Jamais	Non	4-Tous les jours	0-Jamais	4-Tous les jours	1-Rarement	Oui	2-Régulièrement mais moins d'un jour sur 2	4-Tous les jours	Non	0	0	0	1	0
171	Féminin	3_40-49 ans	Etablissement de santé	NON SOIGNANTS	Oui, 1 dose	0	NA	NA	NA	NA	Je ne suis pas concerné	NA	NA	NA	NA	NA	NA	NA	NA	NA	NA	NA	N/A	Je ne suis pas concerné	NA	NA	NA	NA	NA	NA	NA	NA	NA	NA	NA	N/A	4-Tous les jours	4-Tous les jours	0-Jamais	1-Rarement	Oui	4-Tous les jours	0-Jamais	Oui	0	0	0	0	0
173	Masculin	3_40-49 ans	Etablissement de santé	NON SOIGNANTS	Oui, 1 dose	0	NA	NA	NA	NA	Je ne suis pas concerné	NA	NA	NA	NA	NA	NA	NA	NA	NA	NA	NA	N/A	Je ne suis pas concerné	NA	NA	NA	NA	NA	NA	NA	NA	NA	NA	NA	N/A	4-Tous les jours	4-Tous les jours	0-Jamais	3-Régulièrement et plus d'un jour sur 2	Oui	1-Rarement	2-Régulièrement mais moins d'un jour sur 2	Non	0	0	0	0	0
174	Féminin	3_40-49 ans	Etablissement de santé	NON SOIGNANTS	Oui, 1 dose	0	NA	NA	NA	NA	Je suis concerné	3-Régulièrement et plus de la moitié du temps	4-Tout le temps	0-Jamais	0-Jamais	0-Jamais	0-Jamais	0-Jamais	0-Jamais	4-Tout le temps	0-Jamais	1-Rarement	Non	Je suis concerné	3-Régulièrement et plus de la moitié du temps	4-Tout le temps	0-Jamais	0-Jamais	0-Jamais	0-Jamais	0-Jamais	0-Jamais	1-Rarement	0-Jamais	1-Rarement	Non	4-Tous les jours	4-Tous les jours	4-Tous les jours	1-Rarement	Non	4-Tous les jours	0-Jamais	Non	0	1	0	1	0
176	Masculin	2_30-39 ans	Etablissement de santé	NON SOIGNANTS	Non, et je ne sais pas encore si je souhaite me faire vacciner	0	NA	NA	NA	NA	Je ne suis pas concerné	NA	NA	NA	NA	NA	NA	NA	NA	NA	NA	NA	N/A	Je ne suis pas concerné	NA	NA	NA	NA	NA	NA	NA	NA	NA	NA	NA	N/A	0-Jamais	0-Jamais	0-Jamais	1-Rarement	Non	4-Tous les jours	0-Jamais	Non	0	0	0	0	0
177	Masculin	4_>=50 ans	Etablissement de santé	NON SOIGNANTS	Oui, 2 doses	0	NA	NA	NA	NA	Je ne suis pas concerné	NA	NA	NA	NA	NA	NA	NA	NA	NA	NA	NA	N/A	Je ne suis pas concerné	NA	NA	NA	NA	NA	NA	NA	NA	NA	NA	NA	N/A	0-Jamais	4-Tous les jours	0-Jamais	2-Régulièrement mais moins d'un jour sur 2	Non	4-Tous les jours	0-Jamais	Oui	0	0	0	0	0
179	Féminin	4_>=50 ans	Etablissement de santé	NON SOIGNANTS	Oui, 1 dose	0	NA	NA	NA	NA	Je ne suis pas concerné	NA	NA	NA	NA	NA	NA	NA	NA	NA	NA	NA	N/A	Je ne suis pas concerné	NA	NA	NA	NA	NA	NA	NA	NA	NA	NA	NA	N/A	4-Tous les jours	4-Tous les jours	0-Jamais	1-Rarement	Non	1-Rarement	0-Jamais	Non	0	0	0	0	0
180	Féminin	1_<30 ans	Etablissement de santé	NON SOIGNANTS	Non, et je ne sais pas encore si je souhaite me faire vacciner	0	NA	NA	NA	NA	Je ne suis pas concerné	NA	NA	NA	NA	NA	NA	NA	NA	NA	NA	NA	N/A	Je ne suis pas concerné	NA	NA	NA	NA	NA	NA	NA	NA	NA	NA	NA	N/A	4-Tous les jours	4-Tous les jours	0-Jamais	1-Rarement	Non	1-Rarement	0-Jamais	Non	0	0	0	0	0
181	Féminin	3_40-49 ans	Etablissement de santé	IDE	Oui, 2 doses	0	NA	NA	NA	NA	Je suis concerné	4-Tout le temps	0-Jamais	4-Tout le temps	4-Tout le temps	0-Jamais	4-Tout le temps	4-Tout le temps	1-Rarement	4-Tout le temps	4-Tout le temps	0-Jamais	Non	Je suis concerné	4-Tout le temps	4-Tout le temps	0-Jamais	3-Régulièrement et plus de la moitié du temps	0-Jamais	0-Jamais	0-Jamais	0-Jamais	4-Tout le temps	0-Jamais	0-Jamais	Non	0-Jamais	1-Rarement	1-Rarement	1-Rarement	Non	3-Régulièrement et plus d'un jour sur 2	3-Régulièrement et plus d'un jour sur 2	Non	0	1	0	1	0
182	Féminin	4_>=50 ans	Etablissement de santé	IDE	Oui, 2 doses	0	NA	NA	NA	NA	Je suis concerné	4-Tout le temps	4-Tout le temps	4-Tout le temps	4-Tout le temps	2-Régulièrement mais moins de la moitié du temps	4-Tout le temps	4-Tout le temps	4-Tout le temps	4-Tout le temps	4-Tout le temps	0-Jamais	Non	Je suis concerné	4-Tout le temps	0-Jamais	4-Tout le temps	4-Tout le temps	0-Jamais	4-Tout le temps	4-Tout le temps	4-Tout le temps	4-Tout le temps	4-Tout le temps	0-Jamais	Non	2-Régulièrement mais moins d'un jour sur 2	2-Régulièrement mais moins d'un jour sur 2	2-Régulièrement mais moins d'un jour sur 2	1-Rarement	Non	4-Tous les jours	4-Tous les jours	Non	0	1	0	1	0
183	Féminin	2_30-39 ans	Etablissement de santé	MED	Oui, 2 doses	0	NA	NA	NA	NA	Je suis concerné	4-Tout le temps	3-Régulièrement et plus de la moitié du temps	2-Régulièrement mais moins de la moitié du temps	4-Tout le temps	0-Jamais	4-Tout le temps	4-Tout le temps	0-Jamais	4-Tout le temps	4-Tout le temps	0-Jamais	Non	Je suis concerné	4-Tout le temps	4-Tout le temps	0-Jamais	0-Jamais	0-Jamais	0-Jamais	0-Jamais	1-Rarement	2-Régulièrement mais moins de la moitié du temps	0-Jamais	0-Jamais	Non	3-Régulièrement et plus d'un jour sur 2	3-Régulièrement et plus d'un jour sur 2	0-Jamais	2-Régulièrement mais moins d'un jour sur 2	Non	0-Jamais	0-Jamais	Non	0	1	0	1	0
185	Féminin	4_>=50 ans	Etablissement de santé	IDE	Non, mais je souhaite me faire vacciner	1	1/2021	J'ai eu des symptômes	Sur mon lieu de travail, au contact d'un patient qui était COVID-19 positif	Non	Je suis concerné	4-Tout le temps	0-Jamais	4-Tout le temps	4-Tout le temps	0-Jamais	4-Tout le temps	4-Tout le temps	3-Régulièrement et plus de la moitié du temps	4-Tout le temps	4-Tout le temps	1-Rarement	N/A	Je suis concerné	4-Tout le temps	4-Tout le temps	0-Jamais	0-Jamais	0-Jamais	0-Jamais	0-Jamais	2-Régulièrement mais moins de la moitié du temps	2-Régulièrement mais moins de la moitié du temps	0-Jamais	0-Jamais	N/A	3-Régulièrement et plus d'un jour sur 2	0-Jamais	3-Régulièrement et plus d'un jour sur 2	2-Régulièrement mais moins d'un jour sur 2	N/A	3-Régulièrement et plus d'un jour sur 2	2-Régulièrement mais moins d'un jour sur 2	N/A	1	0	1	0	1
188	Féminin	4_>=50 ans	Etablissement de santé	AS	Oui, 2 doses	0	NA	NA	NA	NA	Je ne suis pas concerné	NA	NA	NA	NA	NA	NA	NA	NA	NA	NA	NA	N/A	Je ne suis pas concerné	NA	NA	NA	NA	NA	NA	NA	NA	NA	NA	NA	N/A	4-Tous les jours	4-Tous les jours	0-Jamais	1-Rarement	Non	4-Tous les jours	4-Tous les jours	Oui	0	0	0	0	0
189	Masculin	3_40-49 ans	Etablissement de santé	AS	Oui, 2 doses	0	NA	NA	NA	NA	Je suis concerné	4-Tout le temps	4-Tout le temps	1-Rarement	2-Régulièrement mais moins de la moitié du temps	0-Jamais	0-Jamais	3-Régulièrement et plus de la moitié du temps	3-Régulièrement et plus de la moitié du temps	4-Tout le temps	3-Régulièrement et plus de la moitié du temps	1-Rarement	Non	Je suis concerné	4-Tout le temps	4-Tout le temps	0-Jamais	0-Jamais	0-Jamais	0-Jamais	0-Jamais	0-Jamais	1-Rarement	0-Jamais	0-Jamais	Non	3-Régulièrement et plus d'un jour sur 2	3-Régulièrement et plus d'un jour sur 2	2-Régulièrement mais moins d'un jour sur 2	2-Régulièrement mais moins d'un jour sur 2	Non	0-Jamais	4-Tous les jours	Non	0	1	0	1	0
191	Féminin	4_>=50 ans	Etablissement de santé	MED	Oui, 2 doses	0	NA	NA	NA	NA	Je ne suis pas concerné	NA	NA	NA	NA	NA	NA	NA	NA	NA	NA	NA	N/A	Je ne suis pas concerné	NA	NA	NA	NA	NA	NA	NA	NA	NA	NA	NA	N/A	2-Régulièrement mais moins d'un jour sur 2	4-Tous les jours	0-Jamais	1-Rarement	Oui	3-Régulièrement et plus d'un jour sur 2	0-Jamais	Non	0	0	0	0	0
192	Masculin	2_30-39 ans	Etablissement de santé	NON SOIGNANTS	Oui, 1 dose	1	3/2020	J'ai eu des symptômes	Sur mon lieu de travail, au contact d'un autre professionnel de santé qui était COVID-19 positif	Non	Je ne suis pas concerné	NA	NA	NA	NA	NA	NA	NA	NA	NA	NA	NA	N/A	Je ne suis pas concerné	NA	NA	NA	NA	NA	NA	NA	NA	NA	NA	NA	N/A	0-Jamais	1-Rarement	0-Jamais	3-Régulièrement et plus d'un jour sur 2	N/A	4-Tous les jours	4-Tous les jours	N/A	0	0	0	0	0
193	Féminin	3_40-49 ans	Etablissement de santé	IDE	Oui, 2 doses	1	3/2020	J'ai eu des symptômes	Sur mon lieu de travail, au contact d'un autre professionnel de santé qui était COVID-19 positif	Non	Je ne suis pas concerné	NA	NA	NA	NA	NA	NA	NA	NA	NA	NA	NA	N/A	Je ne suis pas concerné	NA	NA	NA	NA	NA	NA	NA	NA	NA	NA	NA	N/A	2-Régulièrement mais moins d'un jour sur 2	2-Régulièrement mais moins d'un jour sur 2	1-Rarement	2-Régulièrement mais moins d'un jour sur 2	N/A	1-Rarement	1-Rarement	N/A	0	0	0	0	0
195	Féminin	2_30-39 ans	Etablissement médico-social	NON SOIGNANTS	Non, mais je souhaite me faire vacciner	0	NA	NA	NA	NA	Je ne suis pas concerné	NA	NA	NA	NA	NA	NA	NA	NA	NA	NA	NA	N/A	Je ne suis pas concerné	NA	NA	NA	NA	NA	NA	NA	NA	NA	NA	NA	N/A	0-Jamais	0-Jamais	0-Jamais	4-Tous les jours	Non	2-Régulièrement mais moins d'un jour sur 2	0-Jamais	Non	0	0	0	0	0
196	Féminin	4_>=50 ans	Etablissement de santé	NON SOIGNANTS	Oui, 2 doses	0	NA	NA	NA	NA	Je ne suis pas concerné	NA	NA	NA	NA	NA	NA	NA	NA	NA	NA	NA	N/A	Je ne suis pas concerné	NA	NA	NA	NA	NA	NA	NA	NA	NA	NA	NA	N/A	4-Tous les jours	4-Tous les jours	3-Régulièrement et plus d'un jour sur 2	1-Rarement	Non	4-Tous les jours	0-Jamais	Non	0	0	0	0	0
197	Féminin	2_30-39 ans	Etablissement de santé	IDE	Non, mais je souhaite me faire vacciner	1	3/2021	Je suis resté asymptomatique, le diagnostic a été fait par un test positif	Sur mon lieu de travail, au contact d'un patient qui était COVID-19 positif	Non	Je suis concerné	4-Tout le temps	4-Tout le temps	3-Régulièrement et plus de la moitié du temps	4-Tout le temps	0-Jamais	2-Régulièrement mais moins de la moitié du temps	3-Régulièrement et plus de la moitié du temps	3-Régulièrement et plus de la moitié du temps	4-Tout le temps	0-Jamais	0-Jamais	N/A	Je suis concerné	3-Régulièrement et plus de la moitié du temps	4-Tout le temps	0-Jamais	1-Rarement	0-Jamais	1-Rarement	0-Jamais	0-Jamais	1-Rarement	0-Jamais	0-Jamais	N/A	0-Jamais	4-Tous les jours	4-Tous les jours	1-Rarement	N/A	3-Régulièrement et plus d'un jour sur 2	1-Rarement	N/A	0	0	0	0	0
198	Féminin	2_30-39 ans	Etablissement de santé	AS	Non, mais je souhaite me faire vacciner	0	NA	NA	NA	NA	Je suis concerné	4-Tout le temps	3-Régulièrement et plus de la moitié du temps	2-Régulièrement mais moins de la moitié du temps	4-Tout le temps	0-Jamais	4-Tout le temps	4-Tout le temps	4-Tout le temps	4-Tout le temps	4-Tout le temps	0-Jamais	Non	Je suis concerné	4-Tout le temps	4-Tout le temps	1-Rarement	1-Rarement	0-Jamais	3-Régulièrement et plus de la moitié du temps	0-Jamais	4-Tout le temps	4-Tout le temps	0-Jamais	0-Jamais	Non	0-Jamais	3-Régulièrement et plus d'un jour sur 2	4-Tous les jours	0-Jamais	Non	4-Tous les jours	4-Tous les jours	Non	0	1	0	1	0
199	Féminin	4_>=50 ans	Etablissement de santé	MED	Oui, 2 doses	0	NA	NA	NA	NA	Je ne suis pas concerné	NA	NA	NA	NA	NA	NA	NA	NA	NA	NA	NA	N/A	Je suis concerné	4-Tout le temps	4-Tout le temps	0-Jamais	4-Tout le temps	0-Jamais	0-Jamais	0-Jamais	0-Jamais	2-Régulièrement mais moins de la moitié du temps	0-Jamais	0-Jamais	Non	0-Jamais	1-Rarement	1-Rarement	2-Régulièrement mais moins d'un jour sur 2	Non	3-Régulièrement et plus d'un jour sur 2	4-Tous les jours	Non	0	0	0	1	0
201	Féminin	4_>=50 ans	Etablissement de santé	IDE	Oui, 2 doses	0	NA	NA	NA	NA	Je suis concerné	4-Tout le temps	4-Tout le temps	0-Jamais	4-Tout le temps	0-Jamais	1-Rarement	4-Tout le temps	1-Rarement	2-Régulièrement mais moins de la moitié du temps	2-Régulièrement mais moins de la moitié du temps	0-Jamais	Non	Je suis concerné	4-Tout le temps	4-Tout le temps	0-Jamais	0-Jamais	0-Jamais	0-Jamais	1-Rarement	0-Jamais	1-Rarement	1-Rarement	0-Jamais	Non	1-Rarement	4-Tous les jours	4-Tous les jours	1-Rarement	Oui	4-Tous les jours	0-Jamais	Oui	0	1	0	1	0
202	Féminin	2_30-39 ans	Etablissement de santé	NON SOIGNANTS	Non, et je ne sais pas encore si je souhaite me faire vacciner	0	NA	NA	NA	NA	Je suis concerné	4-Tout le temps	4-Tout le temps	0-Jamais	0-Jamais	0-Jamais	1-Rarement	1-Rarement	1-Rarement	4-Tout le temps	1-Rarement	0-Jamais	Non	Je suis concerné	4-Tout le temps	4-Tout le temps	0-Jamais	0-Jamais	0-Jamais	0-Jamais	0-Jamais	0-Jamais	4-Tout le temps	0-Jamais	0-Jamais	Non	4-Tous les jours	4-Tous les jours	4-Tous les jours	1-Rarement	Non	4-Tous les jours	1-Rarement	Non	0	1	0	1	0
204	Féminin	3_40-49 ans	Etablissement de santé	IDE	Oui, 2 doses	0	NA	NA	NA	NA	Je ne suis pas concerné	NA	NA	NA	NA	NA	NA	NA	NA	NA	NA	NA	N/A	Je ne suis pas concerné	NA	NA	NA	NA	NA	NA	NA	NA	NA	NA	NA	N/A	4-Tous les jours	4-Tous les jours	0-Jamais	1-Rarement	Non	4-Tous les jours	0-Jamais	Non	0	0	0	0	0
205	Féminin	3_40-49 ans	Etablissement de santé	AS	Non, mais je souhaite me faire vacciner	0	NA	NA	NA	NA	Je suis concerné	4-Tout le temps	0-Jamais	4-Tout le temps	4-Tout le temps	0-Jamais	4-Tout le temps	3-Régulièrement et plus de la moitié du temps	3-Régulièrement et plus de la moitié du temps	4-Tout le temps	3-Régulièrement et plus de la moitié du temps	0-Jamais	Non	Je suis concerné	4-Tout le temps	4-Tout le temps	0-Jamais	0-Jamais	0-Jamais	0-Jamais	0-Jamais	3-Régulièrement et plus de la moitié du temps	3-Régulièrement et plus de la moitié du temps	0-Jamais	0-Jamais	Non	0-Jamais	4-Tous les jours	4-Tous les jours	2-Régulièrement mais moins d'un jour sur 2	Non	4-Tous les jours	4-Tous les jours	Non	0	1	0	1	0
206	Féminin	3_40-49 ans	Etablissement de santé	IDE	Oui, 2 doses	0	NA	NA	NA	NA	Je ne suis pas concerné	NA	NA	NA	NA	NA	NA	NA	NA	NA	NA	NA	N/A	Je suis concerné	4-Tout le temps	4-Tout le temps	0-Jamais	2-Régulièrement mais moins de la moitié du temps	0-Jamais	2-Régulièrement mais moins de la moitié du temps	2-Régulièrement mais moins de la moitié du temps	2-Régulièrement mais moins de la moitié du temps	0-Jamais	2-Régulièrement mais moins de la moitié du temps	0-Jamais	Non	4-Tous les jours	4-Tous les jours	4-Tous les jours	0-Jamais	Non	4-Tous les jours	4-Tous les jours	Non	0	0	0	1	0
207	Féminin	4_>=50 ans	Etablissement de santé	AS	Oui, 2 doses	0	NA	NA	NA	NA	Je ne suis pas concerné	NA	NA	NA	NA	NA	NA	NA	NA	NA	NA	NA	N/A	Je suis concerné	3-Régulièrement et plus de la moitié du temps	4-Tout le temps	0-Jamais	0-Jamais	0-Jamais	0-Jamais	0-Jamais	2-Régulièrement mais moins de la moitié du temps	1-Rarement	0-Jamais	0-Jamais	Oui	0-Jamais	0-Jamais	4-Tous les jours	0-Jamais	Oui	4-Tous les jours	4-Tous les jours	Oui	0	0	0	0	0
208	Féminin	2_30-39 ans	Etablissement de santé	AUTRES	Oui, 1 dose	0	NA	NA	NA	NA	Je ne suis pas concerné	NA	NA	NA	NA	NA	NA	NA	NA	NA	NA	NA	N/A	Je suis concerné	4-Tout le temps	4-Tout le temps	0-Jamais	0-Jamais	0-Jamais	0-Jamais	0-Jamais	0-Jamais	0-Jamais	0-Jamais	0-Jamais	Non	4-Tous les jours	1-Rarement	4-Tous les jours	2-Régulièrement mais moins d'un jour sur 2	Oui	4-Tous les jours	4-Tous les jours	Oui	0	0	0	1	0
209	Féminin	1_<30 ans	Etablissement de santé	IDE	Oui, 1 dose	0	NA	NA	NA	NA	Je suis concerné	4-Tout le temps	4-Tout le temps	4-Tout le temps	4-Tout le temps	0-Jamais	4-Tout le temps	2-Régulièrement mais moins de la moitié du temps	3-Régulièrement et plus de la moitié du temps	4-Tout le temps	4-Tout le temps	0-Jamais	Non	Je suis concerné	4-Tout le temps	4-Tout le temps	1-Rarement	1-Rarement	0-Jamais	0-Jamais	0-Jamais	0-Jamais	0-Jamais	0-Jamais	0-Jamais	Non	4-Tous les jours	3-Régulièrement et plus d'un jour sur 2	4-Tous les jours	1-Rarement	Non	3-Régulièrement et plus d'un jour sur 2	4-Tous les jours	Non	0	1	0	1	0
210	Féminin	3_40-49 ans	Etablissement de santé	AUTRES	Oui, 1 dose	0	NA	NA	NA	NA	Je suis concerné	4-Tout le temps	4-Tout le temps	0-Jamais	0-Jamais	0-Jamais	1-Rarement	0-Jamais	0-Jamais	0-Jamais	0-Jamais	0-Jamais	Non	Je suis concerné	4-Tout le temps	4-Tout le temps	0-Jamais	1-Rarement	0-Jamais	0-Jamais	0-Jamais	0-Jamais	0-Jamais	0-Jamais	0-Jamais	Non	1-Rarement	4-Tous les jours	0-Jamais	1-Rarement	Non	3-Régulièrement et plus d'un jour sur 2	0-Jamais	Non	0	1	0	1	0
211	Masculin	4_>=50 ans	Etablissement de santé	MED	Oui, 2 doses	0	NA	NA	NA	NA	Je ne suis pas concerné	NA	NA	NA	NA	NA	NA	NA	NA	NA	NA	NA	N/A	Je suis concerné	3-Régulièrement et plus de la moitié du temps	3-Régulièrement et plus de la moitié du temps	0-Jamais	0-Jamais	0-Jamais	0-Jamais	0-Jamais	0-Jamais	4-Tout le temps	0-Jamais	0-Jamais	Non	0-Jamais	1-Rarement	1-Rarement	2-Régulièrement mais moins d'un jour sur 2	Non	1-Rarement	1-Rarement	Non	0	0	0	1	0
212	Masculin	4_>=50 ans	Etablissement de santé	MED	Oui, 2 doses	0	NA	NA	NA	NA	Je suis concerné	4-Tout le temps	0-Jamais	4-Tout le temps	4-Tout le temps	1-Rarement	4-Tout le temps	4-Tout le temps	4-Tout le temps	4-Tout le temps	4-Tout le temps	0-Jamais	Non	Je suis concerné	3-Régulièrement et plus de la moitié du temps	4-Tout le temps	1-Rarement	3-Régulièrement et plus de la moitié du temps	0-Jamais	0-Jamais	0-Jamais	0-Jamais	1-Rarement	1-Rarement	0-Jamais	Non	3-Régulièrement et plus d'un jour sur 2	3-Régulièrement et plus d'un jour sur 2	0-Jamais	1-Rarement	Non	3-Régulièrement et plus d'un jour sur 2	2-Régulièrement mais moins d'un jour sur 2	Non	0	1	0	1	0
214	Masculin	3_40-49 ans	Etablissement de santé	NON SOIGNANTS	Oui, 2 doses	0	NA	NA	NA	NA	Je ne suis pas concerné	NA	NA	NA	NA	NA	NA	NA	NA	NA	NA	NA	N/A	Je ne suis pas concerné	NA	NA	NA	NA	NA	NA	NA	NA	NA	NA	NA	N/A	4-Tous les jours	4-Tous les jours	1-Rarement	0-Jamais	Non	4-Tous les jours	4-Tous les jours	Non	0	0	0	0	0
215	Féminin	2_30-39 ans	Etablissement de santé	IDE	Oui, 1 dose	0	NA	NA	NA	NA	Je suis concerné	4-Tout le temps	4-Tout le temps	4-Tout le temps	4-Tout le temps	0-Jamais	4-Tout le temps	4-Tout le temps	0-Jamais	4-Tout le temps	4-Tout le temps	4-Tout le temps	Non	Je suis concerné	4-Tout le temps	4-Tout le temps	0-Jamais	4-Tout le temps	0-Jamais	0-Jamais	0-Jamais	0-Jamais	0-Jamais	0-Jamais	0-Jamais	Non	0-Jamais	4-Tous les jours	4-Tous les jours	1-Rarement	Non	4-Tous les jours	4-Tous les jours	Non	0	1	0	1	0
217	Féminin	3_40-49 ans	Etablissement de santé	NON SOIGNANTS	Oui, 2 doses	0	NA	NA	NA	NA	Je ne suis pas concerné	NA	NA	NA	NA	NA	NA	NA	NA	NA	NA	NA	N/A	Je ne suis pas concerné	NA	NA	NA	NA	NA	NA	NA	NA	NA	NA	NA	N/A	0-Jamais	0-Jamais	0-Jamais	1-Rarement	Oui	3-Régulièrement et plus d'un jour sur 2	4-Tous les jours	Oui	0	0	0	0	0
218	Féminin	3_40-49 ans	Etablissement de santé	NON SOIGNANTS	Oui, 2 doses	0	NA	NA	NA	NA	Je ne suis pas concerné	NA	NA	NA	NA	NA	NA	NA	NA	NA	NA	NA	N/A	Je ne suis pas concerné	NA	NA	NA	NA	NA	NA	NA	NA	NA	NA	NA	N/A	0-Jamais	0-Jamais	0-Jamais	1-Rarement	Non	4-Tous les jours	0-Jamais	Non	0	0	0	0	0
219	Masculin	4_>=50 ans	Etablissement de santé	NON SOIGNANTS	Non, et je ne sais pas encore si je souhaite me faire vacciner	0	NA	NA	NA	NA	Je ne suis pas concerné	NA	NA	NA	NA	NA	NA	NA	NA	NA	NA	NA	N/A	Je ne suis pas concerné	NA	NA	NA	NA	NA	NA	NA	NA	NA	NA	NA	N/A	4-Tous les jours	4-Tous les jours	4-Tous les jours	2-Régulièrement mais moins d'un jour sur 2	Non	2-Régulièrement mais moins d'un jour sur 2	0-Jamais	Non	0	0	0	0	0
220	Féminin	4_>=50 ans	Etablissement de santé	AS	Oui, 2 doses	0	NA	NA	NA	NA	Je suis concerné	4-Tout le temps	4-Tout le temps	0-Jamais	4-Tout le temps	0-Jamais	4-Tout le temps	4-Tout le temps	4-Tout le temps	4-Tout le temps	4-Tout le temps	0-Jamais	Non	Je suis concerné	4-Tout le temps	4-Tout le temps	0-Jamais	0-Jamais	0-Jamais	0-Jamais	0-Jamais	0-Jamais	0-Jamais	0-Jamais	0-Jamais	Non	4-Tous les jours	4-Tous les jours	4-Tous les jours	2-Régulièrement mais moins d'un jour sur 2	Non	0-Jamais	0-Jamais	Non	0	1	0	1	0
221	Féminin	4_>=50 ans	Etablissement médico-social	MED	Oui, 2 doses	0	NA	NA	NA	NA	Je suis concerné	4-Tout le temps	4-Tout le temps	0-Jamais	4-Tout le temps	0-Jamais	1-Rarement	0-Jamais	1-Rarement	0-Jamais	0-Jamais	0-Jamais	Non	Je suis concerné	4-Tout le temps	4-Tout le temps	0-Jamais	4-Tout le temps	0-Jamais	0-Jamais	0-Jamais	0-Jamais	0-Jamais	0-Jamais	0-Jamais	Non	4-Tous les jours	4-Tous les jours	0-Jamais	2-Régulièrement mais moins d'un jour sur 2	Non	4-Tous les jours	4-Tous les jours	Non	0	1	0	1	0
222	Féminin	2_30-39 ans	Etablissement de santé	NON SOIGNANTS	Non, et je ne sais pas encore si je souhaite me faire vacciner	0	NA	NA	NA	NA	Je ne suis pas concerné	NA	NA	NA	NA	NA	NA	NA	NA	NA	NA	NA	N/A	Je ne suis pas concerné	NA	NA	NA	NA	NA	NA	NA	NA	NA	NA	NA	N/A	4-Tous les jours	0-Jamais	0-Jamais	0-Jamais	Non	4-Tous les jours	4-Tous les jours	Non	0	0	0	0	0
223	Féminin	3_40-49 ans	Etablissement de santé	AS	Non, mais je souhaite me faire vacciner	0	NA	NA	NA	NA	Je suis concerné	4-Tout le temps	4-Tout le temps	1-Rarement	4-Tout le temps	0-Jamais	1-Rarement	4-Tout le temps	1-Rarement	2-Régulièrement mais moins de la moitié du temps	2-Régulièrement mais moins de la moitié du temps	1-Rarement	Non	Je suis concerné	3-Régulièrement et plus de la moitié du temps	4-Tout le temps	1-Rarement	1-Rarement	0-Jamais	0-Jamais	2-Régulièrement mais moins de la moitié du temps	1-Rarement	1-Rarement	1-Rarement	0-Jamais	Non	0-Jamais	1-Rarement	2-Régulièrement mais moins d'un jour sur 2	1-Rarement	Non	4-Tous les jours	4-Tous les jours	Non	0	1	0	1	0
224	Féminin	4_>=50 ans	Etablissement de santé	AUTRES	Oui, 1 dose	0	NA	NA	NA	NA	Je ne suis pas concerné	NA	NA	NA	NA	NA	NA	NA	NA	NA	NA	NA	N/A	Je ne suis pas concerné	NA	NA	NA	NA	NA	NA	NA	NA	NA	NA	NA	N/A	3-Régulièrement et plus d'un jour sur 2	3-Régulièrement et plus d'un jour sur 2	0-Jamais	2-Régulièrement mais moins d'un jour sur 2	Oui	4-Tous les jours	0-Jamais	Non	0	0	0	0	0
227	Féminin	3_40-49 ans	Etablissement de santé	MED	Oui, 2 doses	0	NA	NA	NA	NA	Je suis concerné	4-Tout le temps	0-Jamais	4-Tout le temps	4-Tout le temps	2-Régulièrement mais moins de la moitié du temps	2-Régulièrement mais moins de la moitié du temps	4-Tout le temps	4-Tout le temps	4-Tout le temps	4-Tout le temps	4-Tout le temps	Non	Je suis concerné	4-Tout le temps	0-Jamais	4-Tout le temps	4-Tout le temps	2-Régulièrement mais moins de la moitié du temps	2-Régulièrement mais moins de la moitié du temps	2-Régulièrement mais moins de la moitié du temps	2-Régulièrement mais moins de la moitié du temps	2-Régulièrement mais moins de la moitié du temps	2-Régulièrement mais moins de la moitié du temps	2-Régulièrement mais moins de la moitié du temps	Oui	0-Jamais	1-Rarement	3-Régulièrement et plus d'un jour sur 2	0-Jamais	Non	4-Tous les jours	4-Tous les jours	Non	0	1	0	0	0
230	Féminin	3_40-49 ans	Etablissement de santé	NON SOIGNANTS	Oui, 2 doses	1	10/2020	J'ai eu des symptômes	Je ne sais pas	Non	Je ne suis pas concerné	NA	NA	NA	NA	NA	NA	NA	NA	NA	NA	NA	N/A	Je ne suis pas concerné	NA	NA	NA	NA	NA	NA	NA	NA	NA	NA	NA	N/A	0-Jamais	1-Rarement	0-Jamais	1-Rarement	N/A	4-Tous les jours	0-Jamais	N/A	0	0	0	0	0
234	Féminin	2_30-39 ans	Etablissement de santé	IDE	Oui, 1 dose	0	NA	NA	NA	NA	Je ne suis pas concerné	NA	NA	NA	NA	NA	NA	NA	NA	NA	NA	NA	N/A	Je suis concerné	4-Tout le temps	4-Tout le temps	1-Rarement	4-Tout le temps	0-Jamais	1-Rarement	1-Rarement	0-Jamais	3-Régulièrement et plus de la moitié du temps	2-Régulièrement mais moins de la moitié du temps	0-Jamais	Non	1-Rarement	4-Tous les jours	4-Tous les jours	2-Régulièrement mais moins d'un jour sur 2	Oui	4-Tous les jours	4-Tous les jours	Non	0	0	0	1	0
236	Féminin	3_40-49 ans	Etablissement de santé	IDE	Oui, 2 doses	0	NA	NA	NA	NA	Je suis concerné	4-Tout le temps	0-Jamais	4-Tout le temps	4-Tout le temps	0-Jamais	4-Tout le temps	4-Tout le temps	4-Tout le temps	4-Tout le temps	4-Tout le temps	0-Jamais	Non	Je suis concerné	4-Tout le temps	4-Tout le temps	1-Rarement	1-Rarement	0-Jamais	0-Jamais	0-Jamais	0-Jamais	2-Régulièrement mais moins de la moitié du temps	0-Jamais	0-Jamais	Non	0-Jamais	1-Rarement	4-Tous les jours	1-Rarement	Oui	4-Tous les jours	0-Jamais	Non	0	1	0	1	0
237	Féminin	3_40-49 ans	Etablissement de santé	NON SOIGNANTS	Non, et je ne sais pas encore si je souhaite me faire vacciner	0	NA	NA	NA	NA	Je ne suis pas concerné	NA	NA	NA	NA	NA	NA	NA	NA	NA	NA	NA	N/A	Je ne suis pas concerné	NA	NA	NA	NA	NA	NA	NA	NA	NA	NA	NA	N/A	4-Tous les jours	4-Tous les jours	4-Tous les jours	1-Rarement	Oui	4-Tous les jours	4-Tous les jours	Oui	0	0	0	0	0
238	Féminin	3_40-49 ans	Etablissement de santé	AUTRES	Oui, 1 dose	0	NA	NA	NA	NA	Je suis concerné	4-Tout le temps	0-Jamais	4-Tout le temps	4-Tout le temps	1-Rarement	1-Rarement	4-Tout le temps	3-Régulièrement et plus de la moitié du temps	4-Tout le temps	4-Tout le temps	4-Tout le temps	Non	Je suis concerné	3-Régulièrement et plus de la moitié du temps	4-Tout le temps	0-Jamais	3-Régulièrement et plus de la moitié du temps	0-Jamais	0-Jamais	0-Jamais	0-Jamais	3-Régulièrement et plus de la moitié du temps	0-Jamais	0-Jamais	Non	3-Régulièrement et plus d'un jour sur 2	3-Régulièrement et plus d'un jour sur 2	3-Régulièrement et plus d'un jour sur 2	1-Rarement	Non	1-Rarement	2-Régulièrement mais moins d'un jour sur 2	Non	0	1	0	1	0
243	Féminin	2_30-39 ans	Etablissement de santé	AS	Non, et je ne sais pas encore si je souhaite me faire vacciner	0	NA	NA	NA	NA	Je suis concerné	3-Régulièrement et plus de la moitié du temps	4-Tout le temps	0-Jamais	3-Régulièrement et plus de la moitié du temps	0-Jamais	0-Jamais	0-Jamais	3-Régulièrement et plus de la moitié du temps	2-Régulièrement mais moins de la moitié du temps	0-Jamais	0-Jamais	Non	Je suis concerné	3-Régulièrement et plus de la moitié du temps	4-Tout le temps	0-Jamais	0-Jamais	0-Jamais	0-Jamais	0-Jamais	0-Jamais	0-Jamais	0-Jamais	0-Jamais	Non	0-Jamais	4-Tous les jours	4-Tous les jours	1-Rarement	Non	4-Tous les jours	2-Régulièrement mais moins d'un jour sur 2	Non	0	1	0	1	0
244	Féminin	2_30-39 ans	Etablissement de santé	IDE	Non, mais je souhaite me faire vacciner	1	12/2020	Je suis resté asymptomatique, le diagnostic a été fait par un test positif	Sur mon lieu de travail, au contact d'un patient qui était COVID-19 positif	Non	Je suis concerné	4-Tout le temps	4-Tout le temps	3-Régulièrement et plus de la moitié du temps	4-Tout le temps	4-Tout le temps	3-Régulièrement et plus de la moitié du temps	4-Tout le temps	3-Régulièrement et plus de la moitié du temps	4-Tout le temps	3-Régulièrement et plus de la moitié du temps	3-Régulièrement et plus de la moitié du temps	N/A	Je suis concerné	4-Tout le temps	4-Tout le temps	1-Rarement	4-Tout le temps	1-Rarement	0-Jamais	0-Jamais	2-Régulièrement mais moins de la moitié du temps	3-Régulièrement et plus de la moitié du temps	1-Rarement	0-Jamais	N/A	0-Jamais	0-Jamais	0-Jamais	0-Jamais	N/A	4-Tous les jours	4-Tous les jours	N/A	1	0	1	0	1
245	Féminin	2_30-39 ans	Etablissement de santé	AS	Non, et je ne sais pas encore si je souhaite me faire vacciner	1	10/2020	J'ai eu des symptômes	Sur mon lieu de travail, au contact d'un patient qui était COVID-19 positif	Non	Je suis concerné	4-Tout le temps	0-Jamais	4-Tout le temps	4-Tout le temps	0-Jamais	4-Tout le temps	4-Tout le temps	3-Régulièrement et plus de la moitié du temps	4-Tout le temps	4-Tout le temps	0-Jamais	N/A	Je suis concerné	4-Tout le temps	0-Jamais	4-Tout le temps	4-Tout le temps	0-Jamais	0-Jamais	0-Jamais	2-Régulièrement mais moins de la moitié du temps	4-Tout le temps	0-Jamais	0-Jamais	N/A	0-Jamais	4-Tous les jours	4-Tous les jours	0-Jamais	N/A	4-Tous les jours	4-Tous les jours	N/A	1	0	1	0	1
246	Masculin	4_>=50 ans	Etablissement de santé	MED	Oui, 2 doses	0	NA	NA	NA	NA	Je suis concerné	3-Régulièrement et plus de la moitié du temps	2-Régulièrement mais moins de la moitié du temps	4-Tout le temps	4-Tout le temps	1-Rarement	4-Tout le temps	4-Tout le temps	4-Tout le temps	4-Tout le temps	4-Tout le temps	0-Jamais	Non	Je suis concerné	3-Régulièrement et plus de la moitié du temps	4-Tout le temps	1-Rarement	1-Rarement	0-Jamais	1-Rarement	0-Jamais	2-Régulièrement mais moins de la moitié du temps	2-Régulièrement mais moins de la moitié du temps	1-Rarement	0-Jamais	Non	0-Jamais	2-Régulièrement mais moins d'un jour sur 2	1-Rarement	2-Régulièrement mais moins d'un jour sur 2	Non	4-Tous les jours	4-Tous les jours	Non	0	1	0	1	0
247	Féminin	2_30-39 ans	Etablissement de santé	AS	Non, et je ne sais pas encore si je souhaite me faire vacciner	0	NA	NA	NA	NA	Je suis concerné	4-Tout le temps	4-Tout le temps	3-Régulièrement et plus de la moitié du temps	4-Tout le temps	0-Jamais	4-Tout le temps	4-Tout le temps	3-Régulièrement et plus de la moitié du temps	4-Tout le temps	4-Tout le temps	1-Rarement	Non	Je suis concerné	4-Tout le temps	4-Tout le temps	0-Jamais	0-Jamais	0-Jamais	0-Jamais	0-Jamais	0-Jamais	0-Jamais	0-Jamais	0-Jamais	Non	0-Jamais	4-Tous les jours	4-Tous les jours	0-Jamais	Non	4-Tous les jours	4-Tous les jours	Non	0	1	0	1	0
252	Masculin	3_40-49 ans	Etablissement de santé	MED	Non, et je ne sais pas encore si je souhaite me faire vacciner	0	NA	NA	NA	NA	Je ne suis pas concerné	NA	NA	NA	NA	NA	NA	NA	NA	NA	NA	NA	N/A	Je suis concerné	4-Tout le temps	4-Tout le temps	1-Rarement	0-Jamais	0-Jamais	0-Jamais	0-Jamais	1-Rarement	3-Régulièrement et plus de la moitié du temps	1-Rarement	1-Rarement	Non	4-Tous les jours	1-Rarement	0-Jamais	4-Tous les jours	Oui	1-Rarement	1-Rarement	Non	0	0	0	1	0
253	Féminin	2_30-39 ans	Etablissement de santé	MED	Oui, 1 dose	0	NA	NA	NA	NA	Je ne suis pas concerné	NA	NA	NA	NA	NA	NA	NA	NA	NA	NA	NA	N/A	Je suis concerné	4-Tout le temps	4-Tout le temps	0-Jamais	2-Régulièrement mais moins de la moitié du temps	0-Jamais	0-Jamais	1-Rarement	0-Jamais	4-Tout le temps	1-Rarement	0-Jamais	Non	0-Jamais	2-Régulièrement mais moins d'un jour sur 2	3-Régulièrement et plus d'un jour sur 2	2-Régulièrement mais moins d'un jour sur 2	Non	4-Tous les jours	4-Tous les jours	Non	0	0	0	1	0
254	Féminin	4_>=50 ans	Etablissement de santé	IDE	Oui, 2 doses	0	NA	NA	NA	NA	Je ne suis pas concerné	NA	NA	NA	NA	NA	NA	NA	NA	NA	NA	NA	N/A	Je ne suis pas concerné	NA	NA	NA	NA	NA	NA	NA	NA	NA	NA	NA	N/A	0-Jamais	3-Régulièrement et plus d'un jour sur 2	0-Jamais	2-Régulièrement mais moins d'un jour sur 2	Non	4-Tous les jours	0-Jamais	Non	0	0	0	0	0
256	Masculin	4_>=50 ans	Etablissement de santé	NON SOIGNANTS	Non, mais je souhaite me faire vacciner	0	NA	NA	NA	NA	Je ne suis pas concerné	NA	NA	NA	NA	NA	NA	NA	NA	NA	NA	NA	N/A	Je ne suis pas concerné	NA	NA	NA	NA	NA	NA	NA	NA	NA	NA	NA	N/A	3-Régulièrement et plus d'un jour sur 2	3-Régulièrement et plus d'un jour sur 2	4-Tous les jours	0-Jamais	Oui	2-Régulièrement mais moins d'un jour sur 2	0-Jamais	Non	0	0	0	0	0
258	Féminin	2_30-39 ans	Etablissement de santé	AS	Non, mais je souhaite me faire vacciner	1	3/2021	Je suis resté asymptomatique, le diagnostic a été fait par un test positif	Je ne sais pas	Non	Je suis concerné	4-Tout le temps	0-Jamais	4-Tout le temps	4-Tout le temps	4-Tout le temps	4-Tout le temps	4-Tout le temps	4-Tout le temps	4-Tout le temps	4-Tout le temps	0-Jamais	N/A	Je suis concerné	4-Tout le temps	4-Tout le temps	0-Jamais	4-Tout le temps	0-Jamais	0-Jamais	0-Jamais	4-Tout le temps	4-Tout le temps	0-Jamais	0-Jamais	N/A	1-Rarement	4-Tous les jours	3-Régulièrement et plus d'un jour sur 2	4-Tous les jours	N/A	4-Tous les jours	4-Tous les jours	N/A	0	0	0	0	0
259	Féminin	2_30-39 ans	Etablissement de santé	MED	Oui, 1 dose	1	10/2020	J'ai eu des symptômes	En dehors de mon lieu de travail	Non	Je ne suis pas concerné	NA	NA	NA	NA	NA	NA	NA	NA	NA	NA	NA	N/A	Je suis concerné	4-Tout le temps	4-Tout le temps	0-Jamais	4-Tout le temps	1-Rarement	1-Rarement	1-Rarement	1-Rarement	0-Jamais	1-Rarement	1-Rarement	N/A	4-Tous les jours	3-Régulièrement et plus d'un jour sur 2	1-Rarement	3-Régulièrement et plus d'un jour sur 2	N/A	4-Tous les jours	4-Tous les jours	N/A	0	0	0	0	0
260	Féminin	3_40-49 ans	Etablissement de santé	MED	Oui, 1 dose	0	NA	NA	NA	NA	Je suis concerné	4-Tout le temps	4-Tout le temps	0-Jamais	4-Tout le temps	4-Tout le temps	4-Tout le temps	4-Tout le temps	4-Tout le temps	4-Tout le temps	0-Jamais	0-Jamais	Non	Je suis concerné	4-Tout le temps	4-Tout le temps	0-Jamais	0-Jamais	0-Jamais	0-Jamais	1-Rarement	1-Rarement	1-Rarement	0-Jamais	0-Jamais	Non	3-Régulièrement et plus d'un jour sur 2	1-Rarement	0-Jamais	3-Régulièrement et plus d'un jour sur 2	Oui	4-Tous les jours	4-Tous les jours	Non	0	1	0	1	0
262	Féminin	4_>=50 ans	Etablissement de santé	NON SOIGNANTS	Non, et je ne sais pas encore si je souhaite me faire vacciner	0	NA	NA	NA	NA	Je ne suis pas concerné	NA	NA	NA	NA	NA	NA	NA	NA	NA	NA	NA	N/A	Je ne suis pas concerné	NA	NA	NA	NA	NA	NA	NA	NA	NA	NA	NA	N/A	4-Tous les jours	4-Tous les jours	4-Tous les jours	3-Régulièrement et plus d'un jour sur 2	Non	0-Jamais	0-Jamais	Non	0	0	0	0	0
263	Masculin	4_>=50 ans	Etablissement de santé	IDE	Non, mais je souhaite me faire vacciner	1	11/2020	Je suis resté asymptomatique, le diagnostic a été fait par un test positif	Sur mon lieu de travail, au contact d'un patient qui était COVID-19 positif	Non	Je suis concerné	4-Tout le temps	4-Tout le temps	4-Tout le temps	4-Tout le temps	1-Rarement	4-Tout le temps	4-Tout le temps	4-Tout le temps	4-Tout le temps	4-Tout le temps	4-Tout le temps	N/A	Je suis concerné	4-Tout le temps	4-Tout le temps	4-Tout le temps	4-Tout le temps	1-Rarement	4-Tout le temps	4-Tout le temps	4-Tout le temps	4-Tout le temps	4-Tout le temps	4-Tout le temps	N/A	0-Jamais	4-Tous les jours	4-Tous les jours	0-Jamais	N/A	4-Tous les jours	4-Tous les jours	N/A	1	0	1	0	1
265	Féminin	2_30-39 ans	Etablissement de santé	AUTRES	Non, et je ne souhaite pas me faire vacciner	0	NA	NA	NA	NA	Je ne suis pas concerné	NA	NA	NA	NA	NA	NA	NA	NA	NA	NA	NA	N/A	Je ne suis pas concerné	NA	NA	NA	NA	NA	NA	NA	NA	NA	NA	NA	N/A	2-Régulièrement mais moins d'un jour sur 2	2-Régulièrement mais moins d'un jour sur 2	2-Régulièrement mais moins d'un jour sur 2	0-Jamais	Non	0-Jamais	4-Tous les jours	Oui	0	0	0	0	0
266	Féminin	2_30-39 ans	Etablissement de santé	AS	Non, mais je souhaite me faire vacciner	1	9/2020	J'ai eu des symptômes	En dehors de mon lieu de travail	Non	Je suis concerné	4-Tout le temps	4-Tout le temps	0-Jamais	0-Jamais	3-Régulièrement et plus de la moitié du temps	0-Jamais	4-Tout le temps	4-Tout le temps	4-Tout le temps	2-Régulièrement mais moins de la moitié du temps	2-Régulièrement mais moins de la moitié du temps	N/A	Je suis concerné	2-Régulièrement mais moins de la moitié du temps	4-Tout le temps	0-Jamais	0-Jamais	0-Jamais	0-Jamais	0-Jamais	0-Jamais	1-Rarement	0-Jamais	0-Jamais	N/A	0-Jamais	2-Régulièrement mais moins d'un jour sur 2	4-Tous les jours	1-Rarement	N/A	4-Tous les jours	3-Régulièrement et plus d'un jour sur 2	N/A	0	0	0	0	0
267	Féminin	1_<30 ans	Etablissement de santé	AUTRES	Non, et je ne sais pas encore si je souhaite me faire vacciner	0	NA	NA	NA	NA	Je suis concerné	4-Tout le temps	4-Tout le temps	4-Tout le temps	4-Tout le temps	0-Jamais	4-Tout le temps	4-Tout le temps	4-Tout le temps	4-Tout le temps	4-Tout le temps	4-Tout le temps	Non	Je suis concerné	4-Tout le temps	4-Tout le temps	0-Jamais	1-Rarement	0-Jamais	0-Jamais	0-Jamais	0-Jamais	0-Jamais	0-Jamais	0-Jamais	Non	4-Tous les jours	4-Tous les jours	4-Tous les jours	1-Rarement	Non	0-Jamais	4-Tous les jours	Non	0	1	0	1	0
269	Féminin	2_30-39 ans	Etablissement de santé	IDE	Oui, 1 dose	0	NA	NA	NA	NA	Je suis concerné	4-Tout le temps	4-Tout le temps	4-Tout le temps	4-Tout le temps	4-Tout le temps	0-Jamais	4-Tout le temps	4-Tout le temps	4-Tout le temps	4-Tout le temps	4-Tout le temps	Non	Je suis concerné	4-Tout le temps	4-Tout le temps	0-Jamais	0-Jamais	0-Jamais	0-Jamais	0-Jamais	0-Jamais	3-Régulièrement et plus de la moitié du temps	0-Jamais	0-Jamais	Non	0-Jamais	4-Tous les jours	4-Tous les jours	1-Rarement	Non	4-Tous les jours	3-Régulièrement et plus d'un jour sur 2	Non	0	1	0	1	0
271	Masculin	2_30-39 ans	Etablissement de santé	IDE	Oui, 2 doses	0	NA	NA	NA	NA	Je suis concerné	4-Tout le temps	4-Tout le temps	3-Régulièrement et plus de la moitié du temps	4-Tout le temps	0-Jamais	4-Tout le temps	4-Tout le temps	2-Régulièrement mais moins de la moitié du temps	3-Régulièrement et plus de la moitié du temps	4-Tout le temps	0-Jamais	Non	Je suis concerné	4-Tout le temps	4-Tout le temps	1-Rarement	2-Régulièrement mais moins de la moitié du temps	0-Jamais	0-Jamais	2-Régulièrement mais moins de la moitié du temps	2-Régulièrement mais moins de la moitié du temps	2-Régulièrement mais moins de la moitié du temps	1-Rarement	0-Jamais	Non	2-Régulièrement mais moins d'un jour sur 2	3-Régulièrement et plus d'un jour sur 2	4-Tous les jours	1-Rarement	Oui	0-Jamais	0-Jamais	Non	0	1	0	1	0
275	Féminin	4_>=50 ans	Etablissement de santé	NON SOIGNANTS	Oui, 2 doses	0	NA	NA	NA	NA	Je ne suis pas concerné	NA	NA	NA	NA	NA	NA	NA	NA	NA	NA	NA	N/A	Je suis concerné	3-Régulièrement et plus de la moitié du temps	4-Tout le temps	0-Jamais	0-Jamais	0-Jamais	0-Jamais	0-Jamais	0-Jamais	0-Jamais	0-Jamais	0-Jamais	Non	3-Régulièrement et plus d'un jour sur 2	3-Régulièrement et plus d'un jour sur 2	1-Rarement	1-Rarement	Non	4-Tous les jours	4-Tous les jours	Oui	0	0	0	1	0
276	Féminin	2_30-39 ans	Etablissement de santé	AUTRES	Oui, 2 doses	0	NA	NA	NA	NA	Je suis concerné	4-Tout le temps	4-Tout le temps	0-Jamais	1-Rarement	0-Jamais	4-Tout le temps	3-Régulièrement et plus de la moitié du temps	4-Tout le temps	3-Régulièrement et plus de la moitié du temps	1-Rarement	0-Jamais	Oui	Je suis concerné	4-Tout le temps	4-Tout le temps	1-Rarement	0-Jamais	0-Jamais	1-Rarement	1-Rarement	1-Rarement	1-Rarement	1-Rarement	0-Jamais	Oui	1-Rarement	4-Tous les jours	4-Tous les jours	1-Rarement	Oui	4-Tous les jours	0-Jamais	Non	0	0	0	0	0
277	Féminin	2_30-39 ans	Etablissement de santé	AUTRES	Non, et je ne sais pas encore si je souhaite me faire vacciner	0	NA	NA	NA	NA	Je suis concerné	4-Tout le temps	3-Régulièrement et plus de la moitié du temps	2-Régulièrement mais moins de la moitié du temps	2-Régulièrement mais moins de la moitié du temps	1-Rarement	4-Tout le temps	4-Tout le temps	4-Tout le temps	4-Tout le temps	4-Tout le temps	0-Jamais	Non	Je suis concerné	4-Tout le temps	4-Tout le temps	0-Jamais	0-Jamais	0-Jamais	0-Jamais	1-Rarement	1-Rarement	1-Rarement	0-Jamais	0-Jamais	Non	0-Jamais	4-Tous les jours	4-Tous les jours	1-Rarement	Non	1-Rarement	0-Jamais	Non	0	1	0	1	0
278	Féminin	2_30-39 ans	Etablissement de santé	MED	Non, mais je souhaite me faire vacciner	1	1/2021	J'ai eu des symptômes	En dehors de mon lieu de travail	Non	Je suis concerné	4-Tout le temps	4-Tout le temps	4-Tout le temps	4-Tout le temps	1-Rarement	1-Rarement	4-Tout le temps	4-Tout le temps	1-Rarement	1-Rarement	0-Jamais	N/A	Je suis concerné	4-Tout le temps	4-Tout le temps	0-Jamais	0-Jamais	0-Jamais	0-Jamais	0-Jamais	0-Jamais	0-Jamais	0-Jamais	0-Jamais	N/A	4-Tous les jours	2-Régulièrement mais moins d'un jour sur 2	0-Jamais	0-Jamais	N/A	2-Régulièrement mais moins d'un jour sur 2	4-Tous les jours	N/A	0	0	0	0	0
279	Féminin	3_40-49 ans	Etablissement de santé	AS	Oui, 2 doses	0	NA	NA	NA	NA	Je suis concerné	4-Tout le temps	4-Tout le temps	1-Rarement	2-Régulièrement mais moins de la moitié du temps	0-Jamais	2-Régulièrement mais moins de la moitié du temps	2-Régulièrement mais moins de la moitié du temps	2-Régulièrement mais moins de la moitié du temps	3-Régulièrement et plus de la moitié du temps	1-Rarement	0-Jamais	Non	Je suis concerné	3-Régulièrement et plus de la moitié du temps	4-Tout le temps	0-Jamais	0-Jamais	0-Jamais	0-Jamais	0-Jamais	2-Régulièrement mais moins de la moitié du temps	2-Régulièrement mais moins de la moitié du temps	2-Régulièrement mais moins de la moitié du temps	0-Jamais	Non	0-Jamais	3-Régulièrement et plus d'un jour sur 2	3-Régulièrement et plus d'un jour sur 2	1-Rarement	Non	4-Tous les jours	4-Tous les jours	Non	0	1	0	1	0
281	Féminin	3_40-49 ans	Etablissement de santé	IDE	Oui, 1 dose	0	NA	NA	NA	NA	Je suis concerné	4-Tout le temps	4-Tout le temps	4-Tout le temps	4-Tout le temps	1-Rarement	1-Rarement	1-Rarement	0-Jamais	4-Tout le temps	1-Rarement	0-Jamais	Non	Je suis concerné	4-Tout le temps	4-Tout le temps	1-Rarement	4-Tout le temps	1-Rarement	1-Rarement	1-Rarement	0-Jamais	4-Tout le temps	1-Rarement	0-Jamais	Non	4-Tous les jours	4-Tous les jours	4-Tous les jours	1-Rarement	Non	4-Tous les jours	4-Tous les jours	Non	0	1	0	1	0
283	Féminin	4_>=50 ans	Etablissement de santé	IDE	Oui, 1 dose	1	4/2020	J'ai eu des symptômes	Sur mon lieu de travail, au contact d'un patient qui était COVID-19 positif	Non	Je suis concerné	4-Tout le temps	0-Jamais	4-Tout le temps	4-Tout le temps	0-Jamais	4-Tout le temps	2-Régulièrement mais moins de la moitié du temps	3-Régulièrement et plus de la moitié du temps	2-Régulièrement mais moins de la moitié du temps	4-Tout le temps	0-Jamais	N/A	Je suis concerné	4-Tout le temps	4-Tout le temps	1-Rarement	1-Rarement	0-Jamais	1-Rarement	0-Jamais	0-Jamais	3-Régulièrement et plus de la moitié du temps	4-Tout le temps	0-Jamais	N/A	0-Jamais	1-Rarement	3-Régulièrement et plus d'un jour sur 2	0-Jamais	N/A	0-Jamais	0-Jamais	N/A	0	0	0	0	0
285	Féminin	3_40-49 ans	Etablissement médico-social	NON SOIGNANTS	Oui, 1 dose	0	NA	NA	NA	NA	Je ne suis pas concerné	NA	NA	NA	NA	NA	NA	NA	NA	NA	NA	NA	N/A	Je ne suis pas concerné	NA	NA	NA	NA	NA	NA	NA	NA	NA	NA	NA	N/A	0-Jamais	1-Rarement	0-Jamais	1-Rarement	Oui	1-Rarement	2-Régulièrement mais moins d'un jour sur 2	Non	0	0	0	0	0
287	Féminin	3_40-49 ans	Etablissement de santé	IDE	Non, mais je souhaite me faire vacciner	0	NA	NA	NA	NA	Je ne suis pas concerné	NA	NA	NA	NA	NA	NA	NA	NA	NA	NA	NA	N/A	Je suis concerné	3-Régulièrement et plus de la moitié du temps	4-Tout le temps	0-Jamais	0-Jamais	0-Jamais	0-Jamais	0-Jamais	0-Jamais	0-Jamais	0-Jamais	0-Jamais	Non	2-Régulièrement mais moins d'un jour sur 2	3-Régulièrement et plus d'un jour sur 2	0-Jamais	2-Régulièrement mais moins d'un jour sur 2	Non	4-Tous les jours	4-Tous les jours	Non	0	0	0	1	0
288	Masculin	2_30-39 ans	Etablissement médico-social	NON SOIGNANTS	Oui, 2 doses	0	NA	NA	NA	NA	Je suis concerné	4-Tout le temps	0-Jamais	4-Tout le temps	4-Tout le temps	4-Tout le temps	0-Jamais	4-Tout le temps	0-Jamais	4-Tout le temps	4-Tout le temps	4-Tout le temps	Non	Je suis concerné	4-Tout le temps	0-Jamais	4-Tout le temps	4-Tout le temps	0-Jamais	4-Tout le temps	0-Jamais	0-Jamais	4-Tout le temps	0-Jamais	0-Jamais	Non	0-Jamais	1-Rarement	4-Tous les jours	0-Jamais	Non	4-Tous les jours	4-Tous les jours	Non	0	1	0	1	0
291	Féminin	4_>=50 ans	Etablissement médico-social	NON SOIGNANTS	Oui, 2 doses	0	NA	NA	NA	NA	Je ne suis pas concerné	NA	NA	NA	NA	NA	NA	NA	NA	NA	NA	NA	N/A	Je ne suis pas concerné	NA	NA	NA	NA	NA	NA	NA	NA	NA	NA	NA	N/A	4-Tous les jours	4-Tous les jours	0-Jamais	1-Rarement	Oui	4-Tous les jours	4-Tous les jours	Non	0	0	0	0	0
292	Féminin	2_30-39 ans	Etablissement médico-social	AUTRES	Oui, 2 doses	0	NA	NA	NA	NA	Je suis concerné	4-Tout le temps	0-Jamais	4-Tout le temps	4-Tout le temps	2-Régulièrement mais moins de la moitié du temps	0-Jamais	4-Tout le temps	4-Tout le temps	4-Tout le temps	4-Tout le temps	0-Jamais	Non	Je suis concerné	4-Tout le temps	4-Tout le temps	0-Jamais	0-Jamais	2-Régulièrement mais moins de la moitié du temps	0-Jamais	0-Jamais	3-Régulièrement et plus de la moitié du temps	4-Tout le temps	0-Jamais	0-Jamais	Non	4-Tous les jours	1-Rarement	0-Jamais	1-Rarement	Oui	4-Tous les jours	4-Tous les jours	Non	0	1	0	1	0
294	Masculin	4_>=50 ans	Etablissement médico-social	NON SOIGNANTS	Oui, 2 doses	1	10/2020	J'ai eu des symptômes	Sur mon lieu de travail, au contact d'un patient qui était COVID-19 positif	Non	Je ne suis pas concerné	NA	NA	NA	NA	NA	NA	NA	NA	NA	NA	NA	N/A	Je ne suis pas concerné	NA	NA	NA	NA	NA	NA	NA	NA	NA	NA	NA	N/A	4-Tous les jours	0-Jamais	0-Jamais	2-Régulièrement mais moins d'un jour sur 2	N/A	4-Tous les jours	4-Tous les jours	N/A	0	0	0	0	1
297	Masculin	3_40-49 ans	Etablissement médico-social	NON SOIGNANTS	Oui, 1 dose	0	NA	NA	NA	NA	Je suis concerné	4-Tout le temps	4-Tout le temps	1-Rarement	0-Jamais	4-Tout le temps	4-Tout le temps	3-Régulièrement et plus de la moitié du temps	2-Régulièrement mais moins de la moitié du temps	4-Tout le temps	1-Rarement	1-Rarement	Non	Je suis concerné	4-Tout le temps	4-Tout le temps	0-Jamais	0-Jamais	0-Jamais	0-Jamais	0-Jamais	0-Jamais	4-Tout le temps	0-Jamais	0-Jamais	Non	0-Jamais	1-Rarement	0-Jamais	2-Régulièrement mais moins d'un jour sur 2	Non	4-Tous les jours	4-Tous les jours	Non	0	1	0	1	0
299	Masculin	3_40-49 ans	Etablissement médico-social	AUTRES	Oui, 2 doses	0	NA	NA	NA	NA	Je suis concerné	4-Tout le temps	4-Tout le temps	4-Tout le temps	4-Tout le temps	4-Tout le temps	1-Rarement	4-Tout le temps	4-Tout le temps	4-Tout le temps	4-Tout le temps	0-Jamais	Non	Je suis concerné	4-Tout le temps	4-Tout le temps	1-Rarement	1-Rarement	1-Rarement	0-Jamais	0-Jamais	0-Jamais	2-Régulièrement mais moins de la moitié du temps	0-Jamais	0-Jamais	Non	3-Régulièrement et plus d'un jour sur 2	4-Tous les jours	4-Tous les jours	1-Rarement	Non	3-Régulièrement et plus d'un jour sur 2	3-Régulièrement et plus d'un jour sur 2	Non	0	1	0	1	0
300	Féminin	1_<30 ans	Etablissement médico-social	AUTRES	Non, et je ne sais pas encore si je souhaite me faire vacciner	1	11/2020	J'ai eu des symptômes	Sur mon lieu de travail, au contact d'un autre professionnel de santé qui était COVID-19 positif	Non	Je ne suis pas concerné	NA	NA	NA	NA	NA	NA	NA	NA	NA	NA	NA	N/A	Je ne suis pas concerné	NA	NA	NA	NA	NA	NA	NA	NA	NA	NA	NA	N/A	4-Tous les jours	4-Tous les jours	0-Jamais	2-Régulièrement mais moins d'un jour sur 2	N/A	2-Régulièrement mais moins d'un jour sur 2	2-Régulièrement mais moins d'un jour sur 2	N/A	0	0	0	0	1
301	Masculin	3_40-49 ans	Etablissement médico-social	AUTRES	Non, et je ne sais pas encore si je souhaite me faire vacciner	0	NA	NA	NA	NA	Je ne suis pas concerné	NA	NA	NA	NA	NA	NA	NA	NA	NA	NA	NA	N/A	Je suis concerné	4-Tout le temps	4-Tout le temps	0-Jamais	0-Jamais	0-Jamais	0-Jamais	0-Jamais	0-Jamais	0-Jamais	0-Jamais	0-Jamais	Non	0-Jamais	0-Jamais	0-Jamais	3-Régulièrement et plus d'un jour sur 2	Non	3-Régulièrement et plus d'un jour sur 2	0-Jamais	Non	0	0	0	1	0
304	Féminin	3_40-49 ans	Etablissement médico-social	NON SOIGNANTS	Non, mais je souhaite me faire vacciner	0	NA	NA	NA	NA	Je ne suis pas concerné	NA	NA	NA	NA	NA	NA	NA	NA	NA	NA	NA	N/A	Je ne suis pas concerné	NA	NA	NA	NA	NA	NA	NA	NA	NA	NA	NA	N/A	4-Tous les jours	4-Tous les jours	0-Jamais	4-Tous les jours	Oui	4-Tous les jours	4-Tous les jours	Non	0	0	0	0	0
305	Féminin	3_40-49 ans	Etablissement médico-social	MED	Oui, 2 doses	0	NA	NA	NA	NA	Je suis concerné	4-Tout le temps	4-Tout le temps	0-Jamais	4-Tout le temps	0-Jamais	3-Régulièrement et plus de la moitié du temps	1-Rarement	4-Tout le temps	0-Jamais	3-Régulièrement et plus de la moitié du temps	1-Rarement	Non	Je suis concerné	4-Tout le temps	4-Tout le temps	0-Jamais	0-Jamais	0-Jamais	0-Jamais	0-Jamais	0-Jamais	0-Jamais	0-Jamais	0-Jamais	Non	3-Régulièrement et plus d'un jour sur 2	1-Rarement	0-Jamais	4-Tous les jours	Non	4-Tous les jours	4-Tous les jours	Non	0	1	0	1	0
306	Masculin	1_<30 ans	Etablissement médico-social	IDE	Non, et je ne sais pas encore si je souhaite me faire vacciner	0	NA	NA	NA	NA	Je suis concerné	4-Tout le temps	4-Tout le temps	0-Jamais	1-Rarement	1-Rarement	4-Tout le temps	0-Jamais	4-Tout le temps	4-Tout le temps	4-Tout le temps	1-Rarement	Non	Je suis concerné	4-Tout le temps	4-Tout le temps	0-Jamais	0-Jamais	0-Jamais	0-Jamais	0-Jamais	1-Rarement	4-Tout le temps	0-Jamais	0-Jamais	Non	4-Tous les jours	4-Tous les jours	4-Tous les jours	3-Régulièrement et plus d'un jour sur 2	Non	3-Régulièrement et plus d'un jour sur 2	3-Régulièrement et plus d'un jour sur 2	Non	0	1	0	1	0
309	Féminin	2_30-39 ans	Etablissement médico-social	NON SOIGNANTS	Non, et je ne sais pas encore si je souhaite me faire vacciner	0	NA	NA	NA	NA	Je ne suis pas concerné	NA	NA	NA	NA	NA	NA	NA	NA	NA	NA	NA	N/A	Je suis concerné	1-Rarement	4-Tout le temps	0-Jamais	0-Jamais	0-Jamais	0-Jamais	0-Jamais	0-Jamais	0-Jamais	0-Jamais	0-Jamais	Non	4-Tous les jours	0-Jamais	0-Jamais	3-Régulièrement et plus d'un jour sur 2	Non	4-Tous les jours	4-Tous les jours	Non	0	0	0	1	0
311	Féminin	2_30-39 ans	Etablissement médico-social	NON SOIGNANTS	Oui, 1 dose	0	NA	NA	NA	NA	Je ne suis pas concerné	NA	NA	NA	NA	NA	NA	NA	NA	NA	NA	NA	N/A	Je suis concerné	4-Tout le temps	4-Tout le temps	0-Jamais	0-Jamais	0-Jamais	0-Jamais	0-Jamais	0-Jamais	0-Jamais	0-Jamais	0-Jamais	Non	1-Rarement	0-Jamais	0-Jamais	2-Régulièrement mais moins d'un jour sur 2	Oui	2-Régulièrement mais moins d'un jour sur 2	0-Jamais	Non	0	0	0	1	0
313	Féminin	4_>=50 ans	Etablissement médico-social	NON SOIGNANTS	Oui, 1 dose	0	NA	NA	NA	NA	Je ne suis pas concerné	NA	NA	NA	NA	NA	NA	NA	NA	NA	NA	NA	N/A	Je ne suis pas concerné	NA	NA	NA	NA	NA	NA	NA	NA	NA	NA	NA	N/A	0-Jamais	0-Jamais	0-Jamais	1-Rarement	Oui	4-Tous les jours	0-Jamais	Non	0	0	0	0	0
314	Féminin	2_30-39 ans	Etablissement médico-social	IDE	Non, mais je souhaite me faire vacciner	0	NA	NA	NA	NA	Je ne suis pas concerné	NA	NA	NA	NA	NA	NA	NA	NA	NA	NA	NA	N/A	Je suis concerné	2-Régulièrement mais moins de la moitié du temps	4-Tout le temps	2-Régulièrement mais moins de la moitié du temps	0-Jamais	0-Jamais	0-Jamais	2-Régulièrement mais moins de la moitié du temps	0-Jamais	1-Rarement	0-Jamais	0-Jamais	Non	0-Jamais	4-Tous les jours	2-Régulièrement mais moins d'un jour sur 2	2-Régulièrement mais moins d'un jour sur 2	Non	4-Tous les jours	4-Tous les jours	Non	0	0	0	1	0
315	Féminin	4_>=50 ans	Etablissement de santé	NON SOIGNANTS	Non, et je ne souhaite pas me faire vacciner	0	NA	NA	NA	NA	Je ne suis pas concerné	NA	NA	NA	NA	NA	NA	NA	NA	NA	NA	NA	N/A	Je ne suis pas concerné	NA	NA	NA	NA	NA	NA	NA	NA	NA	NA	NA	N/A	1-Rarement	4-Tous les jours	4-Tous les jours	1-Rarement	Non	0-Jamais	0-Jamais	Non	0	0	0	0	0
319	Féminin	2_30-39 ans	Etablissement de santé	IDE	Non, et je ne sais pas encore si je souhaite me faire vacciner	0	NA	NA	NA	NA	Je suis concerné	3-Régulièrement et plus de la moitié du temps	3-Régulièrement et plus de la moitié du temps	4-Tout le temps	4-Tout le temps	0-Jamais	4-Tout le temps	4-Tout le temps	4-Tout le temps	4-Tout le temps	4-Tout le temps	0-Jamais	Non	Je suis concerné	3-Régulièrement et plus de la moitié du temps	0-Jamais	1-Rarement	0-Jamais	0-Jamais	0-Jamais	0-Jamais	0-Jamais	2-Régulièrement mais moins de la moitié du temps	0-Jamais	0-Jamais	Non	2-Régulièrement mais moins d'un jour sur 2	2-Régulièrement mais moins d'un jour sur 2	4-Tous les jours	0-Jamais	Non	4-Tous les jours	4-Tous les jours	Non	0	1	0	1	0
320	Féminin	1_<30 ans	Etablissement médico-social	AUTRES	Oui, 2 doses	0	NA	NA	NA	NA	Je ne suis pas concerné	NA	NA	NA	NA	NA	NA	NA	NA	NA	NA	NA	N/A	Je suis concerné	4-Tout le temps	4-Tout le temps	1-Rarement	1-Rarement	1-Rarement	0-Jamais	1-Rarement	1-Rarement	4-Tout le temps	1-Rarement	2-Régulièrement mais moins de la moitié du temps	Non	4-Tous les jours	4-Tous les jours	4-Tous les jours	1-Rarement	Non	4-Tous les jours	4-Tous les jours	Non	0	0	0	1	0
321	Féminin	4_>=50 ans	Etablissement médico-social	AUTRES	Oui, 2 doses	1	12/2020	J'ai eu des symptômes	Sur mon lieu de travail, au contact d'un autre professionnel de santé qui était COVID-19 positif	Non	Je ne suis pas concerné	NA	NA	NA	NA	NA	NA	NA	NA	NA	NA	NA	N/A	Je ne suis pas concerné	NA	NA	NA	NA	NA	NA	NA	NA	NA	NA	NA	N/A	4-Tous les jours	1-Rarement	4-Tous les jours	1-Rarement	N/A	4-Tous les jours	4-Tous les jours	N/A	0	0	0	0	1
325	Féminin	2_30-39 ans	Etablissement médico-social	AUTRES	Oui, 2 doses	0	NA	NA	NA	NA	Je ne suis pas concerné	NA	NA	NA	NA	NA	NA	NA	NA	NA	NA	NA	N/A	Je suis concerné	4-Tout le temps	4-Tout le temps	1-Rarement	1-Rarement	1-Rarement	0-Jamais	1-Rarement	1-Rarement	4-Tout le temps	1-Rarement	2-Régulièrement mais moins de la moitié du temps	Non	4-Tous les jours	4-Tous les jours	4-Tous les jours	1-Rarement	Non	4-Tous les jours	4-Tous les jours	Non	0	0	0	1	0
326	Féminin	4_>=50 ans	Etablissement médico-social	NON SOIGNANTS	Oui, 1 dose	0	NA	NA	NA	NA	Je ne suis pas concerné	NA	NA	NA	NA	NA	NA	NA	NA	NA	NA	NA	N/A	Je ne suis pas concerné	NA	NA	NA	NA	NA	NA	NA	NA	NA	NA	NA	N/A	1-Rarement	4-Tous les jours	0-Jamais	2-Régulièrement mais moins d'un jour sur 2	Non	4-Tous les jours	4-Tous les jours	Non	0	0	0	0	0
327	Féminin	3_40-49 ans	Etablissement médico-social	AUTRES	Oui, 2 doses	0	NA	NA	NA	NA	Je suis concerné	4-Tout le temps	4-Tout le temps	0-Jamais	4-Tout le temps	0-Jamais	4-Tout le temps	4-Tout le temps	4-Tout le temps	0-Jamais	4-Tout le temps	0-Jamais	Non	Je suis concerné	4-Tout le temps	4-Tout le temps	0-Jamais	0-Jamais	0-Jamais	0-Jamais	0-Jamais	4-Tout le temps	0-Jamais	0-Jamais	0-Jamais	Non	0-Jamais	1-Rarement	0-Jamais	4-Tous les jours	Non	4-Tous les jours	4-Tous les jours	Non	0	1	0	1	0
328	Féminin	2_30-39 ans	Etablissement médico-social	NON SOIGNANTS	Non, et je ne sais pas encore si je souhaite me faire vacciner	0	NA	NA	NA	NA	Je ne suis pas concerné	NA	NA	NA	NA	NA	NA	NA	NA	NA	NA	NA	N/A	Je ne suis pas concerné	NA	NA	NA	NA	NA	NA	NA	NA	NA	NA	NA	N/A	0-Jamais	1-Rarement	0-Jamais	1-Rarement	Non	4-Tous les jours	4-Tous les jours	Non	0	0	0	0	0
331	Féminin	2_30-39 ans	Etablissement médico-social	AUTRES	Oui, 2 doses	0	NA	NA	NA	NA	Je ne suis pas concerné	NA	NA	NA	NA	NA	NA	NA	NA	NA	NA	NA	N/A	Je ne suis pas concerné	NA	NA	NA	NA	NA	NA	NA	NA	NA	NA	NA	N/A	0-Jamais	0-Jamais	0-Jamais	2-Régulièrement mais moins d'un jour sur 2	Oui	4-Tous les jours	4-Tous les jours	Non	0	0	0	0	0
333	Féminin	1_<30 ans	Etablissement médico-social	NON SOIGNANTS	Oui, 1 dose	0	NA	NA	NA	NA	Je ne suis pas concerné	NA	NA	NA	NA	NA	NA	NA	NA	NA	NA	NA	N/A	Je suis concerné	4-Tout le temps	4-Tout le temps	0-Jamais	0-Jamais	0-Jamais	0-Jamais	0-Jamais	0-Jamais	0-Jamais	0-Jamais	0-Jamais	Non	4-Tous les jours	4-Tous les jours	0-Jamais	3-Régulièrement et plus d'un jour sur 2	Non	1-Rarement	4-Tous les jours	Non	0	0	0	1	0
334	Féminin	1_<30 ans	Etablissement médico-social	IDE	Oui, 1 dose	0	NA	NA	NA	NA	Je suis concerné	4-Tout le temps	4-Tout le temps	4-Tout le temps	4-Tout le temps	0-Jamais	4-Tout le temps	4-Tout le temps	0-Jamais	4-Tout le temps	4-Tout le temps	4-Tout le temps	Non	Je suis concerné	4-Tout le temps	4-Tout le temps	0-Jamais	4-Tout le temps	1-Rarement	1-Rarement	1-Rarement	1-Rarement	4-Tout le temps	1-Rarement	0-Jamais	Non	4-Tous les jours	4-Tous les jours	4-Tous les jours	4-Tous les jours	Non	4-Tous les jours	4-Tous les jours	Non	0	1	0	1	0
336	Masculin	3_40-49 ans	Etablissement médico-social	AUTRES	Non, mais je souhaite me faire vacciner	1	11/2020	J'ai eu des symptômes	Je ne sais pas	Non	Je ne suis pas concerné	NA	NA	NA	NA	NA	NA	NA	NA	NA	NA	NA	N/A	Je suis concerné	4-Tout le temps	4-Tout le temps	0-Jamais	0-Jamais	0-Jamais	0-Jamais	0-Jamais	0-Jamais	0-Jamais	0-Jamais	0-Jamais	N/A	0-Jamais	1-Rarement	0-Jamais	1-Rarement	N/A	4-Tous les jours	4-Tous les jours	N/A	0	0	0	0	0
338	Féminin	3_40-49 ans	Etablissement médico-social	AUTRES	Oui, 2 doses	0	NA	NA	NA	NA	Je ne suis pas concerné	NA	NA	NA	NA	NA	NA	NA	NA	NA	NA	NA	N/A	Je suis concerné	4-Tout le temps	4-Tout le temps	1-Rarement	4-Tout le temps	0-Jamais	0-Jamais	2-Régulièrement mais moins de la moitié du temps	4-Tout le temps	3-Régulièrement et plus de la moitié du temps	1-Rarement	1-Rarement	Oui	0-Jamais	0-Jamais	0-Jamais	1-Rarement	Oui	4-Tous les jours	4-Tous les jours	Oui	0	0	0	0	0
339	Féminin	4_>=50 ans	Etablissement médico-social	NON SOIGNANTS	Non, et je ne sais pas encore si je souhaite me faire vacciner	0	NA	NA	NA	NA	Je suis concerné	4-Tout le temps	4-Tout le temps	0-Jamais	0-Jamais	4-Tout le temps	0-Jamais	4-Tout le temps	0-Jamais	0-Jamais	4-Tout le temps	0-Jamais	Non	Je suis concerné	4-Tout le temps	4-Tout le temps	0-Jamais	0-Jamais	3-Régulièrement et plus de la moitié du temps	0-Jamais	0-Jamais	0-Jamais	0-Jamais	0-Jamais	0-Jamais	Non	1-Rarement	1-Rarement	4-Tous les jours	3-Régulièrement et plus d'un jour sur 2	Non	4-Tous les jours	4-Tous les jours	Non	0	1	0	1	0
340	Féminin	2_30-39 ans	Etablissement médico-social	AUTRES	Non, mais je souhaite me faire vacciner	0	NA	NA	NA	NA	Je suis concerné	4-Tout le temps	4-Tout le temps	0-Jamais	1-Rarement	0-Jamais	0-Jamais	1-Rarement	0-Jamais	2-Régulièrement mais moins de la moitié du temps	0-Jamais	1-Rarement	Non	Je suis concerné	4-Tout le temps	4-Tout le temps	0-Jamais	1-Rarement	0-Jamais	0-Jamais	1-Rarement	0-Jamais	2-Régulièrement mais moins de la moitié du temps	0-Jamais	1-Rarement	Non	0-Jamais	1-Rarement	0-Jamais	1-Rarement	Non	4-Tous les jours	0-Jamais	Non	0	1	0	1	0
342	Féminin	2_30-39 ans	Etablissement médico-social	NON SOIGNANTS	Non, mais je souhaite me faire vacciner	0	NA	NA	NA	NA	Je ne suis pas concerné	NA	NA	NA	NA	NA	NA	NA	NA	NA	NA	NA	N/A	Je ne suis pas concerné	NA	NA	NA	NA	NA	NA	NA	NA	NA	NA	NA	N/A	0-Jamais	2-Régulièrement mais moins d'un jour sur 2	0-Jamais	3-Régulièrement et plus d'un jour sur 2	Non	4-Tous les jours	0-Jamais	Non	0	0	0	0	0
343	Féminin	4_>=50 ans	Etablissement médico-social	NON SOIGNANTS	Oui, 2 doses	0	NA	NA	NA	NA	Je ne suis pas concerné	NA	NA	NA	NA	NA	NA	NA	NA	NA	NA	NA	N/A	Je ne suis pas concerné	NA	NA	NA	NA	NA	NA	NA	NA	NA	NA	NA	N/A	1-Rarement	0-Jamais	0-Jamais	2-Régulièrement mais moins d'un jour sur 2	Non	4-Tous les jours	4-Tous les jours	Non	0	0	0	0	0
345	Féminin	3_40-49 ans	Etablissement médico-social	NON SOIGNANTS	Oui, 1 dose	0	NA	NA	NA	NA	Je ne suis pas concerné	NA	NA	NA	NA	NA	NA	NA	NA	NA	NA	NA	N/A	Je ne suis pas concerné	NA	NA	NA	NA	NA	NA	NA	NA	NA	NA	NA	N/A	2-Régulièrement mais moins d'un jour sur 2	4-Tous les jours	0-Jamais	4-Tous les jours	Oui	4-Tous les jours	4-Tous les jours	Oui	0	0	0	0	0
346	Féminin	2_30-39 ans	Etablissement médico-social	NON SOIGNANTS	Non, mais je souhaite me faire vacciner	0	NA	NA	NA	NA	Je ne suis pas concerné	NA	NA	NA	NA	NA	NA	NA	NA	NA	NA	NA	N/A	Je ne suis pas concerné	NA	NA	NA	NA	NA	NA	NA	NA	NA	NA	NA	N/A	4-Tous les jours	4-Tous les jours	0-Jamais	4-Tous les jours	Non	4-Tous les jours	4-Tous les jours	Non	0	0	0	0	0
347	Féminin	2_30-39 ans	Etablissement médico-social	AUTRES	Non, et je ne souhaite pas me faire vacciner	0	NA	NA	NA	NA	Je ne suis pas concerné	NA	NA	NA	NA	NA	NA	NA	NA	NA	NA	NA	N/A	Je suis concerné	2-Régulièrement mais moins de la moitié du temps	4-Tout le temps	0-Jamais	0-Jamais	0-Jamais	0-Jamais	0-Jamais	0-Jamais	1-Rarement	0-Jamais	0-Jamais	Non	4-Tous les jours	1-Rarement	0-Jamais	2-Régulièrement mais moins d'un jour sur 2	Non	1-Rarement	1-Rarement	Non	0	0	0	1	0
349	Masculin	4_>=50 ans	Etablissement médico-social	NON SOIGNANTS	Non, mais je souhaite me faire vacciner	0	NA	NA	NA	NA	Je ne suis pas concerné	NA	NA	NA	NA	NA	NA	NA	NA	NA	NA	NA	N/A	Je ne suis pas concerné	NA	NA	NA	NA	NA	NA	NA	NA	NA	NA	NA	N/A	0-Jamais	0-Jamais	4-Tous les jours	1-Rarement	Oui	4-Tous les jours	0-Jamais	Oui	0	0	0	0	0
350	Féminin	3_40-49 ans	Etablissement médico-social	NON SOIGNANTS	Non, et je ne sais pas encore si je souhaite me faire vacciner	0	NA	NA	NA	NA	Je ne suis pas concerné	NA	NA	NA	NA	NA	NA	NA	NA	NA	NA	NA	N/A	Je ne suis pas concerné	NA	NA	NA	NA	NA	NA	NA	NA	NA	NA	NA	N/A	4-Tous les jours	0-Jamais	0-Jamais	2-Régulièrement mais moins d'un jour sur 2	Oui	4-Tous les jours	4-Tous les jours	Non	0	0	0	0	0
351	Masculin	4_>=50 ans	Etablissement de santé	NON SOIGNANTS	Oui, 2 doses	0	NA	NA	NA	NA	Je ne suis pas concerné	NA	NA	NA	NA	NA	NA	NA	NA	NA	NA	NA	N/A	Je ne suis pas concerné	NA	NA	NA	NA	NA	NA	NA	NA	NA	NA	NA	N/A	3-Régulièrement et plus d'un jour sur 2	1-Rarement	0-Jamais	4-Tous les jours	Non	3-Régulièrement et plus d'un jour sur 2	4-Tous les jours	Non	0	0	0	0	0
352	Féminin	2_30-39 ans	Etablissement médico-social	AUTRES	Oui, 1 dose	0	NA	NA	NA	NA	Je suis concerné	4-Tout le temps	4-Tout le temps	4-Tout le temps	4-Tout le temps	4-Tout le temps	0-Jamais	4-Tout le temps	4-Tout le temps	4-Tout le temps	4-Tout le temps	4-Tout le temps	Non	Je suis concerné	4-Tout le temps	4-Tout le temps	0-Jamais	0-Jamais	0-Jamais	0-Jamais	0-Jamais	0-Jamais	2-Régulièrement mais moins de la moitié du temps	0-Jamais	0-Jamais	Non	0-Jamais	1-Rarement	0-Jamais	1-Rarement	Oui	4-Tous les jours	4-Tous les jours	Non	0	1	0	1	0
354	Féminin	1_<30 ans	Etablissement médico-social	AS	Oui, 1 dose	0	NA	NA	NA	NA	Je ne suis pas concerné	NA	NA	NA	NA	NA	NA	NA	NA	NA	NA	NA	N/A	Je suis concerné	3-Régulièrement et plus de la moitié du temps	4-Tout le temps	1-Rarement	1-Rarement	0-Jamais	0-Jamais	0-Jamais	0-Jamais	4-Tout le temps	0-Jamais	0-Jamais	Non	4-Tous les jours	4-Tous les jours	4-Tous les jours	2-Régulièrement mais moins d'un jour sur 2	Non	4-Tous les jours	4-Tous les jours	Non	0	0	0	1	0
358	Féminin	2_30-39 ans	Etablissement médico-social	NON SOIGNANTS	Non, mais je souhaite me faire vacciner	0	NA	NA	NA	NA	Je ne suis pas concerné	NA	NA	NA	NA	NA	NA	NA	NA	NA	NA	NA	N/A	Je ne suis pas concerné	NA	NA	NA	NA	NA	NA	NA	NA	NA	NA	NA	N/A	0-Jamais	2-Régulièrement mais moins d'un jour sur 2	0-Jamais	2-Régulièrement mais moins d'un jour sur 2	Non	4-Tous les jours	0-Jamais	Oui	0	0	0	0	0
360	Féminin	3_40-49 ans	Etablissement de santé	AUTRES	Oui, 1 dose	1	4/2020	J'ai eu des symptômes	Sur mon lieu de travail, au contact d'un patient qui était COVID-19 positif	Non	Je suis concerné	4-Tout le temps	4-Tout le temps	0-Jamais	4-Tout le temps	0-Jamais	4-Tout le temps	3-Régulièrement et plus de la moitié du temps	3-Régulièrement et plus de la moitié du temps	1-Rarement	0-Jamais	0-Jamais	N/A	Je suis concerné	4-Tout le temps	4-Tout le temps	0-Jamais	0-Jamais	0-Jamais	0-Jamais	0-Jamais	1-Rarement	1-Rarement	0-Jamais	0-Jamais	N/A	4-Tous les jours	1-Rarement	4-Tous les jours	2-Régulièrement mais moins d'un jour sur 2	N/A	4-Tous les jours	4-Tous les jours	N/A	0	0	0	0	0
362	Féminin	2_30-39 ans	Etablissement de santé	AS	Non, mais je souhaite me faire vacciner	0	NA	NA	NA	NA	Je suis concerné	4-Tout le temps	4-Tout le temps	4-Tout le temps	4-Tout le temps	0-Jamais	4-Tout le temps	4-Tout le temps	3-Régulièrement et plus de la moitié du temps	4-Tout le temps	0-Jamais	0-Jamais	Non	Je suis concerné	4-Tout le temps	4-Tout le temps	0-Jamais	2-Régulièrement mais moins de la moitié du temps	0-Jamais	0-Jamais	0-Jamais	2-Régulièrement mais moins de la moitié du temps	4-Tout le temps	0-Jamais	0-Jamais	Non	0-Jamais	1-Rarement	4-Tous les jours	0-Jamais	Non	4-Tous les jours	4-Tous les jours	Non	0	1	0	1	0
363	Masculin	1_<30 ans	Etablissement médico-social	NON SOIGNANTS	Oui, 1 dose	1	4/2020	Je suis resté asymptomatique, le diagnostic a été fait par un test positif	En dehors de mon lieu de travail	Non	Je ne suis pas concerné	NA	NA	NA	NA	NA	NA	NA	NA	NA	NA	NA	N/A	Je ne suis pas concerné	NA	NA	NA	NA	NA	NA	NA	NA	NA	NA	NA	N/A	4-Tous les jours	4-Tous les jours	2-Régulièrement mais moins d'un jour sur 2	2-Régulièrement mais moins d'un jour sur 2	N/A	4-Tous les jours	4-Tous les jours	N/A	0	0	0	0	0
365	Féminin	4_>=50 ans	Etablissement médico-social	NON SOIGNANTS	Oui, 2 doses	0	NA	NA	NA	NA	Je ne suis pas concerné	NA	NA	NA	NA	NA	NA	NA	NA	NA	NA	NA	N/A	Je ne suis pas concerné	NA	NA	NA	NA	NA	NA	NA	NA	NA	NA	NA	N/A	4-Tous les jours	1-Rarement	0-Jamais	2-Régulièrement mais moins d'un jour sur 2	Non	4-Tous les jours	4-Tous les jours	Non	0	0	0	0	0
368	Féminin	4_>=50 ans	Etablissement de santé	AUTRES	Oui, 2 doses	1	9/2020	Je suis resté asymptomatique, le diagnostic a été fait par un test positif	En dehors de mon lieu de travail	Non	Je ne suis pas concerné	NA	NA	NA	NA	NA	NA	NA	NA	NA	NA	NA	N/A	Je ne suis pas concerné	NA	NA	NA	NA	NA	NA	NA	NA	NA	NA	NA	N/A	0-Jamais	1-Rarement	4-Tous les jours	4-Tous les jours	N/A	4-Tous les jours	0-Jamais	N/A	0	0	0	0	0
369	Masculin	4_>=50 ans	Etablissement de santé	MED	Oui, 2 doses	0	NA	NA	NA	NA	Je suis concerné	3-Régulièrement et plus de la moitié du temps	4-Tout le temps	0-Jamais	4-Tout le temps	0-Jamais	1-Rarement	0-Jamais	0-Jamais	1-Rarement	0-Jamais	0-Jamais	Non	Je suis concerné	3-Régulièrement et plus de la moitié du temps	4-Tout le temps	0-Jamais	4-Tout le temps	0-Jamais	0-Jamais	0-Jamais	0-Jamais	0-Jamais	0-Jamais	0-Jamais	Non	0-Jamais	1-Rarement	0-Jamais	4-Tous les jours	Non	4-Tous les jours	4-Tous les jours	Non	0	1	0	1	0
371	Masculin	4_>=50 ans	Etablissement de santé	NON SOIGNANTS	Non, mais je souhaite me faire vacciner	1	12/2020	J'ai eu des symptômes	En dehors de mon lieu de travail	Non	Je ne suis pas concerné	NA	NA	NA	NA	NA	NA	NA	NA	NA	NA	NA	N/A	Je ne suis pas concerné	NA	NA	NA	NA	NA	NA	NA	NA	NA	NA	NA	N/A	4-Tous les jours	4-Tous les jours	0-Jamais	3-Régulièrement et plus d'un jour sur 2	N/A	1-Rarement	0-Jamais	N/A	0	0	0	0	0
372	Féminin	4_>=50 ans	Etablissement médico-social	NON SOIGNANTS	Non, mais je souhaite me faire vacciner	0	NA	NA	NA	NA	Je ne suis pas concerné	NA	NA	NA	NA	NA	NA	NA	NA	NA	NA	NA	N/A	Je ne suis pas concerné	NA	NA	NA	NA	NA	NA	NA	NA	NA	NA	NA	N/A	1-Rarement	1-Rarement	0-Jamais	1-Rarement	Non	4-Tous les jours	0-Jamais	Non	0	0	0	0	0
375	Féminin	4_>=50 ans	Etablissement de santé	IDE	Oui, 2 doses	1	3/2020	J'ai eu des symptômes	En dehors de mon lieu de travail	Non	Je suis concerné	4-Tout le temps	4-Tout le temps	1-Rarement	4-Tout le temps	4-Tout le temps	4-Tout le temps	4-Tout le temps	4-Tout le temps	4-Tout le temps	4-Tout le temps	4-Tout le temps	N/A	Je suis concerné	4-Tout le temps	1-Rarement	0-Jamais	1-Rarement	0-Jamais	0-Jamais	0-Jamais	1-Rarement	4-Tout le temps	1-Rarement	1-Rarement	N/A	4-Tous les jours	4-Tous les jours	4-Tous les jours	3-Régulièrement et plus d'un jour sur 2	N/A	1-Rarement	4-Tous les jours	N/A	0	0	0	0	0
376	Féminin	3_40-49 ans	Etablissement médico-social	AUTRES	Oui, 1 dose	0	NA	NA	NA	NA	Je suis concerné	4-Tout le temps	4-Tout le temps	2-Régulièrement mais moins de la moitié du temps	4-Tout le temps	4-Tout le temps	0-Jamais	4-Tout le temps	4-Tout le temps	3-Régulièrement et plus de la moitié du temps	0-Jamais	0-Jamais	Non	Je suis concerné	4-Tout le temps	4-Tout le temps	2-Régulièrement mais moins de la moitié du temps	4-Tout le temps	0-Jamais	0-Jamais	0-Jamais	2-Régulièrement mais moins de la moitié du temps	3-Régulièrement et plus de la moitié du temps	0-Jamais	0-Jamais	Non	4-Tous les jours	4-Tous les jours	0-Jamais	2-Régulièrement mais moins d'un jour sur 2	Non	3-Régulièrement et plus d'un jour sur 2	4-Tous les jours	Non	0	1	0	1	0
377	Féminin	3_40-49 ans	Etablissement médico-social	NON SOIGNANTS	Oui, 1 dose	1	10/2020	J'ai eu des symptômes	En dehors de mon lieu de travail	Non	Je ne suis pas concerné	NA	NA	NA	NA	NA	NA	NA	NA	NA	NA	NA	N/A	Je ne suis pas concerné	NA	NA	NA	NA	NA	NA	NA	NA	NA	NA	NA	N/A	4-Tous les jours	4-Tous les jours	0-Jamais	3-Régulièrement et plus d'un jour sur 2	N/A	4-Tous les jours	4-Tous les jours	N/A	0	0	0	0	0
380	Masculin	4_>=50 ans	Etablissement médico-social	AUTRES	Non, et je ne sais pas encore si je souhaite me faire vacciner	0	NA	NA	NA	NA	Je ne suis pas concerné	NA	NA	NA	NA	NA	NA	NA	NA	NA	NA	NA	N/A	Je suis concerné	4-Tout le temps	4-Tout le temps	4-Tout le temps	4-Tout le temps	0-Jamais	0-Jamais	2-Régulièrement mais moins de la moitié du temps	0-Jamais	1-Rarement	2-Régulièrement mais moins de la moitié du temps	2-Régulièrement mais moins de la moitié du temps	Non	1-Rarement	4-Tous les jours	2-Régulièrement mais moins d'un jour sur 2	4-Tous les jours	Non	4-Tous les jours	4-Tous les jours	Non	0	0	0	1	0
381	Féminin	3_40-49 ans	Etablissement médico-social	NON SOIGNANTS	Oui, 1 dose	0	NA	NA	NA	NA	Je ne suis pas concerné	NA	NA	NA	NA	NA	NA	NA	NA	NA	NA	NA	N/A	Je ne suis pas concerné	NA	NA	NA	NA	NA	NA	NA	NA	NA	NA	NA	N/A	0-Jamais	1-Rarement	0-Jamais	2-Régulièrement mais moins d'un jour sur 2	Oui	4-Tous les jours	0-Jamais	Non	0	0	0	0	0
382	Féminin	2_30-39 ans	Etablissement de santé	NON SOIGNANTS	Oui, 2 doses	0	NA	NA	NA	NA	Je ne suis pas concerné	NA	NA	NA	NA	NA	NA	NA	NA	NA	NA	NA	N/A	Je ne suis pas concerné	NA	NA	NA	NA	NA	NA	NA	NA	NA	NA	NA	N/A	4-Tous les jours	3-Régulièrement et plus d'un jour sur 2	0-Jamais	2-Régulièrement mais moins d'un jour sur 2	Non	3-Régulièrement et plus d'un jour sur 2	0-Jamais	Non	0	0	0	0	0
383	Féminin	4_>=50 ans	Etablissement médico-social	NON SOIGNANTS	Oui, 2 doses	0	NA	NA	NA	NA	Je ne suis pas concerné	NA	NA	NA	NA	NA	NA	NA	NA	NA	NA	NA	N/A	Je ne suis pas concerné	NA	NA	NA	NA	NA	NA	NA	NA	NA	NA	NA	N/A	0-Jamais	0-Jamais	0-Jamais	1-Rarement	Oui	4-Tous les jours	4-Tous les jours	Oui	0	0	0	0	0
385	Masculin	3_40-49 ans	Etablissement médico-social	AUTRES	Non, mais je souhaite me faire vacciner	0	NA	NA	NA	NA	Je ne suis pas concerné	NA	NA	NA	NA	NA	NA	NA	NA	NA	NA	NA	N/A	Je suis concerné	4-Tout le temps	4-Tout le temps	0-Jamais	0-Jamais	0-Jamais	0-Jamais	0-Jamais	0-Jamais	4-Tout le temps	1-Rarement	4-Tout le temps	Non	0-Jamais	4-Tous les jours	1-Rarement	2-Régulièrement mais moins d'un jour sur 2	Non	3-Régulièrement et plus d'un jour sur 2	4-Tous les jours	Non	0	0	0	1	0
389	Féminin	4_>=50 ans	Etablissement de santé	NON SOIGNANTS	Non, et je ne sais pas encore si je souhaite me faire vacciner	0	NA	NA	NA	NA	Je ne suis pas concerné	NA	NA	NA	NA	NA	NA	NA	NA	NA	NA	NA	N/A	Je ne suis pas concerné	NA	NA	NA	NA	NA	NA	NA	NA	NA	NA	NA	N/A	0-Jamais	4-Tous les jours	4-Tous les jours	0-Jamais	Non	4-Tous les jours	4-Tous les jours	Oui	0	0	0	0	0
390	Masculin	4_>=50 ans	Etablissement médico-social	NON SOIGNANTS	Oui, 1 dose	0	NA	NA	NA	NA	Je ne suis pas concerné	NA	NA	NA	NA	NA	NA	NA	NA	NA	NA	NA	N/A	Je suis concerné	3-Régulièrement et plus de la moitié du temps	4-Tout le temps	0-Jamais	0-Jamais	3-Régulièrement et plus de la moitié du temps	0-Jamais	0-Jamais	0-Jamais	0-Jamais	0-Jamais	0-Jamais	Non	0-Jamais	4-Tous les jours	0-Jamais	0-Jamais	Non	4-Tous les jours	4-Tous les jours	Non	0	0	0	1	0
392	Féminin	4_>=50 ans	Etablissement médico-social	NON SOIGNANTS	Oui, 2 doses	0	NA	NA	NA	NA	Je ne suis pas concerné	NA	NA	NA	NA	NA	NA	NA	NA	NA	NA	NA	N/A	Je ne suis pas concerné	NA	NA	NA	NA	NA	NA	NA	NA	NA	NA	NA	N/A	3-Régulièrement et plus d'un jour sur 2	3-Régulièrement et plus d'un jour sur 2	0-Jamais	3-Régulièrement et plus d'un jour sur 2	Oui	4-Tous les jours	0-Jamais	Oui	0	0	0	0	0
394	Féminin	1_<30 ans	Etablissement médico-social	AUTRES	Oui, 2 doses	1	12/2020	J'ai eu des symptômes	Sur mon lieu de travail, au contact d'un patient qui était COVID-19 positif	Oui, sans séjour en réanimation	Je ne suis pas concerné	NA	NA	NA	NA	NA	NA	NA	NA	NA	NA	NA	N/A	Je suis concerné	4-Tout le temps	4-Tout le temps	0-Jamais	0-Jamais	0-Jamais	0-Jamais	0-Jamais	0-Jamais	0-Jamais	0-Jamais	0-Jamais	N/A	3-Régulièrement et plus d'un jour sur 2	0-Jamais	3-Régulièrement et plus d'un jour sur 2	1-Rarement	N/A	4-Tous les jours	4-Tous les jours	N/A	0	0	1	0	1
397	Féminin	1_<30 ans	Etablissement médico-social	IDE	Oui, 2 doses	1	1/2021	Je suis resté asymptomatique, le diagnostic a été fait par un test positif	Je ne sais pas	Non	Je ne suis pas concerné	NA	NA	NA	NA	NA	NA	NA	NA	NA	NA	NA	N/A	Je suis concerné	3-Régulièrement et plus de la moitié du temps	4-Tout le temps	0-Jamais	0-Jamais	0-Jamais	0-Jamais	0-Jamais	0-Jamais	4-Tout le temps	0-Jamais	0-Jamais	N/A	0-Jamais	0-Jamais	4-Tous les jours	1-Rarement	N/A	2-Régulièrement mais moins d'un jour sur 2	2-Régulièrement mais moins d'un jour sur 2	N/A	0	0	0	0	0
398	Masculin	2_30-39 ans	Etablissement médico-social	AUTRES	Non, mais je souhaite me faire vacciner	0	NA	NA	NA	NA	Je ne suis pas concerné	NA	NA	NA	NA	NA	NA	NA	NA	NA	NA	NA	N/A	Je ne suis pas concerné	NA	NA	NA	NA	NA	NA	NA	NA	NA	NA	NA	N/A	2-Régulièrement mais moins d'un jour sur 2	4-Tous les jours	1-Rarement	1-Rarement	Oui	4-Tous les jours	0-Jamais	Non	0	0	0	0	0
399	Féminin	4_>=50 ans	Etablissement médico-social	NON SOIGNANTS	Oui, 2 doses	0	NA	NA	NA	NA	Je ne suis pas concerné	NA	NA	NA	NA	NA	NA	NA	NA	NA	NA	NA	N/A	Je ne suis pas concerné	NA	NA	NA	NA	NA	NA	NA	NA	NA	NA	NA	N/A	0-Jamais	4-Tous les jours	0-Jamais	1-Rarement	Non	4-Tous les jours	4-Tous les jours	Non	0	0	0	0	0
400	Masculin	3_40-49 ans	Etablissement médico-social	NON SOIGNANTS	Non, et je ne sais pas encore si je souhaite me faire vacciner	0	NA	NA	NA	NA	Je ne suis pas concerné	NA	NA	NA	NA	NA	NA	NA	NA	NA	NA	NA	N/A	Je suis concerné	4-Tout le temps	4-Tout le temps	2-Régulièrement mais moins de la moitié du temps	4-Tout le temps	0-Jamais	0-Jamais	1-Rarement	0-Jamais	0-Jamais	1-Rarement	0-Jamais	Non	0-Jamais	4-Tous les jours	4-Tous les jours	2-Régulièrement mais moins d'un jour sur 2	Non	3-Régulièrement et plus d'un jour sur 2	0-Jamais	Non	0	0	0	1	0
401	Féminin	4_>=50 ans	Etablissement médico-social	NON SOIGNANTS	Non, et je ne sais pas encore si je souhaite me faire vacciner	0	NA	NA	NA	NA	Je ne suis pas concerné	NA	NA	NA	NA	NA	NA	NA	NA	NA	NA	NA	N/A	Je ne suis pas concerné	NA	NA	NA	NA	NA	NA	NA	NA	NA	NA	NA	N/A	4-Tous les jours	3-Régulièrement et plus d'un jour sur 2	0-Jamais	1-Rarement	Non	4-Tous les jours	4-Tous les jours	Non	0	0	0	0	0
402	Féminin	2_30-39 ans	Etablissement médico-social	NON SOIGNANTS	Oui, 1 dose	0	NA	NA	NA	NA	Je ne suis pas concerné	NA	NA	NA	NA	NA	NA	NA	NA	NA	NA	NA	N/A	Je suis concerné	2-Régulièrement mais moins de la moitié du temps	3-Régulièrement et plus de la moitié du temps	0-Jamais	0-Jamais	0-Jamais	0-Jamais	0-Jamais	0-Jamais	4-Tout le temps	0-Jamais	0-Jamais	Non	4-Tous les jours	4-Tous les jours	0-Jamais	1-Rarement	Non	1-Rarement	0-Jamais	Non	0	0	0	1	0
405	Masculin	3_40-49 ans	Etablissement médico-social	NON SOIGNANTS	Non, mais je souhaite me faire vacciner	0	NA	NA	NA	NA	Je ne suis pas concerné	NA	NA	NA	NA	NA	NA	NA	NA	NA	NA	NA	N/A	Je ne suis pas concerné	NA	NA	NA	NA	NA	NA	NA	NA	NA	NA	NA	N/A	0-Jamais	2-Régulièrement mais moins d'un jour sur 2	0-Jamais	3-Régulièrement et plus d'un jour sur 2	Non	4-Tous les jours	0-Jamais	Non	0	0	0	0	0
406	Féminin	4_>=50 ans	Etablissement de santé	AUTRES	Oui, 2 doses	0	NA	NA	NA	NA	Je ne suis pas concerné	NA	NA	NA	NA	NA	NA	NA	NA	NA	NA	NA	N/A	Je ne suis pas concerné	NA	NA	NA	NA	NA	NA	NA	NA	NA	NA	NA	N/A	0-Jamais	2-Régulièrement mais moins d'un jour sur 2	0-Jamais	2-Régulièrement mais moins d'un jour sur 2	Oui	0-Jamais	0-Jamais	Non	0	0	0	0	0
407	Féminin	2_30-39 ans	Etablissement médico-social	NON SOIGNANTS	Non, mais je souhaite me faire vacciner	0	NA	NA	NA	NA	Je suis concerné	4-Tout le temps	4-Tout le temps	2-Régulièrement mais moins de la moitié du temps	1-Rarement	2-Régulièrement mais moins de la moitié du temps	2-Régulièrement mais moins de la moitié du temps	4-Tout le temps	3-Régulièrement et plus de la moitié du temps	3-Régulièrement et plus de la moitié du temps	2-Régulièrement mais moins de la moitié du temps	1-Rarement	Non	Je suis concerné	4-Tout le temps	4-Tout le temps	0-Jamais	0-Jamais	3-Régulièrement et plus de la moitié du temps	2-Régulièrement mais moins de la moitié du temps	2-Régulièrement mais moins de la moitié du temps	4-Tout le temps	4-Tout le temps	1-Rarement	1-Rarement	Non	1-Rarement	1-Rarement	0-Jamais	1-Rarement	Oui	4-Tous les jours	0-Jamais	Oui	0	1	0	1	0
408	Masculin	3_40-49 ans	Etablissement médico-social	AUTRES	Non, et je ne souhaite pas me faire vacciner	1	10/2020	Je suis resté asymptomatique, le diagnostic a été fait par un test positif	Sur mon lieu de travail, au contact d'un patient qui était COVID-19 positif	Non	Je ne suis pas concerné	NA	NA	NA	NA	NA	NA	NA	NA	NA	NA	NA	N/A	Je suis concerné	4-Tout le temps	4-Tout le temps	0-Jamais	0-Jamais	0-Jamais	0-Jamais	0-Jamais	0-Jamais	1-Rarement	1-Rarement	0-Jamais	N/A	0-Jamais	4-Tous les jours	0-Jamais	2-Régulièrement mais moins d'un jour sur 2	N/A	4-Tous les jours	4-Tous les jours	N/A	0	0	1	0	1
413	Féminin	3_40-49 ans	Etablissement médico-social	AUTRES	Oui, 2 doses	0	NA	NA	NA	NA	Je ne suis pas concerné	NA	NA	NA	NA	NA	NA	NA	NA	NA	NA	NA	N/A	Je ne suis pas concerné	NA	NA	NA	NA	NA	NA	NA	NA	NA	NA	NA	N/A	0-Jamais	4-Tous les jours	0-Jamais	3-Régulièrement et plus d'un jour sur 2	Oui	4-Tous les jours	0-Jamais	Non	0	0	0	0	0
415	Masculin	3_40-49 ans	Etablissement médico-social	NON SOIGNANTS	Oui, 2 doses	0	NA	NA	NA	NA	Je ne suis pas concerné	NA	NA	NA	NA	NA	NA	NA	NA	NA	NA	NA	N/A	Je ne suis pas concerné	NA	NA	NA	NA	NA	NA	NA	NA	NA	NA	NA	N/A	4-Tous les jours	4-Tous les jours	0-Jamais	1-Rarement	Non	4-Tous les jours	4-Tous les jours	Non	0	0	0	0	0
416	Masculin	4_>=50 ans	Etablissement médico-social	NON SOIGNANTS	Oui, 1 dose	0	NA	NA	NA	NA	Je ne suis pas concerné	NA	NA	NA	NA	NA	NA	NA	NA	NA	NA	NA	N/A	Je ne suis pas concerné	NA	NA	NA	NA	NA	NA	NA	NA	NA	NA	NA	N/A	1-Rarement	1-Rarement	0-Jamais	4-Tous les jours	Non	4-Tous les jours	0-Jamais	Non	0	0	0	0	0
418	Masculin	3_40-49 ans	Etablissement de santé	NON SOIGNANTS	Oui, 1 dose	1	3/2021	J'ai eu des symptômes	Sur mon lieu de travail, au contact d'un autre professionnel de santé qui était COVID-19 positif	Non	Je ne suis pas concerné	NA	NA	NA	NA	NA	NA	NA	NA	NA	NA	NA	N/A	Je ne suis pas concerné	NA	NA	NA	NA	NA	NA	NA	NA	NA	NA	NA	N/A	4-Tous les jours	1-Rarement	0-Jamais	3-Régulièrement et plus d'un jour sur 2	N/A	2-Régulièrement mais moins d'un jour sur 2	0-Jamais	N/A	0	0	0	0	0
419	Féminin	2_30-39 ans	Etablissement médico-social	AS	Oui, 1 dose	0	NA	NA	NA	NA	Je suis concerné	4-Tout le temps	4-Tout le temps	0-Jamais	4-Tout le temps	0-Jamais	0-Jamais	2-Régulièrement mais moins de la moitié du temps	2-Régulièrement mais moins de la moitié du temps	4-Tout le temps	1-Rarement	4-Tout le temps	Non	Je suis concerné	4-Tout le temps	4-Tout le temps	0-Jamais	0-Jamais	0-Jamais	0-Jamais	0-Jamais	0-Jamais	0-Jamais	0-Jamais	4-Tout le temps	Non	0-Jamais	4-Tous les jours	4-Tous les jours	4-Tous les jours	Non	4-Tous les jours	4-Tous les jours	Non	0	1	0	1	0
421	Féminin	2_30-39 ans	Etablissement médico-social	NON SOIGNANTS	Oui, 2 doses	0	NA	NA	NA	NA	Je ne suis pas concerné	NA	NA	NA	NA	NA	NA	NA	NA	NA	NA	NA	N/A	Je ne suis pas concerné	NA	NA	NA	NA	NA	NA	NA	NA	NA	NA	NA	N/A	4-Tous les jours	1-Rarement	0-Jamais	3-Régulièrement et plus d'un jour sur 2	Oui	4-Tous les jours	4-Tous les jours	Non	0	0	0	0	0
423	Masculin	4_>=50 ans	Etablissement médico-social	NON SOIGNANTS	Oui, 2 doses	0	NA	NA	NA	NA	Je ne suis pas concerné	NA	NA	NA	NA	NA	NA	NA	NA	NA	NA	NA	N/A	Je ne suis pas concerné	NA	NA	NA	NA	NA	NA	NA	NA	NA	NA	NA	N/A	0-Jamais	0-Jamais	0-Jamais	1-Rarement	Oui	4-Tous les jours	4-Tous les jours	Non	0	0	0	0	0
425	Féminin	2_30-39 ans	Etablissement médico-social	AUTRES	Oui, 2 doses	0	NA	NA	NA	NA	Je ne suis pas concerné	NA	NA	NA	NA	NA	NA	NA	NA	NA	NA	NA	N/A	Je suis concerné	4-Tout le temps	4-Tout le temps	0-Jamais	4-Tout le temps	0-Jamais	0-Jamais	1-Rarement	2-Régulièrement mais moins de la moitié du temps	4-Tout le temps	0-Jamais	0-Jamais	Non	1-Rarement	1-Rarement	0-Jamais	3-Régulièrement et plus d'un jour sur 2	Non	3-Régulièrement et plus d'un jour sur 2	2-Régulièrement mais moins d'un jour sur 2	Non	0	0	0	1	0
426	Féminin	4_>=50 ans	Etablissement médico-social	NON SOIGNANTS	Oui, 2 doses	0	NA	NA	NA	NA	Je suis concerné	3-Régulièrement et plus de la moitié du temps	4-Tout le temps	0-Jamais	0-Jamais	0-Jamais	0-Jamais	0-Jamais	0-Jamais	0-Jamais	0-Jamais	0-Jamais	Non	Je suis concerné	3-Régulièrement et plus de la moitié du temps	4-Tout le temps	0-Jamais	0-Jamais	0-Jamais	0-Jamais	0-Jamais	0-Jamais	0-Jamais	0-Jamais	0-Jamais	Non	0-Jamais	1-Rarement	0-Jamais	2-Régulièrement mais moins d'un jour sur 2	Non	3-Régulièrement et plus d'un jour sur 2	0-Jamais	Non	0	1	0	1	0
429	Féminin	1_<30 ans	Etablissement médico-social	AS	Oui, 2 doses	0	NA	NA	NA	NA	Je ne suis pas concerné	NA	NA	NA	NA	NA	NA	NA	NA	NA	NA	NA	N/A	Je suis concerné	4-Tout le temps	4-Tout le temps	0-Jamais	0-Jamais	1-Rarement	0-Jamais	1-Rarement	1-Rarement	4-Tout le temps	0-Jamais	0-Jamais	Non	4-Tous les jours	4-Tous les jours	4-Tous les jours	1-Rarement	Non	0-Jamais	2-Régulièrement mais moins d'un jour sur 2	Non	0	0	0	1	0
431	Féminin	2_30-39 ans	Etablissement de santé	NON SOIGNANTS	Oui, 1 dose	0	NA	NA	NA	NA	Je ne suis pas concerné	NA	NA	NA	NA	NA	NA	NA	NA	NA	NA	NA	N/A	Je ne suis pas concerné	NA	NA	NA	NA	NA	NA	NA	NA	NA	NA	NA	N/A	4-Tous les jours	0-Jamais	0-Jamais	3-Régulièrement et plus d'un jour sur 2	Oui	4-Tous les jours	0-Jamais	Non	0	0	0	0	0
434	Féminin	3_40-49 ans	Etablissement médico-social	NON SOIGNANTS	Oui, 1 dose	0	NA	NA	NA	NA	Je ne suis pas concerné	NA	NA	NA	NA	NA	NA	NA	NA	NA	NA	NA	N/A	Je ne suis pas concerné	NA	NA	NA	NA	NA	NA	NA	NA	NA	NA	NA	N/A	4-Tous les jours	3-Régulièrement et plus d'un jour sur 2	2-Régulièrement mais moins d'un jour sur 2	2-Régulièrement mais moins d'un jour sur 2	Non	4-Tous les jours	4-Tous les jours	Oui	0	0	0	0	0
436	Masculin	2_30-39 ans	Etablissement de santé	NON SOIGNANTS	Oui, 2 doses	0	NA	NA	NA	NA	Je ne suis pas concerné	NA	NA	NA	NA	NA	NA	NA	NA	NA	NA	NA	N/A	Je suis concerné	4-Tout le temps	4-Tout le temps	0-Jamais	0-Jamais	0-Jamais	0-Jamais	0-Jamais	0-Jamais	0-Jamais	0-Jamais	0-Jamais	Non	1-Rarement	1-Rarement	0-Jamais	3-Régulièrement et plus d'un jour sur 2	Non	4-Tous les jours	4-Tous les jours	Non	0	0	0	1	0
437	Féminin	1_<30 ans	Etablissement médico-social	AS	Non, et je ne sais pas encore si je souhaite me faire vacciner	0	NA	NA	NA	NA	Je ne suis pas concerné	NA	NA	NA	NA	NA	NA	NA	NA	NA	NA	NA	N/A	Je suis concerné	3-Régulièrement et plus de la moitié du temps	4-Tout le temps	0-Jamais	0-Jamais	1-Rarement	1-Rarement	0-Jamais	0-Jamais	4-Tout le temps	0-Jamais	0-Jamais	Non	1-Rarement	3-Régulièrement et plus d'un jour sur 2	0-Jamais	2-Régulièrement mais moins d'un jour sur 2	Non	4-Tous les jours	4-Tous les jours	Non	0	0	0	1	0
440	Féminin	4_>=50 ans	Etablissement de santé	AUTRES	Oui, 2 doses	0	NA	NA	NA	NA	Je ne suis pas concerné	NA	NA	NA	NA	NA	NA	NA	NA	NA	NA	NA	N/A	Je ne suis pas concerné	NA	NA	NA	NA	NA	NA	NA	NA	NA	NA	NA	N/A	0-Jamais	4-Tous les jours	0-Jamais	4-Tous les jours	Oui	4-Tous les jours	0-Jamais	Oui	0	0	0	0	0
441	Masculin	4_>=50 ans	Etablissement de santé	NON SOIGNANTS	Non, et je ne sais pas encore si je souhaite me faire vacciner	0	NA	NA	NA	NA	Je ne suis pas concerné	NA	NA	NA	NA	NA	NA	NA	NA	NA	NA	NA	N/A	Je ne suis pas concerné	NA	NA	NA	NA	NA	NA	NA	NA	NA	NA	NA	N/A	0-Jamais	0-Jamais	0-Jamais	2-Régulièrement mais moins d'un jour sur 2	Non	2-Régulièrement mais moins d'un jour sur 2	0-Jamais	Non	0	0	0	0	0
442	Masculin	4_>=50 ans	Etablissement de santé	NON SOIGNANTS	Non, mais je souhaite me faire vacciner	0	NA	NA	NA	NA	Je ne suis pas concerné	NA	NA	NA	NA	NA	NA	NA	NA	NA	NA	NA	N/A	Je ne suis pas concerné	NA	NA	NA	NA	NA	NA	NA	NA	NA	NA	NA	N/A	0-Jamais	4-Tous les jours	4-Tous les jours	4-Tous les jours	Oui	4-Tous les jours	0-Jamais	Oui	0	0	0	0	0
445	Féminin	4_>=50 ans	Etablissement de santé	MED	Oui, 2 doses	0	NA	NA	NA	NA	Je suis concerné	4-Tout le temps	4-Tout le temps	4-Tout le temps	4-Tout le temps	0-Jamais	1-Rarement	4-Tout le temps	4-Tout le temps	1-Rarement	1-Rarement	1-Rarement	Non	Je suis concerné	4-Tout le temps	4-Tout le temps	1-Rarement	3-Régulièrement et plus de la moitié du temps	0-Jamais	0-Jamais	2-Régulièrement mais moins de la moitié du temps	2-Régulièrement mais moins de la moitié du temps	1-Rarement	1-Rarement	0-Jamais	Non	2-Régulièrement mais moins d'un jour sur 2	2-Régulièrement mais moins d'un jour sur 2	1-Rarement	3-Régulièrement et plus d'un jour sur 2	Oui	3-Régulièrement et plus d'un jour sur 2	3-Régulièrement et plus d'un jour sur 2	Non	0	1	0	1	0
446	Féminin	4_>=50 ans	Etablissement médico-social	NON SOIGNANTS	Oui, 1 dose	1	10/2020	J'ai eu des symptômes	Je ne sais pas	Non	Je suis concerné	4-Tout le temps	4-Tout le temps	3-Régulièrement et plus de la moitié du temps	0-Jamais	4-Tout le temps	0-Jamais	4-Tout le temps	4-Tout le temps	4-Tout le temps	4-Tout le temps	4-Tout le temps	N/A	Je suis concerné	4-Tout le temps	4-Tout le temps	1-Rarement	0-Jamais	1-Rarement	0-Jamais	2-Régulièrement mais moins de la moitié du temps	2-Régulièrement mais moins de la moitié du temps	4-Tout le temps	2-Régulièrement mais moins de la moitié du temps	2-Régulièrement mais moins de la moitié du temps	N/A	1-Rarement	1-Rarement	0-Jamais	2-Régulièrement mais moins d'un jour sur 2	N/A	4-Tous les jours	4-Tous les jours	N/A	0	0	0	0	0
447	Féminin	3_40-49 ans	Etablissement médico-social	NON SOIGNANTS	Oui, 2 doses	1	3/2021	Je suis resté asymptomatique, le diagnostic a été fait par un test positif	Je ne sais pas	Non	Je ne suis pas concerné	NA	NA	NA	NA	NA	NA	NA	NA	NA	NA	NA	N/A	Je ne suis pas concerné	NA	NA	NA	NA	NA	NA	NA	NA	NA	NA	NA	N/A	0-Jamais	0-Jamais	0-Jamais	0-Jamais	N/A	4-Tous les jours	4-Tous les jours	N/A	0	0	0	0	0
448	Féminin	2_30-39 ans	Etablissement médico-social	NON SOIGNANTS	Non, mais je souhaite me faire vacciner	0	NA	NA	NA	NA	Je ne suis pas concerné	NA	NA	NA	NA	NA	NA	NA	NA	NA	NA	NA	N/A	Je suis concerné	0-Jamais	3-Régulièrement et plus de la moitié du temps	0-Jamais	0-Jamais	0-Jamais	0-Jamais	0-Jamais	0-Jamais	0-Jamais	0-Jamais	0-Jamais	Non	3-Régulièrement et plus d'un jour sur 2	3-Régulièrement et plus d'un jour sur 2	0-Jamais	3-Régulièrement et plus d'un jour sur 2	Non	4-Tous les jours	0-Jamais	Oui	0	0	0	1	0
449	Féminin	4_>=50 ans	Etablissement de santé	MED	Non, mais je souhaite me faire vacciner	1	1/2021	J'ai eu des symptômes	Sur mon lieu de travail, au contact d'un patient qui était COVID-19 positif	Non	Je suis concerné	4-Tout le temps	4-Tout le temps	4-Tout le temps	0-Jamais	4-Tout le temps	0-Jamais	4-Tout le temps	4-Tout le temps	1-Rarement	4-Tout le temps	1-Rarement	N/A	Je suis concerné	4-Tout le temps	4-Tout le temps	0-Jamais	0-Jamais	0-Jamais	0-Jamais	0-Jamais	0-Jamais	0-Jamais	0-Jamais	0-Jamais	N/A	1-Rarement	1-Rarement	0-Jamais	3-Régulièrement et plus d'un jour sur 2	N/A	4-Tous les jours	3-Régulièrement et plus d'un jour sur 2	N/A	1	0	1	0	1
450	Féminin	2_30-39 ans	Etablissement de santé	AS	Oui, 1 dose	0	NA	NA	NA	NA	Je suis concerné	4-Tout le temps	4-Tout le temps	4-Tout le temps	4-Tout le temps	4-Tout le temps	4-Tout le temps	4-Tout le temps	4-Tout le temps	4-Tout le temps	4-Tout le temps	0-Jamais	Non	Je suis concerné	4-Tout le temps	4-Tout le temps	0-Jamais	0-Jamais	0-Jamais	0-Jamais	0-Jamais	4-Tout le temps	4-Tout le temps	0-Jamais	0-Jamais	Non	0-Jamais	3-Régulièrement et plus d'un jour sur 2	3-Régulièrement et plus d'un jour sur 2	0-Jamais	Non	4-Tous les jours	4-Tous les jours	Non	0	1	0	1	0
454	Masculin	3_40-49 ans	Etablissement médico-social	IDE	Oui, 1 dose	0	NA	NA	NA	NA	Je ne suis pas concerné	NA	NA	NA	NA	NA	NA	NA	NA	NA	NA	NA	N/A	Je suis concerné	4-Tout le temps	4-Tout le temps	0-Jamais	0-Jamais	1-Rarement	0-Jamais	0-Jamais	0-Jamais	4-Tout le temps	0-Jamais	0-Jamais	Non	4-Tous les jours	1-Rarement	0-Jamais	3-Régulièrement et plus d'un jour sur 2	Non	2-Régulièrement mais moins d'un jour sur 2	4-Tous les jours	Non	0	0	0	1	0
456	Féminin	4_>=50 ans	Etablissement médico-social	NON SOIGNANTS	Oui, 2 doses	0	NA	NA	NA	NA	Je ne suis pas concerné	NA	NA	NA	NA	NA	NA	NA	NA	NA	NA	NA	N/A	Je suis concerné	4-Tout le temps	4-Tout le temps	0-Jamais	0-Jamais	0-Jamais	0-Jamais	1-Rarement	0-Jamais	3-Régulièrement et plus de la moitié du temps	0-Jamais	0-Jamais	Non	0-Jamais	0-Jamais	0-Jamais	2-Régulièrement mais moins d'un jour sur 2	Non	4-Tous les jours	4-Tous les jours	Non	0	0	0	1	0
457	Masculin	3_40-49 ans	Etablissement médico-social	NON SOIGNANTS	Oui, 1 dose	0	NA	NA	NA	NA	Je suis concerné	4-Tout le temps	4-Tout le temps	0-Jamais	0-Jamais	0-Jamais	0-Jamais	0-Jamais	0-Jamais	0-Jamais	0-Jamais	0-Jamais	Non	Je suis concerné	4-Tout le temps	4-Tout le temps	0-Jamais	0-Jamais	0-Jamais	0-Jamais	0-Jamais	0-Jamais	0-Jamais	0-Jamais	0-Jamais	Non	0-Jamais	1-Rarement	1-Rarement	1-Rarement	Non	4-Tous les jours	4-Tous les jours	Non	0	1	0	1	0
458	Féminin	2_30-39 ans	Etablissement médico-social	NON SOIGNANTS	Non, et je ne sais pas encore si je souhaite me faire vacciner	0	NA	NA	NA	NA	Je ne suis pas concerné	NA	NA	NA	NA	NA	NA	NA	NA	NA	NA	NA	N/A	Je suis concerné	4-Tout le temps	4-Tout le temps	0-Jamais	0-Jamais	0-Jamais	0-Jamais	0-Jamais	0-Jamais	2-Régulièrement mais moins de la moitié du temps	0-Jamais	0-Jamais	Non	0-Jamais	1-Rarement	0-Jamais	1-Rarement	Non	4-Tous les jours	4-Tous les jours	Non	0	0	0	1	0
460	Masculin	4_>=50 ans	Etablissement médico-social	AUTRES	Non, mais je souhaite me faire vacciner	0	NA	NA	NA	NA	Je ne suis pas concerné	NA	NA	NA	NA	NA	NA	NA	NA	NA	NA	NA	N/A	Je ne suis pas concerné	NA	NA	NA	NA	NA	NA	NA	NA	NA	NA	NA	N/A	0-Jamais	0-Jamais	4-Tous les jours	4-Tous les jours	Non	1-Rarement	0-Jamais	Non	0	0	0	0	0
461	Féminin	3_40-49 ans	Etablissement de santé	MED	Oui, 1 dose	1	12/2020	J'ai eu des symptômes	Sur mon lieu de travail, au contact d'un autre professionnel de santé qui était COVID-19 positif	Non	Je ne suis pas concerné	NA	NA	NA	NA	NA	NA	NA	NA	NA	NA	NA	N/A	Je suis concerné	4-Tout le temps	4-Tout le temps	0-Jamais	2-Régulièrement mais moins de la moitié du temps	2-Régulièrement mais moins de la moitié du temps	2-Régulièrement mais moins de la moitié du temps	1-Rarement	1-Rarement	1-Rarement	1-Rarement	0-Jamais	N/A	0-Jamais	1-Rarement	0-Jamais	2-Régulièrement mais moins d'un jour sur 2	N/A	2-Régulièrement mais moins d'un jour sur 2	2-Régulièrement mais moins d'un jour sur 2	N/A	0	0	1	0	1
462	Féminin	3_40-49 ans	Etablissement médico-social	NON SOIGNANTS	Non, mais je souhaite me faire vacciner	1	1/2021	J'ai eu des symptômes	En dehors de mon lieu de travail	Non	Je ne suis pas concerné	NA	NA	NA	NA	NA	NA	NA	NA	NA	NA	NA	N/A	Je ne suis pas concerné	NA	NA	NA	NA	NA	NA	NA	NA	NA	NA	NA	N/A	4-Tous les jours	1-Rarement	0-Jamais	4-Tous les jours	N/A	4-Tous les jours	4-Tous les jours	N/A	0	0	0	0	0
463	Féminin	3_40-49 ans	Etablissement médico-social	NON SOIGNANTS	Oui, 2 doses	0	NA	NA	NA	NA	Je ne suis pas concerné	NA	NA	NA	NA	NA	NA	NA	NA	NA	NA	NA	N/A	Je ne suis pas concerné	NA	NA	NA	NA	NA	NA	NA	NA	NA	NA	NA	N/A	4-Tous les jours	1-Rarement	0-Jamais	2-Régulièrement mais moins d'un jour sur 2	Non	4-Tous les jours	4-Tous les jours	Non	0	0	0	0	0
464	Féminin	2_30-39 ans	Etablissement de santé	AUTRES	Non, et je ne souhaite pas me faire vacciner	0	NA	NA	NA	NA	Je ne suis pas concerné	NA	NA	NA	NA	NA	NA	NA	NA	NA	NA	NA	N/A	Je suis concerné	4-Tout le temps	4-Tout le temps	0-Jamais	0-Jamais	0-Jamais	0-Jamais	1-Rarement	1-Rarement	1-Rarement	0-Jamais	0-Jamais	Non	4-Tous les jours	0-Jamais	4-Tous les jours	2-Régulièrement mais moins d'un jour sur 2	Non	4-Tous les jours	4-Tous les jours	Non	0	0	0	1	0
467	Masculin	2_30-39 ans	Etablissement de santé	MED	Oui, 1 dose	0	NA	NA	NA	NA	Je ne suis pas concerné	NA	NA	NA	NA	NA	NA	NA	NA	NA	NA	NA	N/A	Je suis concerné	3-Régulièrement et plus de la moitié du temps	4-Tout le temps	0-Jamais	0-Jamais	0-Jamais	0-Jamais	0-Jamais	0-Jamais	0-Jamais	0-Jamais	0-Jamais	Oui	2-Régulièrement mais moins d'un jour sur 2	1-Rarement	0-Jamais	3-Régulièrement et plus d'un jour sur 2	Oui	4-Tous les jours	3-Régulièrement et plus d'un jour sur 2	Oui	0	0	0	0	0
468	Féminin	3_40-49 ans	Etablissement de santé	NON SOIGNANTS	Oui, 2 doses	0	NA	NA	NA	NA	Je ne suis pas concerné	NA	NA	NA	NA	NA	NA	NA	NA	NA	NA	NA	N/A	Je ne suis pas concerné	NA	NA	NA	NA	NA	NA	NA	NA	NA	NA	NA	N/A	4-Tous les jours	0-Jamais	0-Jamais	2-Régulièrement mais moins d'un jour sur 2	Non	0-Jamais	0-Jamais	Non	0	0	0	0	0
470	Masculin	2_30-39 ans	Etablissement de santé	IDE	Oui, 1 dose	0	NA	NA	NA	NA	Je suis concerné	4-Tout le temps	4-Tout le temps	1-Rarement	4-Tout le temps	2-Régulièrement mais moins de la moitié du temps	2-Régulièrement mais moins de la moitié du temps	2-Régulièrement mais moins de la moitié du temps	4-Tout le temps	2-Régulièrement mais moins de la moitié du temps	1-Rarement	0-Jamais	Oui	Je suis concerné	4-Tout le temps	4-Tout le temps	0-Jamais	0-Jamais	0-Jamais	0-Jamais	0-Jamais	2-Régulièrement mais moins de la moitié du temps	2-Régulièrement mais moins de la moitié du temps	0-Jamais	0-Jamais	Non	3-Régulièrement et plus d'un jour sur 2	4-Tous les jours	4-Tous les jours	1-Rarement	Non	4-Tous les jours	4-Tous les jours	Non	0	0	0	1	0
471	Féminin	3_40-49 ans	Etablissement médico-social	NON SOIGNANTS	Oui, 2 doses	0	NA	NA	NA	NA	Je ne suis pas concerné	NA	NA	NA	NA	NA	NA	NA	NA	NA	NA	NA	N/A	Je ne suis pas concerné	NA	NA	NA	NA	NA	NA	NA	NA	NA	NA	NA	N/A	4-Tous les jours	3-Régulièrement et plus d'un jour sur 2	0-Jamais	1-Rarement	Non	4-Tous les jours	4-Tous les jours	Non	0	0	0	0	0
476	Masculin	1_<30 ans	Etablissement de santé	IDE	Oui, 2 doses	0	NA	NA	NA	NA	Je suis concerné	4-Tout le temps	4-Tout le temps	4-Tout le temps	4-Tout le temps	4-Tout le temps	4-Tout le temps	4-Tout le temps	4-Tout le temps	1-Rarement	4-Tout le temps	3-Régulièrement et plus de la moitié du temps	Non	Je suis concerné	4-Tout le temps	4-Tout le temps	0-Jamais	0-Jamais	0-Jamais	0-Jamais	0-Jamais	0-Jamais	2-Régulièrement mais moins de la moitié du temps	0-Jamais	0-Jamais	Non	4-Tous les jours	4-Tous les jours	4-Tous les jours	4-Tous les jours	Non	4-Tous les jours	4-Tous les jours	Non	0	1	0	1	0
477	Féminin	2_30-39 ans	Etablissement de santé	IDE	Oui, 1 dose	0	NA	NA	NA	NA	Je ne suis pas concerné	NA	NA	NA	NA	NA	NA	NA	NA	NA	NA	NA	N/A	Je suis concerné	4-Tout le temps	4-Tout le temps	0-Jamais	0-Jamais	0-Jamais	0-Jamais	0-Jamais	0-Jamais	0-Jamais	0-Jamais	0-Jamais	Non	4-Tous les jours	4-Tous les jours	0-Jamais	3-Régulièrement et plus d'un jour sur 2	Non	3-Régulièrement et plus d'un jour sur 2	0-Jamais	Non	0	0	0	1	0
481	Féminin	4_>=50 ans	Etablissement médico-social	AUTRES	Oui, 2 doses	0	NA	NA	NA	NA	Je suis concerné	4-Tout le temps	4-Tout le temps	0-Jamais	4-Tout le temps	0-Jamais	4-Tout le temps	4-Tout le temps	0-Jamais	0-Jamais	4-Tout le temps	0-Jamais	Non	Je suis concerné	4-Tout le temps	4-Tout le temps	0-Jamais	0-Jamais	0-Jamais	0-Jamais	0-Jamais	0-Jamais	0-Jamais	0-Jamais	0-Jamais	Non	0-Jamais	4-Tous les jours	1-Rarement	2-Régulièrement mais moins d'un jour sur 2	Oui	4-Tous les jours	4-Tous les jours	Oui	0	1	0	1	0
485	Féminin	2_30-39 ans	Etablissement médico-social	NON SOIGNANTS	Non, et je ne souhaite pas me faire vacciner	0	NA	NA	NA	NA	Je ne suis pas concerné	NA	NA	NA	NA	NA	NA	NA	NA	NA	NA	NA	N/A	Je ne suis pas concerné	NA	NA	NA	NA	NA	NA	NA	NA	NA	NA	NA	N/A	3-Régulièrement et plus d'un jour sur 2	3-Régulièrement et plus d'un jour sur 2	0-Jamais	2-Régulièrement mais moins d'un jour sur 2	Non	4-Tous les jours	0-Jamais	Oui	0	0	0	0	0
488	Féminin	1_<30 ans	Etablissement de santé	NON SOIGNANTS	Oui, 1 dose	0	NA	NA	NA	NA	Je suis concerné	4-Tout le temps	4-Tout le temps	2-Régulièrement mais moins de la moitié du temps	4-Tout le temps	0-Jamais	2-Régulièrement mais moins de la moitié du temps	2-Régulièrement mais moins de la moitié du temps	2-Régulièrement mais moins de la moitié du temps	4-Tout le temps	1-Rarement	0-Jamais	Non	Je suis concerné	4-Tout le temps	4-Tout le temps	0-Jamais	0-Jamais	0-Jamais	0-Jamais	1-Rarement	1-Rarement	4-Tout le temps	0-Jamais	0-Jamais	Non	0-Jamais	4-Tous les jours	4-Tous les jours	1-Rarement	Oui	4-Tous les jours	4-Tous les jours	Non	0	1	0	1	0
489	Féminin	1_<30 ans	Etablissement de santé	AS	Non, et je ne sais pas encore si je souhaite me faire vacciner	0	NA	NA	NA	NA	Je suis concerné	4-Tout le temps	4-Tout le temps	1-Rarement	1-Rarement	0-Jamais	0-Jamais	4-Tout le temps	0-Jamais	4-Tout le temps	1-Rarement	1-Rarement	Non	Je suis concerné	4-Tout le temps	4-Tout le temps	0-Jamais	0-Jamais	0-Jamais	0-Jamais	0-Jamais	0-Jamais	4-Tout le temps	0-Jamais	0-Jamais	Non	1-Rarement	1-Rarement	4-Tous les jours	0-Jamais	Non	4-Tous les jours	4-Tous les jours	Non	0	1	0	1	0
490	Féminin	1_<30 ans	Etablissement médico-social	AS	Non, et je ne sais pas encore si je souhaite me faire vacciner	1	1/2021	J'ai eu des symptômes	Sur mon lieu de travail, au contact d'un patient qui était COVID-19 positif	Non	Je suis concerné	4-Tout le temps	4-Tout le temps	4-Tout le temps	4-Tout le temps	0-Jamais	4-Tout le temps	4-Tout le temps	4-Tout le temps	4-Tout le temps	4-Tout le temps	4-Tout le temps	N/A	Je suis concerné	4-Tout le temps	4-Tout le temps	1-Rarement	4-Tout le temps	0-Jamais	0-Jamais	0-Jamais	4-Tout le temps	4-Tout le temps	0-Jamais	0-Jamais	N/A	0-Jamais	4-Tous les jours	4-Tous les jours	0-Jamais	N/A	4-Tous les jours	4-Tous les jours	N/A	1	0	1	0	1
491	Féminin	1_<30 ans	Etablissement médico-social	AS	Non, mais je souhaite me faire vacciner	0	NA	NA	NA	NA	Je suis concerné	4-Tout le temps	4-Tout le temps	4-Tout le temps	4-Tout le temps	1-Rarement	0-Jamais	4-Tout le temps	0-Jamais	3-Régulièrement et plus de la moitié du temps	0-Jamais	0-Jamais	Non	Je suis concerné	3-Régulièrement et plus de la moitié du temps	4-Tout le temps	0-Jamais	0-Jamais	0-Jamais	0-Jamais	0-Jamais	0-Jamais	2-Régulièrement mais moins de la moitié du temps	0-Jamais	0-Jamais	Non	4-Tous les jours	4-Tous les jours	1-Rarement	1-Rarement	Non	2-Régulièrement mais moins d'un jour sur 2	4-Tous les jours	Non	0	1	0	1	0
495	Féminin	3_40-49 ans	Etablissement médico-social	NON SOIGNANTS	Non, mais je souhaite me faire vacciner	0	NA	NA	NA	NA	Je ne suis pas concerné	NA	NA	NA	NA	NA	NA	NA	NA	NA	NA	NA	N/A	Je suis concerné	4-Tout le temps	4-Tout le temps	0-Jamais	0-Jamais	0-Jamais	0-Jamais	0-Jamais	0-Jamais	1-Rarement	0-Jamais	0-Jamais	Non	0-Jamais	1-Rarement	0-Jamais	1-Rarement	Non	4-Tous les jours	1-Rarement	Non	0	0	0	1	0
496	Masculin	2_30-39 ans	Etablissement médico-social	AUTRES	Non, et je ne sais pas encore si je souhaite me faire vacciner	0	NA	NA	NA	NA	Je ne suis pas concerné	NA	NA	NA	NA	NA	NA	NA	NA	NA	NA	NA	N/A	Je suis concerné	3-Régulièrement et plus de la moitié du temps	4-Tout le temps	0-Jamais	0-Jamais	0-Jamais	0-Jamais	0-Jamais	0-Jamais	0-Jamais	0-Jamais	0-Jamais	Non	4-Tous les jours	4-Tous les jours	0-Jamais	2-Régulièrement mais moins d'un jour sur 2	Non	4-Tous les jours	0-Jamais	Non	0	0	0	1	0
497	Masculin	3_40-49 ans	Etablissement médico-social	NON SOIGNANTS	Non, mais je souhaite me faire vacciner	1	2/2021	J'ai eu des symptômes	En dehors de mon lieu de travail	Non	Je ne suis pas concerné	NA	NA	NA	NA	NA	NA	NA	NA	NA	NA	NA	N/A	Je ne suis pas concerné	NA	NA	NA	NA	NA	NA	NA	NA	NA	NA	NA	N/A	0-Jamais	0-Jamais	0-Jamais	0-Jamais	N/A	0-Jamais	0-Jamais	N/A	0	0	0	0	0
500	Féminin	3_40-49 ans	Etablissement médico-social	AS	Non, et je ne sais pas encore si je souhaite me faire vacciner	1	3/2020	J'ai eu des symptômes	Sur mon lieu de travail, au contact d'un patient qui était COVID-19 positif	Non	Je suis concerné	4-Tout le temps	0-Jamais	4-Tout le temps	0-Jamais	4-Tout le temps	4-Tout le temps	4-Tout le temps	0-Jamais	4-Tout le temps	0-Jamais	0-Jamais	N/A	Je suis concerné	4-Tout le temps	4-Tout le temps	0-Jamais	0-Jamais	0-Jamais	0-Jamais	4-Tout le temps	4-Tout le temps	3-Régulièrement et plus de la moitié du temps	0-Jamais	0-Jamais	N/A	4-Tous les jours	4-Tous les jours	4-Tous les jours	2-Régulièrement mais moins d'un jour sur 2	N/A	4-Tous les jours	4-Tous les jours	N/A	0	0	0	0	0
502	Féminin	1_<30 ans	Etablissement médico-social	NON SOIGNANTS	Non, et je ne sais pas encore si je souhaite me faire vacciner	1	2/2021	J'ai eu des symptômes	Sur mon lieu de travail, au contact d'un patient qui était COVID-19 positif	Non	Je suis concerné	4-Tout le temps	4-Tout le temps	2-Régulièrement mais moins de la moitié du temps	2-Régulièrement mais moins de la moitié du temps	0-Jamais	2-Régulièrement mais moins de la moitié du temps	3-Régulièrement et plus de la moitié du temps	3-Régulièrement et plus de la moitié du temps	4-Tout le temps	0-Jamais	0-Jamais	N/A	Je suis concerné	4-Tout le temps	4-Tout le temps	0-Jamais	0-Jamais	0-Jamais	0-Jamais	0-Jamais	0-Jamais	4-Tout le temps	0-Jamais	0-Jamais	N/A	0-Jamais	2-Régulièrement mais moins d'un jour sur 2	2-Régulièrement mais moins d'un jour sur 2	2-Régulièrement mais moins d'un jour sur 2	N/A	2-Régulièrement mais moins d'un jour sur 2	4-Tous les jours	N/A	0	0	0	0	0
503	Féminin	1_<30 ans	Etablissement de santé	AS	Non, mais je souhaite me faire vacciner	0	NA	NA	NA	NA	Je suis concerné	4-Tout le temps	4-Tout le temps	2-Régulièrement mais moins de la moitié du temps	3-Régulièrement et plus de la moitié du temps	2-Régulièrement mais moins de la moitié du temps	2-Régulièrement mais moins de la moitié du temps	4-Tout le temps	2-Régulièrement mais moins de la moitié du temps	4-Tout le temps	1-Rarement	0-Jamais	Non	Je suis concerné	4-Tout le temps	4-Tout le temps	0-Jamais	0-Jamais	0-Jamais	0-Jamais	0-Jamais	0-Jamais	3-Régulièrement et plus de la moitié du temps	0-Jamais	0-Jamais	Non	1-Rarement	1-Rarement	2-Régulièrement mais moins d'un jour sur 2	1-Rarement	Non	1-Rarement	1-Rarement	Non	0	1	0	1	0
504	Féminin	2_30-39 ans	Etablissement médico-social	IDE	Oui, 1 dose	1	12/2020	J'ai eu des symptômes	Sur mon lieu de travail, au contact d'un patient qui était COVID-19 positif	Non	Je suis concerné	4-Tout le temps	0-Jamais	4-Tout le temps	0-Jamais	0-Jamais	2-Régulièrement mais moins de la moitié du temps	4-Tout le temps	4-Tout le temps	4-Tout le temps	4-Tout le temps	0-Jamais	N/A	Je suis concerné	4-Tout le temps	4-Tout le temps	0-Jamais	1-Rarement	0-Jamais	0-Jamais	0-Jamais	2-Régulièrement mais moins de la moitié du temps	3-Régulièrement et plus de la moitié du temps	0-Jamais	0-Jamais	N/A	1-Rarement	1-Rarement	4-Tous les jours	3-Régulièrement et plus d'un jour sur 2	N/A	3-Régulièrement et plus d'un jour sur 2	4-Tous les jours	N/A	1	0	1	0	1
505	Masculin	2_30-39 ans	Etablissement de santé	NON SOIGNANTS	Oui, 1 dose	0	NA	NA	NA	NA	Je suis concerné	2-Régulièrement mais moins de la moitié du temps	1-Rarement	0-Jamais	0-Jamais	0-Jamais	0-Jamais	0-Jamais	0-Jamais	0-Jamais	0-Jamais	0-Jamais	Non	Je ne suis pas concerné	NA	NA	NA	NA	NA	NA	NA	NA	NA	NA	NA	N/A	4-Tous les jours	4-Tous les jours	0-Jamais	2-Régulièrement mais moins d'un jour sur 2	Non	1-Rarement	4-Tous les jours	Non	0	1	0	0	0
506	Féminin	2_30-39 ans	Etablissement de santé	MED	Non, mais je souhaite me faire vacciner	1	12/2020	J'ai eu des symptômes	Je ne sais pas	Non	Je suis concerné	4-Tout le temps	4-Tout le temps	2-Régulièrement mais moins de la moitié du temps	4-Tout le temps	0-Jamais	1-Rarement	2-Régulièrement mais moins de la moitié du temps	2-Régulièrement mais moins de la moitié du temps	1-Rarement	2-Régulièrement mais moins de la moitié du temps	1-Rarement	N/A	Je suis concerné	4-Tout le temps	4-Tout le temps	1-Rarement	4-Tout le temps	0-Jamais	0-Jamais	2-Régulièrement mais moins de la moitié du temps	0-Jamais	0-Jamais	0-Jamais	0-Jamais	N/A	4-Tous les jours	4-Tous les jours	0-Jamais	2-Régulièrement mais moins d'un jour sur 2	N/A	4-Tous les jours	4-Tous les jours	N/A	0	0	0	0	0
507	Masculin	3_40-49 ans	Etablissement médico-social	NON SOIGNANTS	Non, mais je souhaite me faire vacciner	1	3/2021	J'ai eu des symptômes	En dehors de mon lieu de travail	Non	Je ne suis pas concerné	NA	NA	NA	NA	NA	NA	NA	NA	NA	NA	NA	N/A	Je ne suis pas concerné	NA	NA	NA	NA	NA	NA	NA	NA	NA	NA	NA	N/A	4-Tous les jours	4-Tous les jours	0-Jamais	2-Régulièrement mais moins d'un jour sur 2	N/A	4-Tous les jours	4-Tous les jours	N/A	0	0	0	0	0
509	Masculin	4_>=50 ans	Etablissement médico-social	NON SOIGNANTS	Oui, 1 dose	0	NA	NA	NA	NA	Je ne suis pas concerné	NA	NA	NA	NA	NA	NA	NA	NA	NA	NA	NA	N/A	Je suis concerné	2-Régulièrement mais moins de la moitié du temps	4-Tout le temps	0-Jamais	0-Jamais	0-Jamais	0-Jamais	0-Jamais	0-Jamais	0-Jamais	0-Jamais	0-Jamais	Non	4-Tous les jours	4-Tous les jours	4-Tous les jours	4-Tous les jours	Non	3-Régulièrement et plus d'un jour sur 2	3-Régulièrement et plus d'un jour sur 2	Oui	0	0	0	1	0
510	Féminin	2_30-39 ans	Etablissement de santé	MED	Oui, 2 doses	0	NA	NA	NA	NA	Je suis concerné	4-Tout le temps	4-Tout le temps	4-Tout le temps	4-Tout le temps	0-Jamais	0-Jamais	4-Tout le temps	4-Tout le temps	1-Rarement	4-Tout le temps	4-Tout le temps	Non	Je suis concerné	4-Tout le temps	4-Tout le temps	3-Régulièrement et plus de la moitié du temps	4-Tout le temps	0-Jamais	0-Jamais	0-Jamais	0-Jamais	0-Jamais	2-Régulièrement mais moins de la moitié du temps	0-Jamais	Non	1-Rarement	1-Rarement	0-Jamais	0-Jamais	Oui	4-Tous les jours	4-Tous les jours	Oui	0	1	0	1	0
511	Féminin	3_40-49 ans	Etablissement médico-social	NON SOIGNANTS	Oui, 1 dose	0	NA	NA	NA	NA	Je ne suis pas concerné	NA	NA	NA	NA	NA	NA	NA	NA	NA	NA	NA	N/A	Je ne suis pas concerné	NA	NA	NA	NA	NA	NA	NA	NA	NA	NA	NA	N/A	4-Tous les jours	0-Jamais	0-Jamais	3-Régulièrement et plus d'un jour sur 2	Non	4-Tous les jours	4-Tous les jours	Non	0	0	0	0	0
512	Féminin	1_<30 ans	Etablissement de santé	NON SOIGNANTS	Non, et je ne souhaite pas me faire vacciner	0	NA	NA	NA	NA	Je ne suis pas concerné	NA	NA	NA	NA	NA	NA	NA	NA	NA	NA	NA	N/A	Je ne suis pas concerné	NA	NA	NA	NA	NA	NA	NA	NA	NA	NA	NA	N/A	3-Régulièrement et plus d'un jour sur 2	3-Régulièrement et plus d'un jour sur 2	4-Tous les jours	3-Régulièrement et plus d'un jour sur 2	Oui	4-Tous les jours	4-Tous les jours	Non	0	0	0	0	0
513	Féminin	4_>=50 ans	Etablissement de santé	MED	Oui, 2 doses	0	NA	NA	NA	NA	Je ne suis pas concerné	NA	NA	NA	NA	NA	NA	NA	NA	NA	NA	NA	N/A	Je suis concerné	4-Tout le temps	4-Tout le temps	0-Jamais	0-Jamais	0-Jamais	0-Jamais	0-Jamais	0-Jamais	0-Jamais	0-Jamais	0-Jamais	Non	1-Rarement	2-Régulièrement mais moins d'un jour sur 2	0-Jamais	3-Régulièrement et plus d'un jour sur 2	Non	4-Tous les jours	4-Tous les jours	Non	0	0	0	1	0
516	Féminin	1_<30 ans	Etablissement médico-social	NON SOIGNANTS	Non, mais je souhaite me faire vacciner	0	NA	NA	NA	NA	Je ne suis pas concerné	NA	NA	NA	NA	NA	NA	NA	NA	NA	NA	NA	N/A	Je suis concerné	4-Tout le temps	4-Tout le temps	1-Rarement	1-Rarement	1-Rarement	4-Tout le temps	2-Régulièrement mais moins de la moitié du temps	4-Tout le temps	2-Régulièrement mais moins de la moitié du temps	1-Rarement	1-Rarement	Non	2-Régulièrement mais moins d'un jour sur 2	4-Tous les jours	4-Tous les jours	1-Rarement	Non	4-Tous les jours	4-Tous les jours	Non	0	0	0	1	0
520	Féminin	2_30-39 ans	Etablissement médico-social	AS	Oui, 1 dose	0	NA	NA	NA	NA	Je suis concerné	4-Tout le temps	4-Tout le temps	2-Régulièrement mais moins de la moitié du temps	0-Jamais	1-Rarement	1-Rarement	2-Régulièrement mais moins de la moitié du temps	4-Tout le temps	4-Tout le temps	2-Régulièrement mais moins de la moitié du temps	2-Régulièrement mais moins de la moitié du temps	Non	Je suis concerné	4-Tout le temps	4-Tout le temps	0-Jamais	0-Jamais	0-Jamais	0-Jamais	0-Jamais	4-Tout le temps	4-Tout le temps	0-Jamais	0-Jamais	Non	4-Tous les jours	4-Tous les jours	4-Tous les jours	2-Régulièrement mais moins d'un jour sur 2	Non	4-Tous les jours	4-Tous les jours	Non	0	1	0	1	0
523	Féminin	2_30-39 ans	Etablissement médico-social	AS	Non, mais je souhaite me faire vacciner	1	2/2021	J'ai eu des symptômes	En dehors de mon lieu de travail	Non	Je ne suis pas concerné	NA	NA	NA	NA	NA	NA	NA	NA	NA	NA	NA	N/A	Je suis concerné	4-Tout le temps	4-Tout le temps	0-Jamais	0-Jamais	0-Jamais	0-Jamais	0-Jamais	2-Régulièrement mais moins de la moitié du temps	4-Tout le temps	0-Jamais	0-Jamais	N/A	0-Jamais	4-Tous les jours	4-Tous les jours	4-Tous les jours	N/A	1-Rarement	2-Régulièrement mais moins d'un jour sur 2	N/A	0	0	0	0	0
525	Masculin	4_>=50 ans	Etablissement médico-social	NON SOIGNANTS	Oui, 2 doses	0	NA	NA	NA	NA	Je ne suis pas concerné	NA	NA	NA	NA	NA	NA	NA	NA	NA	NA	NA	N/A	Je suis concerné	4-Tout le temps	4-Tout le temps	0-Jamais	0-Jamais	0-Jamais	0-Jamais	0-Jamais	0-Jamais	2-Régulièrement mais moins de la moitié du temps	0-Jamais	0-Jamais	Non	0-Jamais	1-Rarement	0-Jamais	3-Régulièrement et plus d'un jour sur 2	Oui	4-Tous les jours	4-Tous les jours	Oui	0	0	0	1	0
527	Féminin	4_>=50 ans	Etablissement médico-social	NON SOIGNANTS	Oui, 2 doses	0	NA	NA	NA	NA	Je ne suis pas concerné	NA	NA	NA	NA	NA	NA	NA	NA	NA	NA	NA	N/A	Je ne suis pas concerné	NA	NA	NA	NA	NA	NA	NA	NA	NA	NA	NA	N/A	3-Régulièrement et plus d'un jour sur 2	1-Rarement	4-Tous les jours	2-Régulièrement mais moins d'un jour sur 2	Oui	4-Tous les jours	4-Tous les jours	Non	0	0	0	0	0
529	Féminin	4_>=50 ans	Etablissement de santé	AS	Non, et je ne sais pas encore si je souhaite me faire vacciner	0	NA	NA	NA	NA	Je suis concerné	4-Tout le temps	0-Jamais	4-Tout le temps	4-Tout le temps	0-Jamais	4-Tout le temps	4-Tout le temps	4-Tout le temps	4-Tout le temps	4-Tout le temps	4-Tout le temps	Non	Je suis concerné	4-Tout le temps	4-Tout le temps	0-Jamais	0-Jamais	0-Jamais	0-Jamais	2-Régulièrement mais moins de la moitié du temps	2-Régulièrement mais moins de la moitié du temps	4-Tout le temps	0-Jamais	0-Jamais	Non	0-Jamais	2-Régulièrement mais moins d'un jour sur 2	3-Régulièrement et plus d'un jour sur 2	2-Régulièrement mais moins d'un jour sur 2	Non	4-Tous les jours	4-Tous les jours	Non	0	1	0	1	0
530	Féminin	3_40-49 ans	Etablissement médico-social	NON SOIGNANTS	Oui, 1 dose	0	NA	NA	NA	NA	Je ne suis pas concerné	NA	NA	NA	NA	NA	NA	NA	NA	NA	NA	NA	N/A	Je suis concerné	2-Régulièrement mais moins de la moitié du temps	4-Tout le temps	0-Jamais	0-Jamais	0-Jamais	0-Jamais	0-Jamais	0-Jamais	0-Jamais	0-Jamais	0-Jamais	Non	3-Régulièrement et plus d'un jour sur 2	4-Tous les jours	0-Jamais	4-Tous les jours	Non	4-Tous les jours	0-Jamais	Non	0	0	0	1	0
531	Masculin	1_<30 ans	Etablissement médico-social	IDE	Oui, 2 doses	1	9/2020	J'ai eu des symptômes	Je ne sais pas	Non	Je suis concerné	4-Tout le temps	4-Tout le temps	3-Régulièrement et plus de la moitié du temps	4-Tout le temps	4-Tout le temps	3-Régulièrement et plus de la moitié du temps	3-Régulièrement et plus de la moitié du temps	1-Rarement	4-Tout le temps	3-Régulièrement et plus de la moitié du temps	3-Régulièrement et plus de la moitié du temps	N/A	Je suis concerné	4-Tout le temps	4-Tout le temps	1-Rarement	4-Tout le temps	1-Rarement	4-Tout le temps	1-Rarement	0-Jamais	4-Tout le temps	1-Rarement	1-Rarement	N/A	4-Tous les jours	4-Tous les jours	4-Tous les jours	1-Rarement	N/A	4-Tous les jours	4-Tous les jours	N/A	0	0	0	0	0
532	Féminin	1_<30 ans	Etablissement de santé	AUTRES	Oui, 2 doses	0	NA	NA	NA	NA	Je ne suis pas concerné	NA	NA	NA	NA	NA	NA	NA	NA	NA	NA	NA	N/A	Je suis concerné	3-Régulièrement et plus de la moitié du temps	4-Tout le temps	0-Jamais	0-Jamais	0-Jamais	0-Jamais	0-Jamais	1-Rarement	0-Jamais	0-Jamais	0-Jamais	Non	4-Tous les jours	0-Jamais	4-Tous les jours	2-Régulièrement mais moins d'un jour sur 2	Non	1-Rarement	4-Tous les jours	Non	0	0	0	1	0
534	Masculin	3_40-49 ans	Etablissement médico-social	AUTRES	Oui, 1 dose	1	6/2020	J'ai eu des symptômes	Sur mon lieu de travail, au contact d'un autre professionnel de santé qui était COVID-19 positif	Non	Je suis concerné	4-Tout le temps	4-Tout le temps	4-Tout le temps	1-Rarement	0-Jamais	4-Tout le temps	4-Tout le temps	4-Tout le temps	4-Tout le temps	4-Tout le temps	4-Tout le temps	N/A	Je suis concerné	4-Tout le temps	4-Tout le temps	0-Jamais	0-Jamais	0-Jamais	0-Jamais	0-Jamais	0-Jamais	4-Tout le temps	0-Jamais	0-Jamais	N/A	2-Régulièrement mais moins d'un jour sur 2	1-Rarement	0-Jamais	3-Régulièrement et plus d'un jour sur 2	N/A	4-Tous les jours	4-Tous les jours	N/A	0	0	0	0	0
535	Féminin	2_30-39 ans	Etablissement médico-social	IDE	Oui, 2 doses	0	NA	NA	NA	NA	Je suis concerné	4-Tout le temps	4-Tout le temps	4-Tout le temps	4-Tout le temps	4-Tout le temps	1-Rarement	4-Tout le temps	0-Jamais	4-Tout le temps	4-Tout le temps	0-Jamais	Oui	Je suis concerné	4-Tout le temps	4-Tout le temps	0-Jamais	1-Rarement	0-Jamais	0-Jamais	0-Jamais	2-Régulièrement mais moins de la moitié du temps	2-Régulièrement mais moins de la moitié du temps	0-Jamais	0-Jamais	Non	4-Tous les jours	1-Rarement	1-Rarement	2-Régulièrement mais moins d'un jour sur 2	Non	3-Régulièrement et plus d'un jour sur 2	3-Régulièrement et plus d'un jour sur 2	Oui	0	0	0	1	0
536	Féminin	1_<30 ans	Etablissement de santé	NON SOIGNANTS	Non, mais je souhaite me faire vacciner	0	NA	NA	NA	NA	Je ne suis pas concerné	NA	NA	NA	NA	NA	NA	NA	NA	NA	NA	NA	N/A	Je suis concerné	4-Tout le temps	4-Tout le temps	0-Jamais	0-Jamais	0-Jamais	0-Jamais	0-Jamais	0-Jamais	4-Tout le temps	0-Jamais	0-Jamais	Non	0-Jamais	4-Tous les jours	4-Tous les jours	1-Rarement	Non	4-Tous les jours	4-Tous les jours	Non	0	0	0	1	0
539	Féminin	1_<30 ans	Etablissement de santé	IDE	Non, mais je souhaite me faire vacciner	0	NA	NA	NA	NA	Je suis concerné	4-Tout le temps	0-Jamais	4-Tout le temps	4-Tout le temps	1-Rarement	4-Tout le temps	4-Tout le temps	4-Tout le temps	4-Tout le temps	4-Tout le temps	4-Tout le temps	Oui	Je suis concerné	4-Tout le temps	2-Régulièrement mais moins de la moitié du temps	3-Régulièrement et plus de la moitié du temps	3-Régulièrement et plus de la moitié du temps	1-Rarement	2-Régulièrement mais moins de la moitié du temps	1-Rarement	2-Régulièrement mais moins de la moitié du temps	3-Régulièrement et plus de la moitié du temps	2-Régulièrement mais moins de la moitié du temps	1-Rarement	Oui	3-Régulièrement et plus d'un jour sur 2	3-Régulièrement et plus d'un jour sur 2	3-Régulièrement et plus d'un jour sur 2	2-Régulièrement mais moins d'un jour sur 2	Oui	4-Tous les jours	4-Tous les jours	Oui	0	0	0	0	0
540	Féminin	3_40-49 ans	Etablissement de santé	IDE	Oui, 1 dose	0	NA	NA	NA	NA	Je suis concerné	4-Tout le temps	4-Tout le temps	4-Tout le temps	4-Tout le temps	0-Jamais	3-Régulièrement et plus de la moitié du temps	2-Régulièrement mais moins de la moitié du temps	4-Tout le temps	3-Régulièrement et plus de la moitié du temps	3-Régulièrement et plus de la moitié du temps	0-Jamais	Non	Je suis concerné	4-Tout le temps	4-Tout le temps	0-Jamais	1-Rarement	0-Jamais	0-Jamais	0-Jamais	1-Rarement	3-Régulièrement et plus de la moitié du temps	0-Jamais	0-Jamais	Non	0-Jamais	4-Tous les jours	4-Tous les jours	0-Jamais	Non	1-Rarement	4-Tous les jours	Non	0	1	0	1	0
541	Féminin	2_30-39 ans	Etablissement médico-social	NON SOIGNANTS	Non, et je ne souhaite pas me faire vacciner	0	NA	NA	NA	NA	Je ne suis pas concerné	NA	NA	NA	NA	NA	NA	NA	NA	NA	NA	NA	N/A	Je ne suis pas concerné	NA	NA	NA	NA	NA	NA	NA	NA	NA	NA	NA	N/A	3-Régulièrement et plus d'un jour sur 2	0-Jamais	4-Tous les jours	1-Rarement	Non	4-Tous les jours	4-Tous les jours	Non	0	0	0	0	0
542	Féminin	4_>=50 ans	Etablissement médico-social	AS	Oui, 2 doses	0	NA	NA	NA	NA	Je suis concerné	4-Tout le temps	0-Jamais	4-Tout le temps	4-Tout le temps	4-Tout le temps	4-Tout le temps	4-Tout le temps	4-Tout le temps	4-Tout le temps	4-Tout le temps	4-Tout le temps	Non	Je suis concerné	4-Tout le temps	4-Tout le temps	0-Jamais	1-Rarement	0-Jamais	0-Jamais	0-Jamais	3-Régulièrement et plus de la moitié du temps	3-Régulièrement et plus de la moitié du temps	0-Jamais	0-Jamais	Non	1-Rarement	1-Rarement	4-Tous les jours	4-Tous les jours	Non	4-Tous les jours	4-Tous les jours	Non	0	1	0	1	0
547	Féminin	4_>=50 ans	Etablissement de santé	AS	Non, mais je souhaite me faire vacciner	1	10/2020	J'ai eu des symptômes	Sur mon lieu de travail, au contact d'un patient qui était COVID-19 positif	Non	Je suis concerné	4-Tout le temps	4-Tout le temps	0-Jamais	0-Jamais	2-Régulièrement mais moins de la moitié du temps	2-Régulièrement mais moins de la moitié du temps	2-Régulièrement mais moins de la moitié du temps	2-Régulièrement mais moins de la moitié du temps	4-Tout le temps	1-Rarement	0-Jamais	N/A	Je suis concerné	4-Tout le temps	4-Tout le temps	0-Jamais	0-Jamais	0-Jamais	0-Jamais	0-Jamais	0-Jamais	4-Tout le temps	0-Jamais	0-Jamais	N/A	4-Tous les jours	1-Rarement	4-Tous les jours	3-Régulièrement et plus d'un jour sur 2	N/A	4-Tous les jours	3-Régulièrement et plus d'un jour sur 2	N/A	1	0	1	0	1
551	Féminin	4_>=50 ans	Etablissement médico-social	NON SOIGNANTS	Oui, 1 dose	1	2/2021	Je suis resté asymptomatique, le diagnostic a été fait par un test positif	En dehors de mon lieu de travail	Non	Je ne suis pas concerné	NA	NA	NA	NA	NA	NA	NA	NA	NA	NA	NA	N/A	Je ne suis pas concerné	NA	NA	NA	NA	NA	NA	NA	NA	NA	NA	NA	N/A	3-Régulièrement et plus d'un jour sur 2	1-Rarement	0-Jamais	3-Régulièrement et plus d'un jour sur 2	N/A	2-Régulièrement mais moins d'un jour sur 2	4-Tous les jours	N/A	0	0	0	0	0
552	Féminin	3_40-49 ans	Etablissement médico-social	IDE	Oui, 1 dose	0	NA	NA	NA	NA	Je suis concerné	4-Tout le temps	2-Régulièrement mais moins de la moitié du temps	4-Tout le temps	4-Tout le temps	2-Régulièrement mais moins de la moitié du temps	2-Régulièrement mais moins de la moitié du temps	3-Régulièrement et plus de la moitié du temps	0-Jamais	2-Régulièrement mais moins de la moitié du temps	0-Jamais	0-Jamais	Non	Je suis concerné	3-Régulièrement et plus de la moitié du temps	4-Tout le temps	0-Jamais	0-Jamais	0-Jamais	0-Jamais	2-Régulièrement mais moins de la moitié du temps	0-Jamais	2-Régulièrement mais moins de la moitié du temps	0-Jamais	0-Jamais	Non	1-Rarement	3-Régulièrement et plus d'un jour sur 2	0-Jamais	3-Régulièrement et plus d'un jour sur 2	Non	4-Tous les jours	4-Tous les jours	Non	0	1	0	1	0
553	Féminin	2_30-39 ans	Etablissement médico-social	NON SOIGNANTS	Oui, 2 doses	0	NA	NA	NA	NA	Je suis concerné	4-Tout le temps	4-Tout le temps	0-Jamais	4-Tout le temps	3-Régulièrement et plus de la moitié du temps	4-Tout le temps	4-Tout le temps	2-Régulièrement mais moins de la moitié du temps	2-Régulièrement mais moins de la moitié du temps	0-Jamais	0-Jamais	Non	Je suis concerné	4-Tout le temps	4-Tout le temps	0-Jamais	1-Rarement	4-Tout le temps	4-Tout le temps	4-Tout le temps	1-Rarement	2-Régulièrement mais moins de la moitié du temps	2-Régulièrement mais moins de la moitié du temps	2-Régulièrement mais moins de la moitié du temps	Oui	1-Rarement	1-Rarement	4-Tous les jours	2-Régulièrement mais moins d'un jour sur 2	Non	4-Tous les jours	4-Tous les jours	Non	0	1	0	0	0
554	Féminin	4_>=50 ans	Etablissement médico-social	AUTRES	Oui, 2 doses	0	NA	NA	NA	NA	Je suis concerné	4-Tout le temps	4-Tout le temps	0-Jamais	4-Tout le temps	3-Régulièrement et plus de la moitié du temps	4-Tout le temps	4-Tout le temps	3-Régulièrement et plus de la moitié du temps	1-Rarement	4-Tout le temps	1-Rarement	Non	Je suis concerné	4-Tout le temps	4-Tout le temps	0-Jamais	4-Tout le temps	0-Jamais	2-Régulièrement mais moins de la moitié du temps	0-Jamais	4-Tout le temps	0-Jamais	0-Jamais	0-Jamais	Non	0-Jamais	3-Régulièrement et plus d'un jour sur 2	3-Régulièrement et plus d'un jour sur 2	3-Régulièrement et plus d'un jour sur 2	Non	4-Tous les jours	4-Tous les jours	Non	0	1	0	1	0
556	Féminin	1_<30 ans	Etablissement de santé	IDE	Non, et je ne sais pas encore si je souhaite me faire vacciner	0	NA	NA	NA	NA	Je suis concerné	4-Tout le temps	0-Jamais	4-Tout le temps	4-Tout le temps	0-Jamais	4-Tout le temps	4-Tout le temps	4-Tout le temps	4-Tout le temps	4-Tout le temps	0-Jamais	Non	Je suis concerné	4-Tout le temps	4-Tout le temps	0-Jamais	0-Jamais	0-Jamais	0-Jamais	2-Régulièrement mais moins de la moitié du temps	2-Régulièrement mais moins de la moitié du temps	3-Régulièrement et plus de la moitié du temps	1-Rarement	0-Jamais	Non	3-Régulièrement et plus d'un jour sur 2	2-Régulièrement mais moins d'un jour sur 2	3-Régulièrement et plus d'un jour sur 2	1-Rarement	Non	4-Tous les jours	4-Tous les jours	Non	0	1	0	1	0
557	Féminin	2_30-39 ans	Etablissement de santé	NON SOIGNANTS	Non, et je ne souhaite pas me faire vacciner	1	9/2020	J'ai eu des symptômes	Sur mon lieu de travail, au contact d'un patient qui était COVID-19 positif	Non	Je suis concerné	4-Tout le temps	4-Tout le temps	4-Tout le temps	4-Tout le temps	4-Tout le temps	4-Tout le temps	4-Tout le temps	4-Tout le temps	4-Tout le temps	4-Tout le temps	4-Tout le temps	N/A	Je suis concerné	4-Tout le temps	4-Tout le temps	1-Rarement	4-Tout le temps	3-Régulièrement et plus de la moitié du temps	4-Tout le temps	1-Rarement	4-Tout le temps	4-Tout le temps	1-Rarement	0-Jamais	N/A	0-Jamais	3-Régulièrement et plus d'un jour sur 2	4-Tous les jours	3-Régulièrement et plus d'un jour sur 2	N/A	4-Tous les jours	4-Tous les jours	N/A	1	0	1	0	1
558	Masculin	3_40-49 ans	Etablissement médico-social	AUTRES	Non, mais je souhaite me faire vacciner	1	1/2021	J'ai eu des symptômes	Sur mon lieu de travail, au contact d'un autre professionnel de santé qui était COVID-19 positif	Non	Je suis concerné	4-Tout le temps	4-Tout le temps	0-Jamais	0-Jamais	0-Jamais	1-Rarement	4-Tout le temps	1-Rarement	4-Tout le temps	0-Jamais	0-Jamais	N/A	Je suis concerné	4-Tout le temps	4-Tout le temps	0-Jamais	0-Jamais	0-Jamais	1-Rarement	4-Tout le temps	1-Rarement	4-Tout le temps	0-Jamais	0-Jamais	N/A	4-Tous les jours	4-Tous les jours	0-Jamais	1-Rarement	N/A	1-Rarement	1-Rarement	N/A	1	0	1	0	1
561	Féminin	4_>=50 ans	Etablissement médico-social	NON SOIGNANTS	Oui, 2 doses	0	NA	NA	NA	NA	Je ne suis pas concerné	NA	NA	NA	NA	NA	NA	NA	NA	NA	NA	NA	N/A	Je suis concerné	4-Tout le temps	4-Tout le temps	0-Jamais	4-Tout le temps	0-Jamais	0-Jamais	0-Jamais	1-Rarement	4-Tout le temps	0-Jamais	0-Jamais	Non	0-Jamais	0-Jamais	4-Tous les jours	4-Tous les jours	Oui	4-Tous les jours	4-Tous les jours	Oui	0	0	0	1	0
562	Masculin	2_30-39 ans	Etablissement de santé	IDE	Non, mais je souhaite me faire vacciner	0	NA	NA	NA	NA	Je suis concerné	3-Régulièrement et plus de la moitié du temps	4-Tout le temps	0-Jamais	1-Rarement	0-Jamais	1-Rarement	4-Tout le temps	4-Tout le temps	2-Régulièrement mais moins de la moitié du temps	0-Jamais	0-Jamais	Non	Je suis concerné	3-Régulièrement et plus de la moitié du temps	4-Tout le temps	0-Jamais	0-Jamais	0-Jamais	0-Jamais	0-Jamais	0-Jamais	1-Rarement	0-Jamais	0-Jamais	Non	2-Régulièrement mais moins d'un jour sur 2	4-Tous les jours	4-Tous les jours	1-Rarement	Non	4-Tous les jours	4-Tous les jours	Non	0	1	0	1	0
563	Féminin	4_>=50 ans	Etablissement médico-social	NON SOIGNANTS	Non, mais je souhaite me faire vacciner	1	1/2021	Je suis resté asymptomatique, le diagnostic a été fait par un test positif	Sur mon lieu de travail, au contact d'un patient qui était COVID-19 positif	Non	Je suis concerné	4-Tout le temps	4-Tout le temps	2-Régulièrement mais moins de la moitié du temps	2-Régulièrement mais moins de la moitié du temps	3-Régulièrement et plus de la moitié du temps	3-Régulièrement et plus de la moitié du temps	4-Tout le temps	4-Tout le temps	4-Tout le temps	3-Régulièrement et plus de la moitié du temps	1-Rarement	N/A	Je ne suis pas concerné	NA	NA	NA	NA	NA	NA	NA	NA	NA	NA	NA	N/A	0-Jamais	2-Régulièrement mais moins d'un jour sur 2	4-Tous les jours	2-Régulièrement mais moins d'un jour sur 2	N/A	3-Régulièrement et plus d'un jour sur 2	4-Tous les jours	N/A	1	0	0	0	1
564	Masculin	3_40-49 ans	Etablissement de santé	AUTRES	Oui, 1 dose	0	NA	NA	NA	NA	Je suis concerné	4-Tout le temps	4-Tout le temps	1-Rarement	4-Tout le temps	0-Jamais	4-Tout le temps	3-Régulièrement et plus de la moitié du temps	4-Tout le temps	4-Tout le temps	4-Tout le temps	1-Rarement	Non	Je suis concerné	4-Tout le temps	4-Tout le temps	1-Rarement	4-Tout le temps	0-Jamais	0-Jamais	1-Rarement	1-Rarement	3-Régulièrement et plus de la moitié du temps	1-Rarement	1-Rarement	Non	3-Régulièrement et plus d'un jour sur 2	4-Tous les jours	4-Tous les jours	2-Régulièrement mais moins d'un jour sur 2	Non	4-Tous les jours	0-Jamais	Non	0	1	0	1	0
565	Féminin	1_<30 ans	Etablissement médico-social	NON SOIGNANTS	Non, mais je souhaite me faire vacciner	0	NA	NA	NA	NA	Je ne suis pas concerné	NA	NA	NA	NA	NA	NA	NA	NA	NA	NA	NA	N/A	Je suis concerné	4-Tout le temps	4-Tout le temps	1-Rarement	0-Jamais	0-Jamais	1-Rarement	1-Rarement	1-Rarement	4-Tout le temps	0-Jamais	0-Jamais	Non	3-Régulièrement et plus d'un jour sur 2	4-Tous les jours	4-Tous les jours	2-Régulièrement mais moins d'un jour sur 2	Non	3-Régulièrement et plus d'un jour sur 2	4-Tous les jours	Non	0	0	0	1	0
568	Féminin	1_<30 ans	Etablissement médico-social	NON SOIGNANTS	Non, mais je souhaite me faire vacciner	0	NA	NA	NA	NA	Je suis concerné	3-Régulièrement et plus de la moitié du temps	3-Régulièrement et plus de la moitié du temps	4-Tout le temps	4-Tout le temps	2-Régulièrement mais moins de la moitié du temps	2-Régulièrement mais moins de la moitié du temps	0-Jamais	4-Tout le temps	1-Rarement	0-Jamais	0-Jamais	Non	Je suis concerné	3-Régulièrement et plus de la moitié du temps	3-Régulièrement et plus de la moitié du temps	0-Jamais	0-Jamais	0-Jamais	0-Jamais	0-Jamais	0-Jamais	1-Rarement	0-Jamais	0-Jamais	Non	3-Régulièrement et plus d'un jour sur 2	1-Rarement	4-Tous les jours	0-Jamais	Oui	4-Tous les jours	4-Tous les jours	Non	0	1	0	1	0
569	Masculin	3_40-49 ans	Etablissement de santé	IDE	Oui, 1 dose	0	NA	NA	NA	NA	Je suis concerné	4-Tout le temps	2-Régulièrement mais moins de la moitié du temps	2-Régulièrement mais moins de la moitié du temps	4-Tout le temps	2-Régulièrement mais moins de la moitié du temps	2-Régulièrement mais moins de la moitié du temps	3-Régulièrement et plus de la moitié du temps	2-Régulièrement mais moins de la moitié du temps	4-Tout le temps	3-Régulièrement et plus de la moitié du temps	0-Jamais	Non	Je suis concerné	4-Tout le temps	4-Tout le temps	1-Rarement	2-Régulièrement mais moins de la moitié du temps	1-Rarement	1-Rarement	1-Rarement	2-Régulièrement mais moins de la moitié du temps	2-Régulièrement mais moins de la moitié du temps	1-Rarement	0-Jamais	Non	3-Régulièrement et plus d'un jour sur 2	3-Régulièrement et plus d'un jour sur 2	3-Régulièrement et plus d'un jour sur 2	2-Régulièrement mais moins d'un jour sur 2	Non	4-Tous les jours	4-Tous les jours	Non	0	1	0	1	0
570	Féminin	2_30-39 ans	Etablissement médico-social	NON SOIGNANTS	Non, mais je souhaite me faire vacciner	0	NA	NA	NA	NA	Je suis concerné	4-Tout le temps	4-Tout le temps	4-Tout le temps	4-Tout le temps	4-Tout le temps	1-Rarement	4-Tout le temps	1-Rarement	4-Tout le temps	4-Tout le temps	4-Tout le temps	Non	Je suis concerné	4-Tout le temps	4-Tout le temps	1-Rarement	4-Tout le temps	0-Jamais	0-Jamais	0-Jamais	0-Jamais	4-Tout le temps	0-Jamais	0-Jamais	Non	3-Régulièrement et plus d'un jour sur 2	3-Régulièrement et plus d'un jour sur 2	4-Tous les jours	1-Rarement	Non	4-Tous les jours	4-Tous les jours	Non	0	1	0	1	0
572	Féminin	3_40-49 ans	Etablissement de santé	AS	Oui, 2 doses	0	NA	NA	NA	NA	Je suis concerné	4-Tout le temps	4-Tout le temps	1-Rarement	4-Tout le temps	4-Tout le temps	4-Tout le temps	4-Tout le temps	4-Tout le temps	4-Tout le temps	4-Tout le temps	1-Rarement	Non	Je suis concerné	4-Tout le temps	4-Tout le temps	0-Jamais	0-Jamais	0-Jamais	0-Jamais	1-Rarement	2-Régulièrement mais moins de la moitié du temps	4-Tout le temps	0-Jamais	0-Jamais	Non	0-Jamais	3-Régulièrement et plus d'un jour sur 2	3-Régulièrement et plus d'un jour sur 2	1-Rarement	Non	2-Régulièrement mais moins d'un jour sur 2	4-Tous les jours	Non	0	1	0	1	0
576	Féminin	3_40-49 ans	Etablissement de santé	IDE	Oui, 1 dose	0	NA	NA	NA	NA	Je suis concerné	4-Tout le temps	0-Jamais	4-Tout le temps	4-Tout le temps	0-Jamais	4-Tout le temps	4-Tout le temps	4-Tout le temps	4-Tout le temps	4-Tout le temps	0-Jamais	Non	Je suis concerné	4-Tout le temps	4-Tout le temps	1-Rarement	1-Rarement	1-Rarement	0-Jamais	0-Jamais	0-Jamais	4-Tout le temps	0-Jamais	0-Jamais	Non	0-Jamais	1-Rarement	4-Tous les jours	1-Rarement	Non	4-Tous les jours	0-Jamais	Non	0	1	0	1	0
577	Féminin	1_<30 ans	Etablissement de santé	AS	Non, mais je souhaite me faire vacciner	0	NA	NA	NA	NA	Je suis concerné	4-Tout le temps	1-Rarement	4-Tout le temps	4-Tout le temps	0-Jamais	4-Tout le temps	4-Tout le temps	4-Tout le temps	4-Tout le temps	4-Tout le temps	0-Jamais	Non	Je suis concerné	4-Tout le temps	4-Tout le temps	0-Jamais	0-Jamais	0-Jamais	0-Jamais	0-Jamais	2-Régulièrement mais moins de la moitié du temps	3-Régulièrement et plus de la moitié du temps	0-Jamais	0-Jamais	Non	0-Jamais	1-Rarement	4-Tous les jours	1-Rarement	Non	4-Tous les jours	0-Jamais	Non	0	1	0	1	0
578	Féminin	1_<30 ans	Etablissement de santé	IDE	Non, mais je souhaite me faire vacciner	0	NA	NA	NA	NA	Je suis concerné	4-Tout le temps	4-Tout le temps	4-Tout le temps	4-Tout le temps	0-Jamais	4-Tout le temps	4-Tout le temps	4-Tout le temps	4-Tout le temps	4-Tout le temps	4-Tout le temps	Non	Je suis concerné	4-Tout le temps	4-Tout le temps	4-Tout le temps	4-Tout le temps	0-Jamais	1-Rarement	1-Rarement	4-Tout le temps	3-Régulièrement et plus de la moitié du temps	0-Jamais	0-Jamais	Non	0-Jamais	2-Régulièrement mais moins d'un jour sur 2	0-Jamais	1-Rarement	Non	4-Tous les jours	4-Tous les jours	Non	0	1	0	1	0
579	Féminin	1_<30 ans	Etablissement de santé	AS	Non, et je ne sais pas encore si je souhaite me faire vacciner	0	NA	NA	NA	NA	Je suis concerné	4-Tout le temps	4-Tout le temps	4-Tout le temps	4-Tout le temps	0-Jamais	4-Tout le temps	4-Tout le temps	4-Tout le temps	4-Tout le temps	4-Tout le temps	4-Tout le temps	Non	Je suis concerné	4-Tout le temps	4-Tout le temps	4-Tout le temps	4-Tout le temps	0-Jamais	0-Jamais	0-Jamais	3-Régulièrement et plus de la moitié du temps	4-Tout le temps	0-Jamais	0-Jamais	Non	1-Rarement	3-Régulièrement et plus d'un jour sur 2	4-Tous les jours	1-Rarement	Non	3-Régulièrement et plus d'un jour sur 2	3-Régulièrement et plus d'un jour sur 2	Non	0	1	0	1	0
580	Féminin	4_>=50 ans	Etablissement médico-social	NON SOIGNANTS	Oui, 2 doses	0	NA	NA	NA	NA	Je ne suis pas concerné	NA	NA	NA	NA	NA	NA	NA	NA	NA	NA	NA	N/A	Je ne suis pas concerné	NA	NA	NA	NA	NA	NA	NA	NA	NA	NA	NA	N/A	0-Jamais	1-Rarement	1-Rarement	1-Rarement	Oui	4-Tous les jours	4-Tous les jours	Non	0	0	0	0	0
582	Féminin	1_<30 ans	Etablissement de santé	AS	Oui, 1 dose	1	12/2020	J'ai eu des symptômes	Sur mon lieu de travail, au contact d'un patient qui était COVID-19 positif	Non	Je suis concerné	4-Tout le temps	4-Tout le temps	4-Tout le temps	4-Tout le temps	0-Jamais	4-Tout le temps	4-Tout le temps	4-Tout le temps	4-Tout le temps	0-Jamais	0-Jamais	N/A	Je suis concerné	4-Tout le temps	4-Tout le temps	4-Tout le temps	4-Tout le temps	0-Jamais	4-Tout le temps	4-Tout le temps	4-Tout le temps	4-Tout le temps	0-Jamais	0-Jamais	N/A	0-Jamais	0-Jamais	0-Jamais	0-Jamais	N/A	4-Tous les jours	4-Tous les jours	N/A	1	0	1	0	1
583	Masculin	3_40-49 ans	Etablissement médico-social	AUTRES	Oui, 2 doses	0	NA	NA	NA	NA	Je ne suis pas concerné	NA	NA	NA	NA	NA	NA	NA	NA	NA	NA	NA	N/A	Je suis concerné	4-Tout le temps	4-Tout le temps	1-Rarement	4-Tout le temps	1-Rarement	1-Rarement	1-Rarement	0-Jamais	0-Jamais	1-Rarement	1-Rarement	Non	4-Tous les jours	0-Jamais	4-Tous les jours	3-Régulièrement et plus d'un jour sur 2	Non	2-Régulièrement mais moins d'un jour sur 2	4-Tous les jours	Non	0	0	0	1	0
584	Féminin	2_30-39 ans	Etablissement médico-social	NON SOIGNANTS	Oui, 2 doses	0	NA	NA	NA	NA	Je suis concerné	4-Tout le temps	4-Tout le temps	1-Rarement	0-Jamais	1-Rarement	0-Jamais	1-Rarement	4-Tout le temps	4-Tout le temps	1-Rarement	0-Jamais	Non	Je suis concerné	4-Tout le temps	4-Tout le temps	1-Rarement	0-Jamais	1-Rarement	0-Jamais	1-Rarement	4-Tout le temps	4-Tout le temps	1-Rarement	0-Jamais	Non	1-Rarement	1-Rarement	4-Tous les jours	4-Tous les jours	Non	4-Tous les jours	4-Tous les jours	Non	0	1	0	1	0
585	Féminin	3_40-49 ans	Etablissement de santé	AS	Oui, 2 doses	0	NA	NA	NA	NA	Je suis concerné	4-Tout le temps	4-Tout le temps	4-Tout le temps	4-Tout le temps	4-Tout le temps	4-Tout le temps	4-Tout le temps	4-Tout le temps	4-Tout le temps	4-Tout le temps	4-Tout le temps	Non	Je suis concerné	4-Tout le temps	4-Tout le temps	1-Rarement	1-Rarement	1-Rarement	1-Rarement	1-Rarement	1-Rarement	4-Tout le temps	1-Rarement	1-Rarement	Non	3-Régulièrement et plus d'un jour sur 2	3-Régulièrement et plus d'un jour sur 2	4-Tous les jours	1-Rarement	Non	2-Régulièrement mais moins d'un jour sur 2	4-Tous les jours	Non	0	1	0	1	0
586	Féminin	1_<30 ans	Etablissement de santé	AS	Oui, 2 doses	0	NA	NA	NA	NA	Je suis concerné	4-Tout le temps	4-Tout le temps	4-Tout le temps	4-Tout le temps	4-Tout le temps	4-Tout le temps	4-Tout le temps	4-Tout le temps	4-Tout le temps	4-Tout le temps	4-Tout le temps	Non	Je suis concerné	4-Tout le temps	4-Tout le temps	0-Jamais	0-Jamais	1-Rarement	1-Rarement	0-Jamais	0-Jamais	4-Tout le temps	0-Jamais	0-Jamais	Non	4-Tous les jours	4-Tous les jours	4-Tous les jours	4-Tous les jours	Non	4-Tous les jours	4-Tous les jours	Non	0	1	0	1	0
590	Féminin	3_40-49 ans	Etablissement médico-social	NON SOIGNANTS	Oui, 2 doses	0	NA	NA	NA	NA	Je ne suis pas concerné	NA	NA	NA	NA	NA	NA	NA	NA	NA	NA	NA	N/A	Je ne suis pas concerné	NA	NA	NA	NA	NA	NA	NA	NA	NA	NA	NA	N/A	4-Tous les jours	1-Rarement	0-Jamais	1-Rarement	Oui	4-Tous les jours	0-Jamais	Oui	0	0	0	0	0
592	Masculin	3_40-49 ans	Etablissement médico-social	NON SOIGNANTS	Non, mais je souhaite me faire vacciner	1	1/2021	J'ai eu des symptômes	En dehors de mon lieu de travail	Non	Je ne suis pas concerné	NA	NA	NA	NA	NA	NA	NA	NA	NA	NA	NA	N/A	Je suis concerné	4-Tout le temps	4-Tout le temps	4-Tout le temps	0-Jamais	0-Jamais	0-Jamais	0-Jamais	0-Jamais	4-Tout le temps	0-Jamais	0-Jamais	N/A	0-Jamais	1-Rarement	0-Jamais	2-Régulièrement mais moins d'un jour sur 2	N/A	4-Tous les jours	4-Tous les jours	N/A	0	0	0	0	0
593	Féminin	1_<30 ans	Etablissement médico-social	NON SOIGNANTS	Non, et je ne souhaite pas me faire vacciner	0	NA	NA	NA	NA	Je ne suis pas concerné	NA	NA	NA	NA	NA	NA	NA	NA	NA	NA	NA	N/A	Je ne suis pas concerné	NA	NA	NA	NA	NA	NA	NA	NA	NA	NA	NA	N/A	4-Tous les jours	1-Rarement	0-Jamais	0-Jamais	Non	3-Régulièrement et plus d'un jour sur 2	4-Tous les jours	Non	0	0	0	0	0
594	Féminin	2_30-39 ans	Etablissement médico-social	NON SOIGNANTS	Oui, 1 dose	0	NA	NA	NA	NA	Je ne suis pas concerné	NA	NA	NA	NA	NA	NA	NA	NA	NA	NA	NA	N/A	Je ne suis pas concerné	NA	NA	NA	NA	NA	NA	NA	NA	NA	NA	NA	N/A	1-Rarement	0-Jamais	0-Jamais	1-Rarement	Oui	2-Régulièrement mais moins d'un jour sur 2	0-Jamais	Oui	0	0	0	0	0
595	Masculin	4_>=50 ans	Etablissement de santé	MED	Oui, 2 doses	0	NA	NA	NA	NA	Je suis concerné	3-Régulièrement et plus de la moitié du temps	4-Tout le temps	3-Régulièrement et plus de la moitié du temps	1-Rarement	1-Rarement	3-Régulièrement et plus de la moitié du temps	4-Tout le temps	3-Régulièrement et plus de la moitié du temps	3-Régulièrement et plus de la moitié du temps	4-Tout le temps	0-Jamais	Non	Je suis concerné	2-Régulièrement mais moins de la moitié du temps	4-Tout le temps	0-Jamais	0-Jamais	0-Jamais	0-Jamais	0-Jamais	0-Jamais	0-Jamais	0-Jamais	0-Jamais	Non	4-Tous les jours	1-Rarement	0-Jamais	2-Régulièrement mais moins d'un jour sur 2	Non	4-Tous les jours	4-Tous les jours	Non	0	1	0	1	0
596	Féminin	3_40-49 ans	Etablissement médico-social	NON SOIGNANTS	Non, mais je souhaite me faire vacciner	0	NA	NA	NA	NA	Je ne suis pas concerné	NA	NA	NA	NA	NA	NA	NA	NA	NA	NA	NA	N/A	Je suis concerné	4-Tout le temps	4-Tout le temps	0-Jamais	0-Jamais	0-Jamais	0-Jamais	0-Jamais	0-Jamais	0-Jamais	0-Jamais	0-Jamais	Non	4-Tous les jours	4-Tous les jours	0-Jamais	2-Régulièrement mais moins d'un jour sur 2	Non	4-Tous les jours	4-Tous les jours	Non	0	0	0	1	0
597	Féminin	2_30-39 ans	Etablissement médico-social	NON SOIGNANTS	Non, mais je souhaite me faire vacciner	1	4/2020	J'ai eu des symptômes	Sur mon lieu de travail, au contact d'un patient qui était COVID-19 positif	Non	Je suis concerné	4-Tout le temps	0-Jamais	4-Tout le temps	0-Jamais	0-Jamais	4-Tout le temps	4-Tout le temps	4-Tout le temps	4-Tout le temps	4-Tout le temps	0-Jamais	N/A	Je suis concerné	4-Tout le temps	0-Jamais	4-Tout le temps	0-Jamais	0-Jamais	4-Tout le temps	4-Tout le temps	4-Tout le temps	4-Tout le temps	4-Tout le temps	0-Jamais	N/A	3-Régulièrement et plus d'un jour sur 2	4-Tous les jours	0-Jamais	2-Régulièrement mais moins d'un jour sur 2	N/A	4-Tous les jours	4-Tous les jours	N/A	0	0	0	0	0
599	Féminin	1_<30 ans	Etablissement médico-social	AS	Oui, 1 dose	0	NA	NA	NA	NA	Je ne suis pas concerné	NA	NA	NA	NA	NA	NA	NA	NA	NA	NA	NA	N/A	Je ne suis pas concerné	NA	NA	NA	NA	NA	NA	NA	NA	NA	NA	NA	N/A	4-Tous les jours	4-Tous les jours	4-Tous les jours	1-Rarement	Non	4-Tous les jours	4-Tous les jours	Non	0	0	0	0	0
601	Féminin	2_30-39 ans	Etablissement médico-social	NON SOIGNANTS	Non, et je ne sais pas encore si je souhaite me faire vacciner	0	NA	NA	NA	NA	Je suis concerné	4-Tout le temps	4-Tout le temps	1-Rarement	1-Rarement	1-Rarement	1-Rarement	1-Rarement	0-Jamais	2-Régulièrement mais moins de la moitié du temps	0-Jamais	0-Jamais	Non	Je suis concerné	4-Tout le temps	4-Tout le temps	1-Rarement	1-Rarement	1-Rarement	1-Rarement	1-Rarement	0-Jamais	2-Régulièrement mais moins de la moitié du temps	0-Jamais	0-Jamais	Non	4-Tous les jours	1-Rarement	0-Jamais	1-Rarement	Non	4-Tous les jours	4-Tous les jours	Non	0	1	0	1	0
602	Masculin	4_>=50 ans	Etablissement médico-social	NON SOIGNANTS	Non, mais je souhaite me faire vacciner	0	NA	NA	NA	NA	Je ne suis pas concerné	NA	NA	NA	NA	NA	NA	NA	NA	NA	NA	NA	N/A	Je ne suis pas concerné	NA	NA	NA	NA	NA	NA	NA	NA	NA	NA	NA	N/A	0-Jamais	3-Régulièrement et plus d'un jour sur 2	0-Jamais	1-Rarement	Non	1-Rarement	0-Jamais	Non	0	0	0	0	0
607	Féminin	1_<30 ans	Etablissement médico-social	NON SOIGNANTS	Oui, 1 dose	0	NA	NA	NA	NA	Je suis concerné	4-Tout le temps	4-Tout le temps	0-Jamais	0-Jamais	4-Tout le temps	4-Tout le temps	0-Jamais	4-Tout le temps	4-Tout le temps	4-Tout le temps	4-Tout le temps	Non	Je suis concerné	2-Régulièrement mais moins de la moitié du temps	4-Tout le temps	0-Jamais	0-Jamais	0-Jamais	0-Jamais	0-Jamais	1-Rarement	3-Régulièrement et plus de la moitié du temps	1-Rarement	0-Jamais	Non	4-Tous les jours	4-Tous les jours	4-Tous les jours	2-Régulièrement mais moins d'un jour sur 2	Non	2-Régulièrement mais moins d'un jour sur 2	4-Tous les jours	Non	0	1	0	1	0
608	Féminin	2_30-39 ans	Etablissement de santé	MED	Non, mais je souhaite me faire vacciner	1	1/2021	J'ai eu des symptômes	Sur mon lieu de travail, au contact d'un autre professionnel de santé qui était COVID-19 positif	Non	Je suis concerné	4-Tout le temps	1-Rarement	4-Tout le temps	4-Tout le temps	0-Jamais	4-Tout le temps	3-Régulièrement et plus de la moitié du temps	3-Régulièrement et plus de la moitié du temps	1-Rarement	1-Rarement	0-Jamais	N/A	Je suis concerné	4-Tout le temps	4-Tout le temps	1-Rarement	1-Rarement	0-Jamais	1-Rarement	0-Jamais	0-Jamais	1-Rarement	0-Jamais	0-Jamais	N/A	2-Régulièrement mais moins d'un jour sur 2	3-Régulièrement et plus d'un jour sur 2	2-Régulièrement mais moins d'un jour sur 2	2-Régulièrement mais moins d'un jour sur 2	N/A	3-Régulièrement et plus d'un jour sur 2	4-Tous les jours	N/A	1	0	1	0	1
610	Masculin	1_<30 ans	Etablissement de santé	NON SOIGNANTS	Oui, 2 doses	1	1/2021	Je suis resté asymptomatique, le diagnostic a été fait par un test positif	Je ne sais pas	Non	Je ne suis pas concerné	NA	NA	NA	NA	NA	NA	NA	NA	NA	NA	NA	N/A	Je ne suis pas concerné	NA	NA	NA	NA	NA	NA	NA	NA	NA	NA	NA	N/A	4-Tous les jours	4-Tous les jours	4-Tous les jours	2-Régulièrement mais moins d'un jour sur 2	N/A	4-Tous les jours	4-Tous les jours	N/A	0	0	0	0	0
611	Féminin	3_40-49 ans	Etablissement de santé	AS	Non, et je ne sais pas encore si je souhaite me faire vacciner	1	1/2021	J'ai eu des symptômes	En dehors de mon lieu de travail	Non	Je ne suis pas concerné	NA	NA	NA	NA	NA	NA	NA	NA	NA	NA	NA	N/A	Je suis concerné	4-Tout le temps	4-Tout le temps	0-Jamais	0-Jamais	0-Jamais	0-Jamais	0-Jamais	3-Régulièrement et plus de la moitié du temps	4-Tout le temps	0-Jamais	0-Jamais	N/A	0-Jamais	2-Régulièrement mais moins d'un jour sur 2	4-Tous les jours	0-Jamais	N/A	4-Tous les jours	4-Tous les jours	N/A	0	0	0	0	0
612	Masculin	4_>=50 ans	Etablissement médico-social	NON SOIGNANTS	Oui, 1 dose	0	NA	NA	NA	NA	Je ne suis pas concerné	NA	NA	NA	NA	NA	NA	NA	NA	NA	NA	NA	N/A	Je ne suis pas concerné	NA	NA	NA	NA	NA	NA	NA	NA	NA	NA	NA	N/A	1-Rarement	4-Tous les jours	0-Jamais	1-Rarement	Oui	4-Tous les jours	4-Tous les jours	Non	0	0	0	0	0
613	Féminin	3_40-49 ans	Etablissement médico-social	IDE	Oui, 1 dose	1	12/2020	J'ai eu des symptômes	Sur mon lieu de travail, au contact d'un patient qui était COVID-19 positif	Non	Je suis concerné	4-Tout le temps	4-Tout le temps	1-Rarement	3-Régulièrement et plus de la moitié du temps	0-Jamais	1-Rarement	4-Tout le temps	4-Tout le temps	4-Tout le temps	0-Jamais	0-Jamais	N/A	Je suis concerné	4-Tout le temps	4-Tout le temps	0-Jamais	0-Jamais	0-Jamais	0-Jamais	0-Jamais	0-Jamais	0-Jamais	0-Jamais	0-Jamais	N/A	0-Jamais	2-Régulièrement mais moins d'un jour sur 2	4-Tous les jours	1-Rarement	N/A	1-Rarement	4-Tous les jours	N/A	1	0	1	0	1
614	Féminin	1_<30 ans	Etablissement médico-social	IDE	Non, mais je souhaite me faire vacciner	0	NA	NA	NA	NA	Je ne suis pas concerné	NA	NA	NA	NA	NA	NA	NA	NA	NA	NA	NA	N/A	Je suis concerné	4-Tout le temps	4-Tout le temps	0-Jamais	0-Jamais	0-Jamais	0-Jamais	1-Rarement	0-Jamais	2-Régulièrement mais moins de la moitié du temps	0-Jamais	0-Jamais	Non	4-Tous les jours	2-Régulièrement mais moins d'un jour sur 2	0-Jamais	3-Régulièrement et plus d'un jour sur 2	Non	4-Tous les jours	4-Tous les jours	Non	0	0	0	1	0
615	Masculin	2_30-39 ans	Etablissement de santé	MED	Oui, 1 dose	0	NA	NA	NA	NA	Je ne suis pas concerné	NA	NA	NA	NA	NA	NA	NA	NA	NA	NA	NA	N/A	Je suis concerné	4-Tout le temps	4-Tout le temps	1-Rarement	0-Jamais	0-Jamais	0-Jamais	0-Jamais	0-Jamais	0-Jamais	0-Jamais	0-Jamais	Non	0-Jamais	1-Rarement	3-Régulièrement et plus d'un jour sur 2	3-Régulièrement et plus d'un jour sur 2	Non	4-Tous les jours	3-Régulièrement et plus d'un jour sur 2	Non	0	0	0	1	0
616	Féminin	1_<30 ans	Etablissement de santé	IDE	Non, mais je souhaite me faire vacciner	1	11/2020	J'ai eu des symptômes	Je ne sais pas	Non	Je ne suis pas concerné	NA	NA	NA	NA	NA	NA	NA	NA	NA	NA	NA	N/A	Je suis concerné	3-Régulièrement et plus de la moitié du temps	3-Régulièrement et plus de la moitié du temps	0-Jamais	0-Jamais	0-Jamais	1-Rarement	0-Jamais	0-Jamais	1-Rarement	0-Jamais	0-Jamais	N/A	4-Tous les jours	3-Régulièrement et plus d'un jour sur 2	4-Tous les jours	4-Tous les jours	N/A	4-Tous les jours	4-Tous les jours	N/A	0	0	0	0	0
617	Féminin	3_40-49 ans	Etablissement de santé	NON SOIGNANTS	Non, et je ne sais pas encore si je souhaite me faire vacciner	0	NA	NA	NA	NA	Je ne suis pas concerné	NA	NA	NA	NA	NA	NA	NA	NA	NA	NA	NA	N/A	Je ne suis pas concerné	NA	NA	NA	NA	NA	NA	NA	NA	NA	NA	NA	N/A	0-Jamais	4-Tous les jours	4-Tous les jours	0-Jamais	Non	4-Tous les jours	4-Tous les jours	Non	0	0	0	0	0
620	Féminin	3_40-49 ans	Etablissement médico-social	AS	Oui, 2 doses	0	NA	NA	NA	NA	Je suis concerné	4-Tout le temps	0-Jamais	4-Tout le temps	4-Tout le temps	0-Jamais	4-Tout le temps	4-Tout le temps	4-Tout le temps	4-Tout le temps	4-Tout le temps	0-Jamais	Non	Je suis concerné	4-Tout le temps	4-Tout le temps	0-Jamais	0-Jamais	0-Jamais	0-Jamais	0-Jamais	0-Jamais	1-Rarement	0-Jamais	0-Jamais	Non	0-Jamais	0-Jamais	0-Jamais	1-Rarement	Non	0-Jamais	4-Tous les jours	Non	0	1	0	1	0
621	Féminin	4_>=50 ans	Etablissement médico-social	NON SOIGNANTS	Non, et je ne souhaite pas me faire vacciner	0	NA	NA	NA	NA	Je suis concerné	4-Tout le temps	4-Tout le temps	1-Rarement	1-Rarement	1-Rarement	1-Rarement	1-Rarement	1-Rarement	4-Tout le temps	0-Jamais	0-Jamais	Oui	Je suis concerné	4-Tout le temps	4-Tout le temps	0-Jamais	0-Jamais	0-Jamais	0-Jamais	0-Jamais	0-Jamais	4-Tout le temps	0-Jamais	0-Jamais	Non	4-Tous les jours	0-Jamais	1-Rarement	1-Rarement	Oui	4-Tous les jours	4-Tous les jours	Non	0	0	0	1	0
622	Féminin	3_40-49 ans	Etablissement de santé	IDE	Non, et je ne sais pas encore si je souhaite me faire vacciner	1	3/2020	J'ai eu des symptômes	Sur mon lieu de travail, au contact d'un patient qui était COVID-19 positif	Non	Je suis concerné	4-Tout le temps	4-Tout le temps	4-Tout le temps	4-Tout le temps	1-Rarement	4-Tout le temps	4-Tout le temps	2-Régulièrement mais moins de la moitié du temps	3-Régulièrement et plus de la moitié du temps	3-Régulièrement et plus de la moitié du temps	0-Jamais	N/A	Je suis concerné	3-Régulièrement et plus de la moitié du temps	4-Tout le temps	1-Rarement	0-Jamais	0-Jamais	0-Jamais	0-Jamais	0-Jamais	1-Rarement	0-Jamais	0-Jamais	N/A	3-Régulièrement et plus d'un jour sur 2	3-Régulièrement et plus d'un jour sur 2	4-Tous les jours	1-Rarement	N/A	3-Régulièrement et plus d'un jour sur 2	3-Régulièrement et plus d'un jour sur 2	N/A	0	0	0	0	0
624	Féminin	1_<30 ans	Etablissement de santé	NON SOIGNANTS	Non, mais je souhaite me faire vacciner	0	NA	NA	NA	NA	Je suis concerné	4-Tout le temps	4-Tout le temps	1-Rarement	2-Régulièrement mais moins de la moitié du temps	0-Jamais	0-Jamais	1-Rarement	1-Rarement	4-Tout le temps	0-Jamais	0-Jamais	Non	Je suis concerné	4-Tout le temps	4-Tout le temps	0-Jamais	0-Jamais	0-Jamais	0-Jamais	0-Jamais	0-Jamais	4-Tout le temps	0-Jamais	0-Jamais	Non	4-Tous les jours	4-Tous les jours	4-Tous les jours	4-Tous les jours	Non	4-Tous les jours	4-Tous les jours	Non	0	1	0	1	0
627	Féminin	3_40-49 ans	Etablissement de santé	NON SOIGNANTS	Oui, 1 dose	1	10/2020	J'ai eu des symptômes	Sur mon lieu de travail, au contact d'un autre professionnel de santé qui était COVID-19 positif	Non	Je ne suis pas concerné	NA	NA	NA	NA	NA	NA	NA	NA	NA	NA	NA	N/A	Je ne suis pas concerné	NA	NA	NA	NA	NA	NA	NA	NA	NA	NA	NA	N/A	0-Jamais	4-Tous les jours	4-Tous les jours	0-Jamais	N/A	1-Rarement	0-Jamais	N/A	0	0	0	0	1
631	Féminin	4_>=50 ans	Etablissement de santé	AS	Oui, 2 doses	0	NA	NA	NA	NA	Je ne suis pas concerné	NA	NA	NA	NA	NA	NA	NA	NA	NA	NA	NA	N/A	Je suis concerné	4-Tout le temps	4-Tout le temps	0-Jamais	0-Jamais	0-Jamais	0-Jamais	0-Jamais	0-Jamais	1-Rarement	0-Jamais	0-Jamais	Non	0-Jamais	3-Régulièrement et plus d'un jour sur 2	0-Jamais	1-Rarement	Non	4-Tous les jours	4-Tous les jours	Non	0	0	0	1	0
633	Masculin	1_<30 ans	Etablissement de santé	IDE	Non, et je ne sais pas encore si je souhaite me faire vacciner	0	NA	NA	NA	NA	Je suis concerné	4-Tout le temps	0-Jamais	4-Tout le temps	4-Tout le temps	0-Jamais	4-Tout le temps	4-Tout le temps	1-Rarement	4-Tout le temps	4-Tout le temps	0-Jamais	Non	Je suis concerné	3-Régulièrement et plus de la moitié du temps	4-Tout le temps	0-Jamais	0-Jamais	0-Jamais	0-Jamais	1-Rarement	1-Rarement	3-Régulièrement et plus de la moitié du temps	1-Rarement	1-Rarement	Non	2-Régulièrement mais moins d'un jour sur 2	4-Tous les jours	2-Régulièrement mais moins d'un jour sur 2	1-Rarement	Non	4-Tous les jours	4-Tous les jours	Non	0	1	0	1	0
634	Féminin	4_>=50 ans	Etablissement de santé	AS	Oui, 1 dose	1	10/2020	J'ai eu des symptômes	Sur mon lieu de travail, au contact d'un patient qui était COVID-19 positif	Non	Je suis concerné	4-Tout le temps	4-Tout le temps	1-Rarement	4-Tout le temps	0-Jamais	4-Tout le temps	3-Régulièrement et plus de la moitié du temps	4-Tout le temps	4-Tout le temps	0-Jamais	0-Jamais	N/A	Je suis concerné	4-Tout le temps	4-Tout le temps	0-Jamais	0-Jamais	0-Jamais	0-Jamais	1-Rarement	3-Régulièrement et plus de la moitié du temps	3-Régulièrement et plus de la moitié du temps	0-Jamais	0-Jamais	N/A	1-Rarement	4-Tous les jours	4-Tous les jours	1-Rarement	N/A	2-Régulièrement mais moins d'un jour sur 2	2-Régulièrement mais moins d'un jour sur 2	N/A	1	0	1	0	1
636	Féminin	1_<30 ans	Etablissement de santé	IDE	Oui, 2 doses	0	NA	NA	NA	NA	Je suis concerné	4-Tout le temps	4-Tout le temps	2-Régulièrement mais moins de la moitié du temps	4-Tout le temps	0-Jamais	4-Tout le temps	2-Régulièrement mais moins de la moitié du temps	3-Régulièrement et plus de la moitié du temps	3-Régulièrement et plus de la moitié du temps	2-Régulièrement mais moins de la moitié du temps	0-Jamais	Non	Je suis concerné	4-Tout le temps	4-Tout le temps	0-Jamais	1-Rarement	0-Jamais	3-Régulièrement et plus de la moitié du temps	0-Jamais	0-Jamais	2-Régulièrement mais moins de la moitié du temps	0-Jamais	0-Jamais	Non	0-Jamais	3-Régulièrement et plus d'un jour sur 2	3-Régulièrement et plus d'un jour sur 2	1-Rarement	Non	4-Tous les jours	4-Tous les jours	Non	0	1	0	1	0
637	Féminin	4_>=50 ans	Etablissement de santé	IDE	Non, mais je souhaite me faire vacciner	0	NA	NA	NA	NA	Je ne suis pas concerné	NA	NA	NA	NA	NA	NA	NA	NA	NA	NA	NA	N/A	Je suis concerné	4-Tout le temps	1-Rarement	0-Jamais	0-Jamais	0-Jamais	0-Jamais	0-Jamais	3-Régulièrement et plus de la moitié du temps	4-Tout le temps	0-Jamais	0-Jamais	Non	0-Jamais	3-Régulièrement et plus d'un jour sur 2	3-Régulièrement et plus d'un jour sur 2	1-Rarement	Oui	4-Tous les jours	4-Tous les jours	Oui	0	0	0	1	0
638	Féminin	4_>=50 ans	Etablissement de santé	AS	Non, mais je souhaite me faire vacciner	0	NA	NA	NA	NA	Je suis concerné	4-Tout le temps	4-Tout le temps	4-Tout le temps	4-Tout le temps	4-Tout le temps	4-Tout le temps	4-Tout le temps	4-Tout le temps	4-Tout le temps	4-Tout le temps	4-Tout le temps	Non	Je suis concerné	4-Tout le temps	4-Tout le temps	0-Jamais	0-Jamais	0-Jamais	0-Jamais	2-Régulièrement mais moins de la moitié du temps	2-Régulièrement mais moins de la moitié du temps	1-Rarement	0-Jamais	0-Jamais	Non	0-Jamais	3-Régulièrement et plus d'un jour sur 2	3-Régulièrement et plus d'un jour sur 2	1-Rarement	Non	4-Tous les jours	4-Tous les jours	Non	0	1	0	1	0
640	Masculin	2_30-39 ans	Etablissement de santé	IDE	Oui, 1 dose	1	10/2020	J'ai eu des symptômes	En dehors de mon lieu de travail	Non	Je suis concerné	3-Régulièrement et plus de la moitié du temps	4-Tout le temps	3-Régulièrement et plus de la moitié du temps	3-Régulièrement et plus de la moitié du temps	0-Jamais	4-Tout le temps	4-Tout le temps	0-Jamais	4-Tout le temps	4-Tout le temps	3-Régulièrement et plus de la moitié du temps	N/A	Je suis concerné	3-Régulièrement et plus de la moitié du temps	4-Tout le temps	0-Jamais	0-Jamais	0-Jamais	0-Jamais	0-Jamais	0-Jamais	3-Régulièrement et plus de la moitié du temps	0-Jamais	0-Jamais	N/A	4-Tous les jours	4-Tous les jours	3-Régulièrement et plus d'un jour sur 2	3-Régulièrement et plus d'un jour sur 2	N/A	3-Régulièrement et plus d'un jour sur 2	4-Tous les jours	N/A	0	0	0	0	0
641	Féminin	2_30-39 ans	Etablissement de santé	NON SOIGNANTS	Non, et je ne sais pas encore si je souhaite me faire vacciner	0	NA	NA	NA	NA	Je ne suis pas concerné	NA	NA	NA	NA	NA	NA	NA	NA	NA	NA	NA	N/A	Je ne suis pas concerné	NA	NA	NA	NA	NA	NA	NA	NA	NA	NA	NA	N/A	4-Tous les jours	4-Tous les jours	4-Tous les jours	1-Rarement	Non	4-Tous les jours	0-Jamais	Non	0	0	0	0	0
643	Masculin	2_30-39 ans	Etablissement médico-social	AS	Oui, 1 dose	0	NA	NA	NA	NA	Je ne suis pas concerné	NA	NA	NA	NA	NA	NA	NA	NA	NA	NA	NA	N/A	Je suis concerné	4-Tout le temps	4-Tout le temps	1-Rarement	1-Rarement	0-Jamais	1-Rarement	4-Tout le temps	0-Jamais	4-Tout le temps	0-Jamais	0-Jamais	Non	0-Jamais	0-Jamais	0-Jamais	1-Rarement	Non	4-Tous les jours	4-Tous les jours	Oui	0	0	0	1	0
644	Féminin	3_40-49 ans	Etablissement de santé	IDE	Oui, 2 doses	0	NA	NA	NA	NA	Je suis concerné	4-Tout le temps	4-Tout le temps	0-Jamais	4-Tout le temps	2-Régulièrement mais moins de la moitié du temps	2-Régulièrement mais moins de la moitié du temps	4-Tout le temps	2-Régulièrement mais moins de la moitié du temps	2-Régulièrement mais moins de la moitié du temps	0-Jamais	0-Jamais	Non	Je suis concerné	4-Tout le temps	4-Tout le temps	0-Jamais	0-Jamais	0-Jamais	0-Jamais	0-Jamais	2-Régulièrement mais moins de la moitié du temps	2-Régulièrement mais moins de la moitié du temps	0-Jamais	0-Jamais	Non	3-Régulièrement et plus d'un jour sur 2	3-Régulièrement et plus d'un jour sur 2	3-Régulièrement et plus d'un jour sur 2	2-Régulièrement mais moins d'un jour sur 2	Non	4-Tous les jours	4-Tous les jours	Non	0	1	0	1	0
646	Féminin	4_>=50 ans	Etablissement de santé	AUTRES	Oui, 2 doses	0	NA	NA	NA	NA	Je ne suis pas concerné	NA	NA	NA	NA	NA	NA	NA	NA	NA	NA	NA	N/A	Je ne suis pas concerné	NA	NA	NA	NA	NA	NA	NA	NA	NA	NA	NA	N/A	2-Régulièrement mais moins d'un jour sur 2	3-Régulièrement et plus d'un jour sur 2	0-Jamais	3-Régulièrement et plus d'un jour sur 2	Non	4-Tous les jours	4-Tous les jours	Oui	0	0	0	0	0
647	Féminin	3_40-49 ans	Etablissement de santé	IDE	Oui, 1 dose	0	NA	NA	NA	NA	Je suis concerné	4-Tout le temps	0-Jamais	4-Tout le temps	4-Tout le temps	1-Rarement	4-Tout le temps	4-Tout le temps	3-Régulièrement et plus de la moitié du temps	4-Tout le temps	4-Tout le temps	4-Tout le temps	Non	Je suis concerné	4-Tout le temps	2-Régulièrement mais moins de la moitié du temps	3-Régulièrement et plus de la moitié du temps	4-Tout le temps	1-Rarement	2-Régulièrement mais moins de la moitié du temps	3-Régulièrement et plus de la moitié du temps	1-Rarement	4-Tout le temps	3-Régulièrement et plus de la moitié du temps	3-Régulièrement et plus de la moitié du temps	Non	4-Tous les jours	4-Tous les jours	4-Tous les jours	1-Rarement	Non	0-Jamais	0-Jamais	Non	0	1	0	1	0
648	Féminin	2_30-39 ans	Etablissement de santé	IDE	Non, mais je souhaite me faire vacciner	0	NA	NA	NA	NA	Je suis concerné	4-Tout le temps	0-Jamais	4-Tout le temps	4-Tout le temps	0-Jamais	4-Tout le temps	4-Tout le temps	2-Régulièrement mais moins de la moitié du temps	4-Tout le temps	4-Tout le temps	0-Jamais	Non	Je suis concerné	4-Tout le temps	4-Tout le temps	0-Jamais	0-Jamais	0-Jamais	0-Jamais	0-Jamais	0-Jamais	4-Tout le temps	0-Jamais	0-Jamais	Non	0-Jamais	4-Tous les jours	4-Tous les jours	1-Rarement	Non	4-Tous les jours	4-Tous les jours	Non	0	1	0	1	0
649	Féminin	2_30-39 ans	Etablissement de santé	IDE	Non, mais je souhaite me faire vacciner	1	2/2021	J'ai eu des symptômes	Je ne sais pas	Non	Je suis concerné	4-Tout le temps	4-Tout le temps	4-Tout le temps	4-Tout le temps	1-Rarement	4-Tout le temps	4-Tout le temps	4-Tout le temps	4-Tout le temps	4-Tout le temps	0-Jamais	N/A	Je ne suis pas concerné	NA	NA	NA	NA	NA	NA	NA	NA	NA	NA	NA	N/A	1-Rarement	4-Tous les jours	4-Tous les jours	0-Jamais	N/A	4-Tous les jours	4-Tous les jours	N/A	0	0	0	0	0
651	Féminin	4_>=50 ans	Etablissement médico-social	NON SOIGNANTS	Non, et je ne sais pas encore si je souhaite me faire vacciner	0	NA	NA	NA	NA	Je ne suis pas concerné	NA	NA	NA	NA	NA	NA	NA	NA	NA	NA	NA	N/A	Je ne suis pas concerné	NA	NA	NA	NA	NA	NA	NA	NA	NA	NA	NA	N/A	4-Tous les jours	0-Jamais	0-Jamais	3-Régulièrement et plus d'un jour sur 2	Oui	4-Tous les jours	0-Jamais	Oui	0	0	0	0	0
655	Féminin	3_40-49 ans	Etablissement de santé	AS	Oui, 1 dose	1	3/2020	J'ai eu des symptômes	Sur mon lieu de travail, au contact d'un patient qui était COVID-19 positif	Non	Je ne suis pas concerné	NA	NA	NA	NA	NA	NA	NA	NA	NA	NA	NA	N/A	Je suis concerné	4-Tout le temps	4-Tout le temps	0-Jamais	0-Jamais	0-Jamais	1-Rarement	1-Rarement	1-Rarement	4-Tout le temps	0-Jamais	0-Jamais	N/A	3-Régulièrement et plus d'un jour sur 2	3-Régulièrement et plus d'un jour sur 2	4-Tous les jours	0-Jamais	N/A	4-Tous les jours	4-Tous les jours	N/A	0	0	0	0	0
658	Féminin	1_<30 ans	Etablissement de santé	IDE	Non, mais je souhaite me faire vacciner	0	NA	NA	NA	NA	Je ne suis pas concerné	NA	NA	NA	NA	NA	NA	NA	NA	NA	NA	NA	N/A	Je suis concerné	4-Tout le temps	4-Tout le temps	1-Rarement	1-Rarement	0-Jamais	1-Rarement	1-Rarement	0-Jamais	3-Régulièrement et plus de la moitié du temps	1-Rarement	1-Rarement	Non	4-Tous les jours	3-Régulièrement et plus d'un jour sur 2	2-Régulièrement mais moins d'un jour sur 2	1-Rarement	Non	4-Tous les jours	1-Rarement	Non	0	0	0	1	0
659	Féminin	1_<30 ans	Etablissement de santé	NON SOIGNANTS	Non, et je ne sais pas encore si je souhaite me faire vacciner	0	NA	NA	NA	NA	Je ne suis pas concerné	NA	NA	NA	NA	NA	NA	NA	NA	NA	NA	NA	N/A	Je suis concerné	2-Régulièrement mais moins de la moitié du temps	3-Régulièrement et plus de la moitié du temps	0-Jamais	0-Jamais	0-Jamais	0-Jamais	0-Jamais	0-Jamais	2-Régulièrement mais moins de la moitié du temps	0-Jamais	0-Jamais	Non	0-Jamais	4-Tous les jours	0-Jamais	1-Rarement	Non	1-Rarement	0-Jamais	Non	0	0	0	1	0
663	Féminin	1_<30 ans	Etablissement médico-social	AUTRES	Non, mais je souhaite me faire vacciner	0	NA	NA	NA	NA	Je ne suis pas concerné	NA	NA	NA	NA	NA	NA	NA	NA	NA	NA	NA	N/A	Je suis concerné	4-Tout le temps	4-Tout le temps	0-Jamais	0-Jamais	0-Jamais	0-Jamais	0-Jamais	0-Jamais	0-Jamais	0-Jamais	0-Jamais	Non	4-Tous les jours	1-Rarement	0-Jamais	2-Régulièrement mais moins d'un jour sur 2	Non	4-Tous les jours	0-Jamais	Non	0	0	0	1	0
664	Féminin	2_30-39 ans	Etablissement médico-social	NON SOIGNANTS	Non, mais je souhaite me faire vacciner	1	3/2021	J'ai eu des symptômes	Sur mon lieu de travail, au contact d'un patient qui était COVID-19 positif	Non	Je suis concerné	4-Tout le temps	4-Tout le temps	0-Jamais	0-Jamais	4-Tout le temps	0-Jamais	4-Tout le temps	0-Jamais	3-Régulièrement et plus de la moitié du temps	4-Tout le temps	1-Rarement	N/A	Je suis concerné	4-Tout le temps	4-Tout le temps	0-Jamais	0-Jamais	2-Régulièrement mais moins de la moitié du temps	0-Jamais	4-Tout le temps	0-Jamais	3-Régulièrement et plus de la moitié du temps	4-Tout le temps	1-Rarement	N/A	0-Jamais	1-Rarement	0-Jamais	1-Rarement	N/A	4-Tous les jours	4-Tous les jours	N/A	0	0	0	0	0
665	Féminin	3_40-49 ans	Etablissement médico-social	NON SOIGNANTS	Oui, 2 doses	0	NA	NA	NA	NA	Je ne suis pas concerné	NA	NA	NA	NA	NA	NA	NA	NA	NA	NA	NA	N/A	Je suis concerné	4-Tout le temps	4-Tout le temps	0-Jamais	1-Rarement	0-Jamais	1-Rarement	1-Rarement	2-Régulièrement mais moins de la moitié du temps	2-Régulièrement mais moins de la moitié du temps	1-Rarement	0-Jamais	Non	1-Rarement	1-Rarement	0-Jamais	4-Tous les jours	Non	4-Tous les jours	4-Tous les jours	Non	0	0	0	1	0
668	Féminin	1_<30 ans	Etablissement médico-social	NON SOIGNANTS	Oui, 2 doses	0	NA	NA	NA	NA	Je ne suis pas concerné	NA	NA	NA	NA	NA	NA	NA	NA	NA	NA	NA	N/A	Je suis concerné	4-Tout le temps	4-Tout le temps	1-Rarement	1-Rarement	0-Jamais	0-Jamais	1-Rarement	1-Rarement	3-Régulièrement et plus de la moitié du temps	0-Jamais	0-Jamais	Non	4-Tous les jours	1-Rarement	0-Jamais	4-Tous les jours	Non	4-Tous les jours	4-Tous les jours	Non	0	0	0	1	0
669	Féminin	4_>=50 ans	Etablissement médico-social	AUTRES	Oui, 2 doses	0	NA	NA	NA	NA	Je ne suis pas concerné	NA	NA	NA	NA	NA	NA	NA	NA	NA	NA	NA	N/A	Je suis concerné	3-Régulièrement et plus de la moitié du temps	4-Tout le temps	0-Jamais	0-Jamais	0-Jamais	0-Jamais	0-Jamais	0-Jamais	1-Rarement	0-Jamais	0-Jamais	Non	2-Régulièrement mais moins d'un jour sur 2	2-Régulièrement mais moins d'un jour sur 2	0-Jamais	2-Régulièrement mais moins d'un jour sur 2	Non	4-Tous les jours	3-Régulièrement et plus d'un jour sur 2	Non	0	0	0	1	0
671	Féminin	2_30-39 ans	Etablissement de santé	IDE	Oui, 2 doses	0	NA	NA	NA	NA	Je ne suis pas concerné	NA	NA	NA	NA	NA	NA	NA	NA	NA	NA	NA	N/A	Je suis concerné	4-Tout le temps	4-Tout le temps	1-Rarement	1-Rarement	0-Jamais	0-Jamais	2-Régulièrement mais moins de la moitié du temps	0-Jamais	2-Régulièrement mais moins de la moitié du temps	0-Jamais	0-Jamais	Non	2-Régulièrement mais moins d'un jour sur 2	2-Régulièrement mais moins d'un jour sur 2	1-Rarement	1-Rarement	Oui	4-Tous les jours	4-Tous les jours	Non	0	0	0	1	0
672	Féminin	3_40-49 ans	Etablissement de santé	IDE	Non, et je ne sais pas encore si je souhaite me faire vacciner	0	NA	NA	NA	NA	Je suis concerné	4-Tout le temps	4-Tout le temps	1-Rarement	4-Tout le temps	0-Jamais	1-Rarement	2-Régulièrement mais moins de la moitié du temps	2-Régulièrement mais moins de la moitié du temps	2-Régulièrement mais moins de la moitié du temps	0-Jamais	0-Jamais	Non	Je suis concerné	4-Tout le temps	4-Tout le temps	1-Rarement	3-Régulièrement et plus de la moitié du temps	0-Jamais	1-Rarement	1-Rarement	1-Rarement	3-Régulièrement et plus de la moitié du temps	0-Jamais	0-Jamais	Non	0-Jamais	4-Tous les jours	4-Tous les jours	1-Rarement	Oui	4-Tous les jours	4-Tous les jours	Non	0	1	0	1	0
674	Féminin	1_<30 ans	Etablissement médico-social	AS	Oui, 2 doses	0	NA	NA	NA	NA	Je suis concerné	3-Régulièrement et plus de la moitié du temps	4-Tout le temps	4-Tout le temps	0-Jamais	0-Jamais	4-Tout le temps	4-Tout le temps	4-Tout le temps	4-Tout le temps	4-Tout le temps	3-Régulièrement et plus de la moitié du temps	Non	Je suis concerné	4-Tout le temps	4-Tout le temps	0-Jamais	0-Jamais	0-Jamais	0-Jamais	0-Jamais	2-Régulièrement mais moins de la moitié du temps	4-Tout le temps	0-Jamais	0-Jamais	Non	3-Régulièrement et plus d'un jour sur 2	4-Tous les jours	4-Tous les jours	2-Régulièrement mais moins d'un jour sur 2	Non	4-Tous les jours	4-Tous les jours	Non	0	1	0	1	0
675	Féminin	4_>=50 ans	Etablissement de santé	NON SOIGNANTS	Oui, 2 doses	0	NA	NA	NA	NA	Je ne suis pas concerné	NA	NA	NA	NA	NA	NA	NA	NA	NA	NA	NA	N/A	Je ne suis pas concerné	NA	NA	NA	NA	NA	NA	NA	NA	NA	NA	NA	N/A	0-Jamais	1-Rarement	0-Jamais	3-Régulièrement et plus d'un jour sur 2	Oui	4-Tous les jours	0-Jamais	Oui	0	0	0	0	0
676	Féminin	2_30-39 ans	Etablissement de santé	AS	Non, mais je souhaite me faire vacciner	0	NA	NA	NA	NA	Je suis concerné	4-Tout le temps	4-Tout le temps	0-Jamais	0-Jamais	1-Rarement	4-Tout le temps	4-Tout le temps	4-Tout le temps	4-Tout le temps	0-Jamais	0-Jamais	Non	Je ne suis pas concerné	NA	NA	NA	NA	NA	NA	NA	NA	NA	NA	NA	N/A	4-Tous les jours	4-Tous les jours	4-Tous les jours	1-Rarement	Non	4-Tous les jours	3-Régulièrement et plus d'un jour sur 2	Non	0	1	0	0	0
677	Féminin	2_30-39 ans	Etablissement médico-social	AUTRES	Oui, 1 dose	0	NA	NA	NA	NA	Je ne suis pas concerné	NA	NA	NA	NA	NA	NA	NA	NA	NA	NA	NA	N/A	Je suis concerné	4-Tout le temps	4-Tout le temps	4-Tout le temps	4-Tout le temps	0-Jamais	0-Jamais	0-Jamais	0-Jamais	0-Jamais	0-Jamais	0-Jamais	Non	0-Jamais	3-Régulièrement et plus d'un jour sur 2	0-Jamais	1-Rarement	Non	4-Tous les jours	0-Jamais	Non	0	0	0	1	0
679	Féminin	2_30-39 ans	Etablissement médico-social	AS	Oui, 2 doses	0	NA	NA	NA	NA	Je suis concerné	4-Tout le temps	4-Tout le temps	0-Jamais	0-Jamais	1-Rarement	1-Rarement	2-Régulièrement mais moins de la moitié du temps	3-Régulièrement et plus de la moitié du temps	4-Tout le temps	0-Jamais	0-Jamais	Non	Je suis concerné	3-Régulièrement et plus de la moitié du temps	4-Tout le temps	0-Jamais	0-Jamais	0-Jamais	0-Jamais	0-Jamais	1-Rarement	3-Régulièrement et plus de la moitié du temps	0-Jamais	0-Jamais	Non	0-Jamais	3-Régulièrement et plus d'un jour sur 2	4-Tous les jours	1-Rarement	Non	4-Tous les jours	2-Régulièrement mais moins d'un jour sur 2	Non	0	1	0	1	0
681	Féminin	2_30-39 ans	Etablissement de santé	MED	Non, et je ne sais pas encore si je souhaite me faire vacciner	0	NA	NA	NA	NA	Je suis concerné	4-Tout le temps	0-Jamais	4-Tout le temps	4-Tout le temps	1-Rarement	4-Tout le temps	4-Tout le temps	4-Tout le temps	4-Tout le temps	4-Tout le temps	0-Jamais	Non	Je suis concerné	4-Tout le temps	4-Tout le temps	3-Régulièrement et plus de la moitié du temps	3-Régulièrement et plus de la moitié du temps	0-Jamais	0-Jamais	0-Jamais	0-Jamais	4-Tout le temps	0-Jamais	0-Jamais	Non	1-Rarement	1-Rarement	2-Régulièrement mais moins d'un jour sur 2	1-Rarement	Non	2-Régulièrement mais moins d'un jour sur 2	2-Régulièrement mais moins d'un jour sur 2	Non	0	1	0	1	0
682	Féminin	3_40-49 ans	Etablissement de santé	IDE	Non, mais je souhaite me faire vacciner	1	11/2020	J'ai eu des symptômes	Sur mon lieu de travail, au contact d'un patient qui était COVID-19 positif	Non	Je suis concerné	3-Régulièrement et plus de la moitié du temps	4-Tout le temps	2-Régulièrement mais moins de la moitié du temps	3-Régulièrement et plus de la moitié du temps	3-Régulièrement et plus de la moitié du temps	3-Régulièrement et plus de la moitié du temps	3-Régulièrement et plus de la moitié du temps	3-Régulièrement et plus de la moitié du temps	4-Tout le temps	4-Tout le temps	0-Jamais	N/A	Je suis concerné	3-Régulièrement et plus de la moitié du temps	4-Tout le temps	0-Jamais	2-Régulièrement mais moins de la moitié du temps	0-Jamais	0-Jamais	0-Jamais	0-Jamais	2-Régulièrement mais moins de la moitié du temps	0-Jamais	0-Jamais	N/A	1-Rarement	3-Régulièrement et plus d'un jour sur 2	2-Régulièrement mais moins d'un jour sur 2	0-Jamais	N/A	2-Régulièrement mais moins d'un jour sur 2	1-Rarement	N/A	1	0	1	0	1
683	Féminin	2_30-39 ans	Etablissement médico-social	AUTRES	Non, mais je souhaite me faire vacciner	1	1/2021	J'ai eu des symptômes	En dehors de mon lieu de travail	Non	Je ne suis pas concerné	NA	NA	NA	NA	NA	NA	NA	NA	NA	NA	NA	N/A	Je suis concerné	4-Tout le temps	4-Tout le temps	0-Jamais	0-Jamais	0-Jamais	0-Jamais	0-Jamais	0-Jamais	0-Jamais	0-Jamais	0-Jamais	N/A	0-Jamais	1-Rarement	0-Jamais	1-Rarement	N/A	2-Régulièrement mais moins d'un jour sur 2	2-Régulièrement mais moins d'un jour sur 2	N/A	0	0	0	0	0
685	Féminin	4_>=50 ans	Etablissement de santé	IDE	Oui, 2 doses	0	NA	NA	NA	NA	Je suis concerné	4-Tout le temps	4-Tout le temps	4-Tout le temps	4-Tout le temps	0-Jamais	4-Tout le temps	4-Tout le temps	4-Tout le temps	4-Tout le temps	4-Tout le temps	0-Jamais	Non	Je suis concerné	4-Tout le temps	4-Tout le temps	0-Jamais	0-Jamais	0-Jamais	0-Jamais	0-Jamais	2-Régulièrement mais moins de la moitié du temps	4-Tout le temps	0-Jamais	0-Jamais	Non	0-Jamais	4-Tous les jours	0-Jamais	1-Rarement	Non	4-Tous les jours	1-Rarement	Non	0	1	0	1	0
686	Féminin	3_40-49 ans	Etablissement de santé	IDE	Oui, 1 dose	0	NA	NA	NA	NA	Je ne suis pas concerné	NA	NA	NA	NA	NA	NA	NA	NA	NA	NA	NA	N/A	Je suis concerné	4-Tout le temps	4-Tout le temps	1-Rarement	2-Régulièrement mais moins de la moitié du temps	0-Jamais	0-Jamais	1-Rarement	1-Rarement	4-Tout le temps	1-Rarement	1-Rarement	Oui	0-Jamais	3-Régulièrement et plus d'un jour sur 2	2-Régulièrement mais moins d'un jour sur 2	1-Rarement	Oui	2-Régulièrement mais moins d'un jour sur 2	2-Régulièrement mais moins d'un jour sur 2	Oui	0	0	0	0	0
687	Féminin	4_>=50 ans	Etablissement de santé	MED	Oui, 2 doses	0	NA	NA	NA	NA	Je ne suis pas concerné	NA	NA	NA	NA	NA	NA	NA	NA	NA	NA	NA	N/A	Je ne suis pas concerné	NA	NA	NA	NA	NA	NA	NA	NA	NA	NA	NA	N/A	2-Régulièrement mais moins d'un jour sur 2	2-Régulièrement mais moins d'un jour sur 2	4-Tous les jours	3-Régulièrement et plus d'un jour sur 2	Oui	3-Régulièrement et plus d'un jour sur 2	0-Jamais	Non	0	0	0	0	0
688	Féminin	1_<30 ans	Etablissement de santé	IDE	Non, mais je souhaite me faire vacciner	0	NA	NA	NA	NA	Je suis concerné	4-Tout le temps	4-Tout le temps	3-Régulièrement et plus de la moitié du temps	3-Régulièrement et plus de la moitié du temps	0-Jamais	4-Tout le temps	4-Tout le temps	1-Rarement	4-Tout le temps	4-Tout le temps	1-Rarement	Non	Je suis concerné	3-Régulièrement et plus de la moitié du temps	1-Rarement	4-Tout le temps	4-Tout le temps	0-Jamais	0-Jamais	0-Jamais	0-Jamais	3-Régulièrement et plus de la moitié du temps	0-Jamais	0-Jamais	Non	0-Jamais	2-Régulièrement mais moins d'un jour sur 2	2-Régulièrement mais moins d'un jour sur 2	1-Rarement	Non	4-Tous les jours	4-Tous les jours	Oui	0	1	0	1	0
690	Féminin	3_40-49 ans	Etablissement médico-social	NON SOIGNANTS	Non, et je ne souhaite pas me faire vacciner	0	NA	NA	NA	NA	Je suis concerné	4-Tout le temps	4-Tout le temps	4-Tout le temps	4-Tout le temps	4-Tout le temps	4-Tout le temps	4-Tout le temps	4-Tout le temps	4-Tout le temps	4-Tout le temps	4-Tout le temps	Non	Je suis concerné	4-Tout le temps	3-Régulièrement et plus de la moitié du temps	0-Jamais	0-Jamais	1-Rarement	1-Rarement	4-Tout le temps	0-Jamais	4-Tout le temps	0-Jamais	0-Jamais	Non	0-Jamais	1-Rarement	4-Tous les jours	1-Rarement	Non	4-Tous les jours	4-Tous les jours	Non	0	1	0	1	0
691	Féminin	2_30-39 ans	Etablissement de santé	IDE	Oui, 1 dose	0	NA	NA	NA	NA	Je ne suis pas concerné	NA	NA	NA	NA	NA	NA	NA	NA	NA	NA	NA	N/A	Je suis concerné	4-Tout le temps	4-Tout le temps	0-Jamais	0-Jamais	0-Jamais	0-Jamais	0-Jamais	0-Jamais	4-Tout le temps	0-Jamais	0-Jamais	Non	2-Régulièrement mais moins d'un jour sur 2	3-Régulièrement et plus d'un jour sur 2	4-Tous les jours	1-Rarement	Non	4-Tous les jours	4-Tous les jours	Oui	0	0	0	1	0
692	Féminin	4_>=50 ans	Etablissement de santé	IDE	Oui, 2 doses	0	NA	NA	NA	NA	Je suis concerné	4-Tout le temps	4-Tout le temps	4-Tout le temps	4-Tout le temps	0-Jamais	4-Tout le temps	4-Tout le temps	2-Régulièrement mais moins de la moitié du temps	4-Tout le temps	4-Tout le temps	1-Rarement	Non	Je suis concerné	4-Tout le temps	4-Tout le temps	0-Jamais	0-Jamais	0-Jamais	0-Jamais	0-Jamais	0-Jamais	0-Jamais	0-Jamais	0-Jamais	Non	0-Jamais	4-Tous les jours	3-Régulièrement et plus d'un jour sur 2	1-Rarement	Non	4-Tous les jours	4-Tous les jours	Non	0	1	0	1	0
693	Féminin	2_30-39 ans	Etablissement de santé	AS	Oui, 1 dose	0	NA	NA	NA	NA	Je suis concerné	4-Tout le temps	4-Tout le temps	1-Rarement	0-Jamais	0-Jamais	3-Régulièrement et plus de la moitié du temps	3-Régulièrement et plus de la moitié du temps	3-Régulièrement et plus de la moitié du temps	4-Tout le temps	2-Régulièrement mais moins de la moitié du temps	0-Jamais	Non	Je suis concerné	4-Tout le temps	4-Tout le temps	0-Jamais	0-Jamais	0-Jamais	0-Jamais	0-Jamais	1-Rarement	4-Tout le temps	1-Rarement	0-Jamais	Non	2-Régulièrement mais moins d'un jour sur 2	2-Régulièrement mais moins d'un jour sur 2	3-Régulièrement et plus d'un jour sur 2	0-Jamais	Non	4-Tous les jours	4-Tous les jours	Non	0	1	0	1	0
694	Féminin	4_>=50 ans	Etablissement de santé	IDE	Oui, 1 dose	0	NA	NA	NA	NA	Je ne suis pas concerné	NA	NA	NA	NA	NA	NA	NA	NA	NA	NA	NA	N/A	Je suis concerné	4-Tout le temps	4-Tout le temps	1-Rarement	0-Jamais	0-Jamais	0-Jamais	0-Jamais	0-Jamais	4-Tout le temps	1-Rarement	1-Rarement	Non	0-Jamais	0-Jamais	2-Régulièrement mais moins d'un jour sur 2	1-Rarement	Non	4-Tous les jours	4-Tous les jours	Non	0	0	0	1	0
695	Féminin	3_40-49 ans	Etablissement médico-social	NON SOIGNANTS	Non, et je ne sais pas encore si je souhaite me faire vacciner	0	NA	NA	NA	NA	Je ne suis pas concerné	NA	NA	NA	NA	NA	NA	NA	NA	NA	NA	NA	N/A	Je ne suis pas concerné	NA	NA	NA	NA	NA	NA	NA	NA	NA	NA	NA	N/A	3-Régulièrement et plus d'un jour sur 2	4-Tous les jours	0-Jamais	1-Rarement	Non	2-Régulièrement mais moins d'un jour sur 2	0-Jamais	Non	0	0	0	0	0
696	Masculin	2_30-39 ans	Etablissement de santé	NON SOIGNANTS	Oui, 2 doses	0	NA	NA	NA	NA	Je ne suis pas concerné	NA	NA	NA	NA	NA	NA	NA	NA	NA	NA	NA	N/A	Je ne suis pas concerné	NA	NA	NA	NA	NA	NA	NA	NA	NA	NA	NA	N/A	0-Jamais	4-Tous les jours	4-Tous les jours	1-Rarement	Non	1-Rarement	4-Tous les jours	Non	0	0	0	0	0
697	Féminin	4_>=50 ans	Etablissement de santé	NON SOIGNANTS	Oui, 2 doses	0	NA	NA	NA	NA	Je ne suis pas concerné	NA	NA	NA	NA	NA	NA	NA	NA	NA	NA	NA	N/A	Je ne suis pas concerné	NA	NA	NA	NA	NA	NA	NA	NA	NA	NA	NA	N/A	0-Jamais	4-Tous les jours	1-Rarement	1-Rarement	Non	4-Tous les jours	4-Tous les jours	Non	0	0	0	0	0
699	Masculin	2_30-39 ans	Etablissement médico-social	AUTRES	Oui, 1 dose	0	NA	NA	NA	NA	Je ne suis pas concerné	NA	NA	NA	NA	NA	NA	NA	NA	NA	NA	NA	N/A	Je suis concerné	3-Régulièrement et plus de la moitié du temps	4-Tout le temps	0-Jamais	0-Jamais	0-Jamais	0-Jamais	0-Jamais	0-Jamais	0-Jamais	0-Jamais	0-Jamais	Non	4-Tous les jours	3-Régulièrement et plus d'un jour sur 2	0-Jamais	2-Régulièrement mais moins d'un jour sur 2	Non	2-Régulièrement mais moins d'un jour sur 2	4-Tous les jours	Non	0	0	0	1	0
700	Féminin	2_30-39 ans	Etablissement de santé	AUTRES	Non, mais je souhaite me faire vacciner	1	3/2021	J'ai eu des symptômes	En dehors de mon lieu de travail	Non	Je suis concerné	4-Tout le temps	4-Tout le temps	0-Jamais	0-Jamais	0-Jamais	0-Jamais	0-Jamais	0-Jamais	0-Jamais	0-Jamais	0-Jamais	N/A	Je suis concerné	3-Régulièrement et plus de la moitié du temps	4-Tout le temps	0-Jamais	0-Jamais	0-Jamais	0-Jamais	0-Jamais	0-Jamais	0-Jamais	0-Jamais	0-Jamais	N/A	4-Tous les jours	4-Tous les jours	0-Jamais	2-Régulièrement mais moins d'un jour sur 2	N/A	4-Tous les jours	0-Jamais	N/A	0	0	0	0	0
702	Féminin	3_40-49 ans	Etablissement médico-social	NON SOIGNANTS	Oui, 1 dose	0	NA	NA	NA	NA	Je ne suis pas concerné	NA	NA	NA	NA	NA	NA	NA	NA	NA	NA	NA	N/A	Je ne suis pas concerné	NA	NA	NA	NA	NA	NA	NA	NA	NA	NA	NA	N/A	3-Régulièrement et plus d'un jour sur 2	0-Jamais	0-Jamais	2-Régulièrement mais moins d'un jour sur 2	Oui	4-Tous les jours	4-Tous les jours	Oui	0	0	0	0	0
703	Féminin	2_30-39 ans	Etablissement médico-social	NON SOIGNANTS	Non, et je ne sais pas encore si je souhaite me faire vacciner	0	NA	NA	NA	NA	Je ne suis pas concerné	NA	NA	NA	NA	NA	NA	NA	NA	NA	NA	NA	N/A	Je ne suis pas concerné	NA	NA	NA	NA	NA	NA	NA	NA	NA	NA	NA	N/A	4-Tous les jours	4-Tous les jours	0-Jamais	2-Régulièrement mais moins d'un jour sur 2	Non	4-Tous les jours	3-Régulièrement et plus d'un jour sur 2	Non	0	0	0	0	0
704	Féminin	3_40-49 ans	Etablissement de santé	NON SOIGNANTS	Oui, 1 dose	0	NA	NA	NA	NA	Je ne suis pas concerné	NA	NA	NA	NA	NA	NA	NA	NA	NA	NA	NA	N/A	Je ne suis pas concerné	NA	NA	NA	NA	NA	NA	NA	NA	NA	NA	NA	N/A	2-Régulièrement mais moins d'un jour sur 2	4-Tous les jours	0-Jamais	3-Régulièrement et plus d'un jour sur 2	Non	4-Tous les jours	0-Jamais	Non	0	0	0	0	0
705	Masculin	3_40-49 ans	Etablissement de santé	NON SOIGNANTS	Oui, 1 dose	1	11/2020	Je suis resté asymptomatique, le diagnostic a été fait par un test positif	En dehors de mon lieu de travail	Non	Je suis concerné	3-Régulièrement et plus de la moitié du temps	4-Tout le temps	0-Jamais	0-Jamais	0-Jamais	2-Régulièrement mais moins de la moitié du temps	2-Régulièrement mais moins de la moitié du temps	0-Jamais	0-Jamais	1-Rarement	0-Jamais	N/A	Je ne suis pas concerné	NA	NA	NA	NA	NA	NA	NA	NA	NA	NA	NA	N/A	4-Tous les jours	4-Tous les jours	3-Régulièrement et plus d'un jour sur 2	1-Rarement	N/A	1-Rarement	0-Jamais	N/A	0	0	0	0	0
707	Masculin	2_30-39 ans	Etablissement médico-social	NON SOIGNANTS	Non, et je ne sais pas encore si je souhaite me faire vacciner	0	NA	NA	NA	NA	Je ne suis pas concerné	NA	NA	NA	NA	NA	NA	NA	NA	NA	NA	NA	N/A	Je suis concerné	4-Tout le temps	4-Tout le temps	0-Jamais	0-Jamais	0-Jamais	0-Jamais	0-Jamais	0-Jamais	0-Jamais	0-Jamais	0-Jamais	Non	0-Jamais	0-Jamais	0-Jamais	3-Régulièrement et plus d'un jour sur 2	Non	4-Tous les jours	4-Tous les jours	Non	0	0	0	1	0
708	Féminin	3_40-49 ans	Etablissement médico-social	IDE	Oui, 2 doses	0	NA	NA	NA	NA	Je ne suis pas concerné	NA	NA	NA	NA	NA	NA	NA	NA	NA	NA	NA	N/A	Je suis concerné	3-Régulièrement et plus de la moitié du temps	4-Tout le temps	1-Rarement	4-Tout le temps	1-Rarement	0-Jamais	1-Rarement	0-Jamais	4-Tout le temps	1-Rarement	1-Rarement	Oui	4-Tous les jours	3-Régulièrement et plus d'un jour sur 2	0-Jamais	3-Régulièrement et plus d'un jour sur 2	Oui	4-Tous les jours	4-Tous les jours	Oui	0	0	0	0	0
711	Masculin	4_>=50 ans	Etablissement médico-social	MED	Oui, 2 doses	1	10/2020	J'ai eu des symptômes	Sur mon lieu de travail, au contact d'un patient qui était COVID-19 positif	Oui, sans séjour en réanimation	Je suis concerné	4-Tout le temps	4-Tout le temps	1-Rarement	1-Rarement	0-Jamais	0-Jamais	0-Jamais	4-Tout le temps	4-Tout le temps	0-Jamais	0-Jamais	N/A	Je suis concerné	4-Tout le temps	4-Tout le temps	0-Jamais	0-Jamais	0-Jamais	0-Jamais	0-Jamais	0-Jamais	1-Rarement	0-Jamais	0-Jamais	N/A	1-Rarement	2-Régulièrement mais moins d'un jour sur 2	4-Tous les jours	2-Régulièrement mais moins d'un jour sur 2	N/A	4-Tous les jours	4-Tous les jours	N/A	1	0	1	0	1
712	Féminin	4_>=50 ans	Etablissement médico-social	AUTRES	Oui, 2 doses	0	NA	NA	NA	NA	Je ne suis pas concerné	NA	NA	NA	NA	NA	NA	NA	NA	NA	NA	NA	N/A	Je suis concerné	4-Tout le temps	4-Tout le temps	0-Jamais	0-Jamais	0-Jamais	0-Jamais	0-Jamais	0-Jamais	0-Jamais	0-Jamais	0-Jamais	Non	1-Rarement	1-Rarement	0-Jamais	2-Régulièrement mais moins d'un jour sur 2	Non	2-Régulièrement mais moins d'un jour sur 2	0-Jamais	Non	0	0	0	1	0
713	Féminin	1_<30 ans	Etablissement médico-social	AUTRES	Oui, 1 dose	0	NA	NA	NA	NA	Je ne suis pas concerné	NA	NA	NA	NA	NA	NA	NA	NA	NA	NA	NA	N/A	Je suis concerné	4-Tout le temps	4-Tout le temps	0-Jamais	0-Jamais	0-Jamais	0-Jamais	2-Régulièrement mais moins de la moitié du temps	0-Jamais	0-Jamais	0-Jamais	0-Jamais	Non	4-Tous les jours	3-Régulièrement et plus d'un jour sur 2	0-Jamais	2-Régulièrement mais moins d'un jour sur 2	Non	4-Tous les jours	4-Tous les jours	Non	0	0	0	1	0
714	Féminin	2_30-39 ans	Etablissement de santé	IDE	Oui, 2 doses	0	NA	NA	NA	NA	Je ne suis pas concerné	NA	NA	NA	NA	NA	NA	NA	NA	NA	NA	NA	N/A	Je ne suis pas concerné	NA	NA	NA	NA	NA	NA	NA	NA	NA	NA	NA	N/A	4-Tous les jours	0-Jamais	0-Jamais	1-Rarement	Non	4-Tous les jours	3-Régulièrement et plus d'un jour sur 2	Non	0	0	0	0	0
715	Féminin	2_30-39 ans	Etablissement médico-social	AUTRES	Oui, 1 dose	0	NA	NA	NA	NA	Je suis concerné	3-Régulièrement et plus de la moitié du temps	4-Tout le temps	0-Jamais	0-Jamais	0-Jamais	0-Jamais	0-Jamais	0-Jamais	0-Jamais	0-Jamais	0-Jamais	Non	Je suis concerné	3-Régulièrement et plus de la moitié du temps	4-Tout le temps	0-Jamais	0-Jamais	0-Jamais	0-Jamais	0-Jamais	0-Jamais	0-Jamais	0-Jamais	0-Jamais	Non	4-Tous les jours	3-Régulièrement et plus d'un jour sur 2	0-Jamais	3-Régulièrement et plus d'un jour sur 2	Non	4-Tous les jours	4-Tous les jours	Non	0	1	0	1	0
717	Féminin	1_<30 ans	Etablissement médico-social	NON SOIGNANTS	Non, mais je souhaite me faire vacciner	0	NA	NA	NA	NA	Je suis concerné	4-Tout le temps	4-Tout le temps	4-Tout le temps	4-Tout le temps	0-Jamais	0-Jamais	0-Jamais	0-Jamais	4-Tout le temps	0-Jamais	0-Jamais	Non	Je suis concerné	2-Régulièrement mais moins de la moitié du temps	4-Tout le temps	0-Jamais	0-Jamais	0-Jamais	0-Jamais	0-Jamais	0-Jamais	0-Jamais	0-Jamais	0-Jamais	Non	3-Régulièrement et plus d'un jour sur 2	3-Régulièrement et plus d'un jour sur 2	0-Jamais	2-Régulièrement mais moins d'un jour sur 2	Non	3-Régulièrement et plus d'un jour sur 2	2-Régulièrement mais moins d'un jour sur 2	Non	0	1	0	1	0
719	Féminin	3_40-49 ans	Etablissement médico-social	NON SOIGNANTS	Oui, 2 doses	0	NA	NA	NA	NA	Je suis concerné	4-Tout le temps	4-Tout le temps	0-Jamais	4-Tout le temps	4-Tout le temps	4-Tout le temps	4-Tout le temps	4-Tout le temps	4-Tout le temps	4-Tout le temps	4-Tout le temps	Non	Je suis concerné	4-Tout le temps	4-Tout le temps	0-Jamais	0-Jamais	0-Jamais	0-Jamais	0-Jamais	0-Jamais	0-Jamais	0-Jamais	0-Jamais	Non	1-Rarement	2-Régulièrement mais moins d'un jour sur 2	3-Régulièrement et plus d'un jour sur 2	1-Rarement	Non	4-Tous les jours	4-Tous les jours	Non	0	1	0	1	0
720	Féminin	3_40-49 ans	Etablissement médico-social	AUTRES	Oui, 1 dose	0	NA	NA	NA	NA	Je ne suis pas concerné	NA	NA	NA	NA	NA	NA	NA	NA	NA	NA	NA	N/A	Je suis concerné	3-Régulièrement et plus de la moitié du temps	4-Tout le temps	4-Tout le temps	4-Tout le temps	1-Rarement	0-Jamais	0-Jamais	0-Jamais	1-Rarement	0-Jamais	0-Jamais	Non	3-Régulièrement et plus d'un jour sur 2	1-Rarement	0-Jamais	2-Régulièrement mais moins d'un jour sur 2	Non	2-Régulièrement mais moins d'un jour sur 2	2-Régulièrement mais moins d'un jour sur 2	Oui	0	0	0	1	0
721	Féminin	3_40-49 ans	Etablissement médico-social	AUTRES	Non, mais je souhaite me faire vacciner	1	1/2021	J'ai eu des symptômes	Je ne sais pas	Non	Je suis concerné	3-Régulièrement et plus de la moitié du temps	4-Tout le temps	0-Jamais	4-Tout le temps	0-Jamais	0-Jamais	0-Jamais	0-Jamais	0-Jamais	0-Jamais	0-Jamais	N/A	Je suis concerné	3-Régulièrement et plus de la moitié du temps	4-Tout le temps	0-Jamais	0-Jamais	0-Jamais	0-Jamais	0-Jamais	0-Jamais	0-Jamais	0-Jamais	0-Jamais	N/A	4-Tous les jours	0-Jamais	2-Régulièrement mais moins d'un jour sur 2	3-Régulièrement et plus d'un jour sur 2	N/A	3-Régulièrement et plus d'un jour sur 2	4-Tous les jours	N/A	0	0	0	0	0
722	Féminin	4_>=50 ans	Etablissement médico-social	NON SOIGNANTS	Oui, 2 doses	0	NA	NA	NA	NA	Je ne suis pas concerné	NA	NA	NA	NA	NA	NA	NA	NA	NA	NA	NA	N/A	Je suis concerné	4-Tout le temps	4-Tout le temps	1-Rarement	0-Jamais	0-Jamais	0-Jamais	1-Rarement	1-Rarement	3-Régulièrement et plus de la moitié du temps	1-Rarement	1-Rarement	Non	3-Régulièrement et plus d'un jour sur 2	4-Tous les jours	4-Tous les jours	1-Rarement	Non	4-Tous les jours	4-Tous les jours	Non	0	0	0	1	0
723	Féminin	2_30-39 ans	Etablissement de santé	NON SOIGNANTS	Oui, 1 dose	0	NA	NA	NA	NA	Je ne suis pas concerné	NA	NA	NA	NA	NA	NA	NA	NA	NA	NA	NA	N/A	Je ne suis pas concerné	NA	NA	NA	NA	NA	NA	NA	NA	NA	NA	NA	N/A	2-Régulièrement mais moins d'un jour sur 2	4-Tous les jours	0-Jamais	2-Régulièrement mais moins d'un jour sur 2	Non	4-Tous les jours	4-Tous les jours	Non	0	0	0	0	0
725	Féminin	2_30-39 ans	Etablissement de santé	AUTRES	Non, et je ne souhaite pas me faire vacciner	0	NA	NA	NA	NA	Je suis concerné	4-Tout le temps	0-Jamais	4-Tout le temps	4-Tout le temps	4-Tout le temps	0-Jamais	4-Tout le temps	0-Jamais	3-Régulièrement et plus de la moitié du temps	0-Jamais	0-Jamais	Non	Je suis concerné	4-Tout le temps	4-Tout le temps	0-Jamais	4-Tout le temps	0-Jamais	0-Jamais	0-Jamais	0-Jamais	1-Rarement	0-Jamais	0-Jamais	Non	0-Jamais	4-Tous les jours	4-Tous les jours	1-Rarement	Oui	3-Régulièrement et plus d'un jour sur 2	4-Tous les jours	Non	0	1	0	1	0
726	Féminin	4_>=50 ans	Etablissement médico-social	NON SOIGNANTS	Oui, 2 doses	0	NA	NA	NA	NA	Je ne suis pas concerné	NA	NA	NA	NA	NA	NA	NA	NA	NA	NA	NA	N/A	Je ne suis pas concerné	NA	NA	NA	NA	NA	NA	NA	NA	NA	NA	NA	N/A	4-Tous les jours	4-Tous les jours	0-Jamais	1-Rarement	Non	4-Tous les jours	4-Tous les jours	Non	0	0	0	0	0
727	Masculin	3_40-49 ans	Etablissement de santé	AUTRES	Oui, 2 doses	0	NA	NA	NA	NA	Je suis concerné	4-Tout le temps	4-Tout le temps	4-Tout le temps	4-Tout le temps	0-Jamais	4-Tout le temps	4-Tout le temps	4-Tout le temps	4-Tout le temps	0-Jamais	0-Jamais	Non	Je suis concerné	4-Tout le temps	4-Tout le temps	2-Régulièrement mais moins de la moitié du temps	4-Tout le temps	0-Jamais	0-Jamais	0-Jamais	3-Régulièrement et plus de la moitié du temps	4-Tout le temps	0-Jamais	0-Jamais	Non	0-Jamais	2-Régulièrement mais moins d'un jour sur 2	4-Tous les jours	3-Régulièrement et plus d'un jour sur 2	Non	3-Régulièrement et plus d'un jour sur 2	3-Régulièrement et plus d'un jour sur 2	Non	0	1	0	1	0
729	Féminin	2_30-39 ans	Etablissement médico-social	AS	Oui, 1 dose	0	NA	NA	NA	NA	Je suis concerné	4-Tout le temps	0-Jamais	4-Tout le temps	4-Tout le temps	0-Jamais	0-Jamais	4-Tout le temps	0-Jamais	4-Tout le temps	0-Jamais	1-Rarement	Non	Je suis concerné	4-Tout le temps	0-Jamais	4-Tout le temps	4-Tout le temps	0-Jamais	0-Jamais	4-Tout le temps	1-Rarement	4-Tout le temps	0-Jamais	0-Jamais	Non	3-Régulièrement et plus d'un jour sur 2	2-Régulièrement mais moins d'un jour sur 2	1-Rarement	1-Rarement	Non	3-Régulièrement et plus d'un jour sur 2	2-Régulièrement mais moins d'un jour sur 2	Non	0	1	0	1	0
730	Féminin	3_40-49 ans	Etablissement médico-social	NON SOIGNANTS	Non, mais je souhaite me faire vacciner	0	NA	NA	NA	NA	Je suis concerné	4-Tout le temps	4-Tout le temps	0-Jamais	0-Jamais	0-Jamais	0-Jamais	0-Jamais	0-Jamais	1-Rarement	0-Jamais	0-Jamais	Non	Je suis concerné	4-Tout le temps	4-Tout le temps	0-Jamais	0-Jamais	0-Jamais	0-Jamais	0-Jamais	0-Jamais	1-Rarement	0-Jamais	0-Jamais	Non	1-Rarement	4-Tous les jours	0-Jamais	2-Régulièrement mais moins d'un jour sur 2	Non	4-Tous les jours	0-Jamais	Non	0	1	0	1	0
733	Féminin	1_<30 ans	Etablissement médico-social	AUTRES	Non, mais je souhaite me faire vacciner	0	NA	NA	NA	NA	Je ne suis pas concerné	NA	NA	NA	NA	NA	NA	NA	NA	NA	NA	NA	N/A	Je suis concerné	4-Tout le temps	4-Tout le temps	0-Jamais	0-Jamais	0-Jamais	0-Jamais	0-Jamais	0-Jamais	0-Jamais	0-Jamais	0-Jamais	Non	4-Tous les jours	3-Régulièrement et plus d'un jour sur 2	0-Jamais	3-Régulièrement et plus d'un jour sur 2	Oui	1-Rarement	0-Jamais	Non	0	0	0	1	0
734	Féminin	2_30-39 ans	Etablissement médico-social	NON SOIGNANTS	Oui, 2 doses	0	NA	NA	NA	NA	Je ne suis pas concerné	NA	NA	NA	NA	NA	NA	NA	NA	NA	NA	NA	N/A	Je ne suis pas concerné	NA	NA	NA	NA	NA	NA	NA	NA	NA	NA	NA	N/A	0-Jamais	4-Tous les jours	0-Jamais	2-Régulièrement mais moins d'un jour sur 2	Non	4-Tous les jours	4-Tous les jours	Non	0	0	0	0	0
736	Féminin	2_30-39 ans	Etablissement de santé	MED	Oui, 2 doses	0	NA	NA	NA	NA	Je suis concerné	4-Tout le temps	4-Tout le temps	2-Régulièrement mais moins de la moitié du temps	4-Tout le temps	0-Jamais	0-Jamais	2-Régulièrement mais moins de la moitié du temps	2-Régulièrement mais moins de la moitié du temps	0-Jamais	2-Régulièrement mais moins de la moitié du temps	0-Jamais	Oui	Je suis concerné	4-Tout le temps	4-Tout le temps	0-Jamais	0-Jamais	0-Jamais	0-Jamais	2-Régulièrement mais moins de la moitié du temps	0-Jamais	0-Jamais	0-Jamais	0-Jamais	Non	4-Tous les jours	4-Tous les jours	0-Jamais	2-Régulièrement mais moins d'un jour sur 2	Oui	4-Tous les jours	4-Tous les jours	Non	0	0	0	1	0
737	Féminin	2_30-39 ans	Etablissement médico-social	NON SOIGNANTS	Oui, 1 dose	0	NA	NA	NA	NA	Je suis concerné	3-Régulièrement et plus de la moitié du temps	4-Tout le temps	0-Jamais	0-Jamais	0-Jamais	0-Jamais	1-Rarement	0-Jamais	1-Rarement	0-Jamais	0-Jamais	Non	Je suis concerné	4-Tout le temps	4-Tout le temps	0-Jamais	0-Jamais	0-Jamais	0-Jamais	2-Régulièrement mais moins de la moitié du temps	0-Jamais	1-Rarement	0-Jamais	0-Jamais	Non	4-Tous les jours	4-Tous les jours	1-Rarement	3-Régulièrement et plus d'un jour sur 2	Non	4-Tous les jours	4-Tous les jours	Non	0	1	0	1	0
739	Masculin	2_30-39 ans	Etablissement médico-social	NON SOIGNANTS	Oui, 2 doses	0	NA	NA	NA	NA	Je suis concerné	4-Tout le temps	0-Jamais	4-Tout le temps	4-Tout le temps	0-Jamais	4-Tout le temps	4-Tout le temps	4-Tout le temps	4-Tout le temps	4-Tout le temps	0-Jamais	Non	Je suis concerné	4-Tout le temps	4-Tout le temps	0-Jamais	3-Régulièrement et plus de la moitié du temps	0-Jamais	0-Jamais	0-Jamais	0-Jamais	2-Régulièrement mais moins de la moitié du temps	0-Jamais	0-Jamais	Non	3-Régulièrement et plus d'un jour sur 2	4-Tous les jours	4-Tous les jours	1-Rarement	Non	4-Tous les jours	4-Tous les jours	Non	0	1	0	1	0
740	Féminin	3_40-49 ans	Etablissement médico-social	AUTRES	Oui, 2 doses	0	NA	NA	NA	NA	Je suis concerné	4-Tout le temps	3-Régulièrement et plus de la moitié du temps	3-Régulièrement et plus de la moitié du temps	4-Tout le temps	3-Régulièrement et plus de la moitié du temps	4-Tout le temps	4-Tout le temps	2-Régulièrement mais moins de la moitié du temps	4-Tout le temps	4-Tout le temps	1-Rarement	Oui	Je suis concerné	4-Tout le temps	4-Tout le temps	0-Jamais	1-Rarement	0-Jamais	1-Rarement	1-Rarement	2-Régulièrement mais moins de la moitié du temps	2-Régulièrement mais moins de la moitié du temps	0-Jamais	0-Jamais	Non	4-Tous les jours	4-Tous les jours	1-Rarement	2-Régulièrement mais moins d'un jour sur 2	Non	4-Tous les jours	4-Tous les jours	Non	0	0	0	1	0
741	Féminin	2_30-39 ans	Etablissement de santé	AUTRES	Non, et je ne sais pas encore si je souhaite me faire vacciner	0	NA	NA	NA	NA	Je suis concerné	4-Tout le temps	4-Tout le temps	4-Tout le temps	4-Tout le temps	4-Tout le temps	4-Tout le temps	4-Tout le temps	4-Tout le temps	4-Tout le temps	4-Tout le temps	0-Jamais	Non	Je suis concerné	4-Tout le temps	4-Tout le temps	0-Jamais	0-Jamais	0-Jamais	1-Rarement	0-Jamais	0-Jamais	0-Jamais	0-Jamais	0-Jamais	Non	3-Régulièrement et plus d'un jour sur 2	3-Régulièrement et plus d'un jour sur 2	0-Jamais	2-Régulièrement mais moins d'un jour sur 2	Non	2-Régulièrement mais moins d'un jour sur 2	0-Jamais	Non	0	1	0	1	0
742	Masculin	3_40-49 ans	Etablissement médico-social	AUTRES	Oui, 1 dose	0	NA	NA	NA	NA	Je ne suis pas concerné	NA	NA	NA	NA	NA	NA	NA	NA	NA	NA	NA	N/A	Je suis concerné	4-Tout le temps	4-Tout le temps	0-Jamais	0-Jamais	1-Rarement	0-Jamais	0-Jamais	0-Jamais	4-Tout le temps	0-Jamais	0-Jamais	Non	4-Tous les jours	4-Tous les jours	0-Jamais	2-Régulièrement mais moins d'un jour sur 2	Non	4-Tous les jours	4-Tous les jours	Non	0	0	0	1	0
743	Féminin	3_40-49 ans	Etablissement médico-social	NON SOIGNANTS	Non, mais je souhaite me faire vacciner	0	NA	NA	NA	NA	Je ne suis pas concerné	NA	NA	NA	NA	NA	NA	NA	NA	NA	NA	NA	N/A	Je ne suis pas concerné	NA	NA	NA	NA	NA	NA	NA	NA	NA	NA	NA	N/A	0-Jamais	1-Rarement	0-Jamais	2-Régulièrement mais moins d'un jour sur 2	Non	4-Tous les jours	4-Tous les jours	Non	0	0	0	0	0
744	Féminin	2_30-39 ans	Etablissement médico-social	NON SOIGNANTS	Non, mais je souhaite me faire vacciner	1	1/2021	J'ai eu des symptômes	Je ne sais pas	Non	Je suis concerné	4-Tout le temps	4-Tout le temps	4-Tout le temps	4-Tout le temps	4-Tout le temps	4-Tout le temps	4-Tout le temps	4-Tout le temps	4-Tout le temps	4-Tout le temps	4-Tout le temps	N/A	Je suis concerné	4-Tout le temps	4-Tout le temps	4-Tout le temps	4-Tout le temps	4-Tout le temps	4-Tout le temps	4-Tout le temps	4-Tout le temps	4-Tout le temps	4-Tout le temps	4-Tout le temps	N/A	0-Jamais	1-Rarement	4-Tous les jours	1-Rarement	N/A	4-Tous les jours	4-Tous les jours	N/A	0	0	0	0	0
745	Féminin	2_30-39 ans	Etablissement médico-social	AS	Oui, 1 dose	0	NA	NA	NA	NA	Je ne suis pas concerné	NA	NA	NA	NA	NA	NA	NA	NA	NA	NA	NA	N/A	Je suis concerné	4-Tout le temps	4-Tout le temps	0-Jamais	4-Tout le temps	0-Jamais	0-Jamais	0-Jamais	0-Jamais	3-Régulièrement et plus de la moitié du temps	0-Jamais	0-Jamais	Non	4-Tous les jours	4-Tous les jours	4-Tous les jours	2-Régulièrement mais moins d'un jour sur 2	Non	4-Tous les jours	2-Régulièrement mais moins d'un jour sur 2	Non	0	0	0	1	0
746	Féminin	1_<30 ans	Etablissement de santé	NON SOIGNANTS	Oui, 1 dose	0	NA	NA	NA	NA	Je ne suis pas concerné	NA	NA	NA	NA	NA	NA	NA	NA	NA	NA	NA	N/A	Je ne suis pas concerné	NA	NA	NA	NA	NA	NA	NA	NA	NA	NA	NA	N/A	3-Régulièrement et plus d'un jour sur 2	1-Rarement	0-Jamais	1-Rarement	Oui	4-Tous les jours	4-Tous les jours	Non	0	0	0	0	0
751	Masculin	2_30-39 ans	Etablissement médico-social	AUTRES	Non, mais je souhaite me faire vacciner	0	NA	NA	NA	NA	Je ne suis pas concerné	NA	NA	NA	NA	NA	NA	NA	NA	NA	NA	NA	N/A	Je suis concerné	2-Régulièrement mais moins de la moitié du temps	4-Tout le temps	0-Jamais	0-Jamais	0-Jamais	0-Jamais	0-Jamais	0-Jamais	0-Jamais	0-Jamais	0-Jamais	Non	3-Régulièrement et plus d'un jour sur 2	3-Régulièrement et plus d'un jour sur 2	0-Jamais	2-Régulièrement mais moins d'un jour sur 2	Non	4-Tous les jours	0-Jamais	Non	0	0	0	1	0
753	Masculin	1_<30 ans	Etablissement médico-social	IDE	Oui, 1 dose	0	NA	NA	NA	NA	Je suis concerné	4-Tout le temps	4-Tout le temps	4-Tout le temps	4-Tout le temps	2-Régulièrement mais moins de la moitié du temps	2-Régulièrement mais moins de la moitié du temps	4-Tout le temps	3-Régulièrement et plus de la moitié du temps	4-Tout le temps	4-Tout le temps	0-Jamais	Non	Je suis concerné	4-Tout le temps	4-Tout le temps	0-Jamais	1-Rarement	1-Rarement	1-Rarement	0-Jamais	0-Jamais	3-Régulièrement et plus de la moitié du temps	0-Jamais	0-Jamais	Non	3-Régulièrement et plus d'un jour sur 2	2-Régulièrement mais moins d'un jour sur 2	4-Tous les jours	3-Régulièrement et plus d'un jour sur 2	Non	4-Tous les jours	4-Tous les jours	Non	0	1	0	1	0
754	Féminin	3_40-49 ans	Etablissement médico-social	AUTRES	Oui, 2 doses	0	NA	NA	NA	NA	Je ne suis pas concerné	NA	NA	NA	NA	NA	NA	NA	NA	NA	NA	NA	N/A	Je suis concerné	4-Tout le temps	4-Tout le temps	0-Jamais	0-Jamais	1-Rarement	1-Rarement	1-Rarement	4-Tout le temps	4-Tout le temps	1-Rarement	1-Rarement	Non	4-Tous les jours	4-Tous les jours	0-Jamais	4-Tous les jours	Non	4-Tous les jours	2-Régulièrement mais moins d'un jour sur 2	Non	0	0	0	1	0
755	Masculin	1_<30 ans	Etablissement de santé	AUTRES	Non, et je ne sais pas encore si je souhaite me faire vacciner	0	NA	NA	NA	NA	Je suis concerné	4-Tout le temps	0-Jamais	4-Tout le temps	4-Tout le temps	0-Jamais	0-Jamais	4-Tout le temps	4-Tout le temps	4-Tout le temps	4-Tout le temps	0-Jamais	Non	Je suis concerné	4-Tout le temps	3-Régulièrement et plus de la moitié du temps	2-Régulièrement mais moins de la moitié du temps	3-Régulièrement et plus de la moitié du temps	0-Jamais	0-Jamais	1-Rarement	1-Rarement	2-Régulièrement mais moins de la moitié du temps	0-Jamais	0-Jamais	Non	0-Jamais	4-Tous les jours	1-Rarement	1-Rarement	Non	1-Rarement	0-Jamais	Non	0	1	0	1	0
756	Féminin	4_>=50 ans	Etablissement médico-social	MED	Oui, 1 dose	1	10/2020	J'ai eu des symptômes	Je ne sais pas	Non	Je ne suis pas concerné	NA	NA	NA	NA	NA	NA	NA	NA	NA	NA	NA	N/A	Je suis concerné	4-Tout le temps	3-Régulièrement et plus de la moitié du temps	0-Jamais	0-Jamais	0-Jamais	0-Jamais	0-Jamais	0-Jamais	1-Rarement	0-Jamais	0-Jamais	N/A	0-Jamais	3-Régulièrement et plus d'un jour sur 2	0-Jamais	2-Régulièrement mais moins d'un jour sur 2	N/A	4-Tous les jours	0-Jamais	N/A	0	0	0	0	0
759	Masculin	3_40-49 ans	Etablissement médico-social	AUTRES	Oui, 1 dose	0	NA	NA	NA	NA	Je ne suis pas concerné	NA	NA	NA	NA	NA	NA	NA	NA	NA	NA	NA	N/A	Je suis concerné	3-Régulièrement et plus de la moitié du temps	3-Régulièrement et plus de la moitié du temps	0-Jamais	0-Jamais	0-Jamais	0-Jamais	0-Jamais	0-Jamais	0-Jamais	0-Jamais	0-Jamais	Non	4-Tous les jours	3-Régulièrement et plus d'un jour sur 2	0-Jamais	2-Régulièrement mais moins d'un jour sur 2	Non	4-Tous les jours	4-Tous les jours	Non	0	0	0	1	0
760	Féminin	1_<30 ans	Etablissement de santé	AS	Non, et je ne souhaite pas me faire vacciner	0	NA	NA	NA	NA	Je ne suis pas concerné	NA	NA	NA	NA	NA	NA	NA	NA	NA	NA	NA	N/A	Je suis concerné	4-Tout le temps	4-Tout le temps	0-Jamais	1-Rarement	0-Jamais	0-Jamais	1-Rarement	1-Rarement	4-Tout le temps	0-Jamais	0-Jamais	Non	4-Tous les jours	4-Tous les jours	4-Tous les jours	0-Jamais	Non	4-Tous les jours	4-Tous les jours	Non	0	0	0	1	0
761	Masculin	2_30-39 ans	Etablissement médico-social	AUTRES	Non, mais je souhaite me faire vacciner	0	NA	NA	NA	NA	Je suis concerné	4-Tout le temps	0-Jamais	4-Tout le temps	4-Tout le temps	4-Tout le temps	0-Jamais	4-Tout le temps	4-Tout le temps	4-Tout le temps	4-Tout le temps	4-Tout le temps	Non	Je suis concerné	4-Tout le temps	4-Tout le temps	0-Jamais	4-Tout le temps	1-Rarement	0-Jamais	4-Tout le temps	1-Rarement	4-Tout le temps	0-Jamais	0-Jamais	Oui	0-Jamais	1-Rarement	0-Jamais	2-Régulièrement mais moins d'un jour sur 2	Oui	3-Régulièrement et plus d'un jour sur 2	4-Tous les jours	Non	0	1	0	0	0
762	Féminin	4_>=50 ans	Etablissement médico-social	NON SOIGNANTS	Non, mais je souhaite me faire vacciner	0	NA	NA	NA	NA	Je ne suis pas concerné	NA	NA	NA	NA	NA	NA	NA	NA	NA	NA	NA	N/A	Je ne suis pas concerné	NA	NA	NA	NA	NA	NA	NA	NA	NA	NA	NA	N/A	0-Jamais	4-Tous les jours	0-Jamais	2-Régulièrement mais moins d'un jour sur 2	Non	4-Tous les jours	0-Jamais	Non	0	0	0	0	0
763	Féminin	4_>=50 ans	Etablissement médico-social	AUTRES	Oui, 1 dose	0	NA	NA	NA	NA	Je ne suis pas concerné	NA	NA	NA	NA	NA	NA	NA	NA	NA	NA	NA	N/A	Je ne suis pas concerné	NA	NA	NA	NA	NA	NA	NA	NA	NA	NA	NA	N/A	0-Jamais	3-Régulièrement et plus d'un jour sur 2	0-Jamais	2-Régulièrement mais moins d'un jour sur 2	Non	4-Tous les jours	4-Tous les jours	Oui	0	0	0	0	0
764	Féminin	4_>=50 ans	Etablissement médico-social	NON SOIGNANTS	Non, et je ne souhaite pas me faire vacciner	0	NA	NA	NA	NA	Je ne suis pas concerné	NA	NA	NA	NA	NA	NA	NA	NA	NA	NA	NA	N/A	Je suis concerné	4-Tout le temps	4-Tout le temps	4-Tout le temps	1-Rarement	0-Jamais	0-Jamais	0-Jamais	0-Jamais	4-Tout le temps	0-Jamais	0-Jamais	Non	0-Jamais	4-Tous les jours	4-Tous les jours	1-Rarement	Non	4-Tous les jours	4-Tous les jours	Non	0	0	0	1	0
769	Féminin	2_30-39 ans	Etablissement médico-social	NON SOIGNANTS	Non, et je ne sais pas encore si je souhaite me faire vacciner	0	NA	NA	NA	NA	Je ne suis pas concerné	NA	NA	NA	NA	NA	NA	NA	NA	NA	NA	NA	N/A	Je suis concerné	3-Régulièrement et plus de la moitié du temps	4-Tout le temps	0-Jamais	0-Jamais	0-Jamais	0-Jamais	0-Jamais	0-Jamais	0-Jamais	0-Jamais	0-Jamais	Non	0-Jamais	4-Tous les jours	0-Jamais	0-Jamais	Non	0-Jamais	0-Jamais	Non	0	0	0	1	0
770	Féminin	2_30-39 ans	Etablissement de santé	AS	Non, mais je souhaite me faire vacciner	0	NA	NA	NA	NA	Je suis concerné	4-Tout le temps	4-Tout le temps	2-Régulièrement mais moins de la moitié du temps	4-Tout le temps	0-Jamais	2-Régulièrement mais moins de la moitié du temps	4-Tout le temps	4-Tout le temps	4-Tout le temps	2-Régulièrement mais moins de la moitié du temps	1-Rarement	Non	Je suis concerné	4-Tout le temps	4-Tout le temps	1-Rarement	1-Rarement	0-Jamais	0-Jamais	0-Jamais	0-Jamais	4-Tout le temps	0-Jamais	0-Jamais	Non	2-Régulièrement mais moins d'un jour sur 2	2-Régulièrement mais moins d'un jour sur 2	4-Tous les jours	1-Rarement	Non	4-Tous les jours	4-Tous les jours	Non	0	1	0	1	0
771	Féminin	1_<30 ans	Etablissement médico-social	AUTRES	Non, et je ne sais pas encore si je souhaite me faire vacciner	0	NA	NA	NA	NA	Je ne suis pas concerné	NA	NA	NA	NA	NA	NA	NA	NA	NA	NA	NA	N/A	Je suis concerné	4-Tout le temps	4-Tout le temps	0-Jamais	0-Jamais	0-Jamais	0-Jamais	2-Régulièrement mais moins de la moitié du temps	0-Jamais	4-Tout le temps	0-Jamais	0-Jamais	Non	2-Régulièrement mais moins d'un jour sur 2	0-Jamais	4-Tous les jours	2-Régulièrement mais moins d'un jour sur 2	Non	4-Tous les jours	4-Tous les jours	Non	0	0	0	1	0
772	Féminin	3_40-49 ans	Etablissement de santé	MED	Oui, 2 doses	0	NA	NA	NA	NA	Je ne suis pas concerné	NA	NA	NA	NA	NA	NA	NA	NA	NA	NA	NA	N/A	Je suis concerné	4-Tout le temps	4-Tout le temps	1-Rarement	1-Rarement	1-Rarement	1-Rarement	3-Régulièrement et plus de la moitié du temps	2-Régulièrement mais moins de la moitié du temps	2-Régulièrement mais moins de la moitié du temps	2-Régulièrement mais moins de la moitié du temps	0-Jamais	Non	3-Régulièrement et plus d'un jour sur 2	3-Régulièrement et plus d'un jour sur 2	1-Rarement	2-Régulièrement mais moins d'un jour sur 2	Non	3-Régulièrement et plus d'un jour sur 2	3-Régulièrement et plus d'un jour sur 2	Non	0	0	0	1	0
773	Masculin	3_40-49 ans	Etablissement médico-social	AUTRES	Non, mais je souhaite me faire vacciner	0	NA	NA	NA	NA	Je suis concerné	4-Tout le temps	4-Tout le temps	2-Régulièrement mais moins de la moitié du temps	0-Jamais	1-Rarement	0-Jamais	1-Rarement	0-Jamais	0-Jamais	1-Rarement	0-Jamais	Non	Je suis concerné	4-Tout le temps	4-Tout le temps	0-Jamais	0-Jamais	0-Jamais	0-Jamais	0-Jamais	0-Jamais	0-Jamais	0-Jamais	0-Jamais	Non	0-Jamais	1-Rarement	0-Jamais	1-Rarement	Non	4-Tous les jours	4-Tous les jours	Non	0	1	0	1	0
775	Féminin	4_>=50 ans	Etablissement médico-social	AUTRES	Oui, 1 dose	0	NA	NA	NA	NA	Je ne suis pas concerné	NA	NA	NA	NA	NA	NA	NA	NA	NA	NA	NA	N/A	Je suis concerné	4-Tout le temps	4-Tout le temps	0-Jamais	0-Jamais	0-Jamais	0-Jamais	0-Jamais	0-Jamais	0-Jamais	0-Jamais	0-Jamais	Non	4-Tous les jours	4-Tous les jours	0-Jamais	1-Rarement	Non	4-Tous les jours	4-Tous les jours	Non	0	0	0	1	0
776	Féminin	4_>=50 ans	Etablissement médico-social	AUTRES	Non, et je ne sais pas encore si je souhaite me faire vacciner	0	NA	NA	NA	NA	Je ne suis pas concerné	NA	NA	NA	NA	NA	NA	NA	NA	NA	NA	NA	N/A	Je ne suis pas concerné	NA	NA	NA	NA	NA	NA	NA	NA	NA	NA	NA	N/A	4-Tous les jours	4-Tous les jours	0-Jamais	1-Rarement	Oui	4-Tous les jours	0-Jamais	Oui	0	0	0	0	0
777	Féminin	2_30-39 ans	Etablissement de santé	IDE	Oui, 2 doses	0	NA	NA	NA	NA	Je suis concerné	4-Tout le temps	0-Jamais	4-Tout le temps	4-Tout le temps	4-Tout le temps	4-Tout le temps	4-Tout le temps	4-Tout le temps	4-Tout le temps	3-Régulièrement et plus de la moitié du temps	4-Tout le temps	Non	Je suis concerné	4-Tout le temps	3-Régulièrement et plus de la moitié du temps	1-Rarement	3-Régulièrement et plus de la moitié du temps	0-Jamais	0-Jamais	1-Rarement	2-Régulièrement mais moins de la moitié du temps	4-Tout le temps	0-Jamais	0-Jamais	Non	0-Jamais	4-Tous les jours	1-Rarement	2-Régulièrement mais moins d'un jour sur 2	Non	2-Régulièrement mais moins d'un jour sur 2	4-Tous les jours	Non	0	1	0	1	0
778	Masculin	3_40-49 ans	Etablissement médico-social	AUTRES	Oui, 1 dose	0	NA	NA	NA	NA	Je ne suis pas concerné	NA	NA	NA	NA	NA	NA	NA	NA	NA	NA	NA	N/A	Je suis concerné	2-Régulièrement mais moins de la moitié du temps	4-Tout le temps	0-Jamais	0-Jamais	0-Jamais	0-Jamais	4-Tout le temps	1-Rarement	4-Tout le temps	0-Jamais	0-Jamais	Non	4-Tous les jours	1-Rarement	2-Régulièrement mais moins d'un jour sur 2	2-Régulièrement mais moins d'un jour sur 2	Oui	4-Tous les jours	4-Tous les jours	Non	0	0	0	1	0
779	Féminin	4_>=50 ans	Etablissement médico-social	NON SOIGNANTS	Oui, 2 doses	0	NA	NA	NA	NA	Je ne suis pas concerné	NA	NA	NA	NA	NA	NA	NA	NA	NA	NA	NA	N/A	Je suis concerné	4-Tout le temps	4-Tout le temps	0-Jamais	0-Jamais	1-Rarement	0-Jamais	1-Rarement	0-Jamais	0-Jamais	1-Rarement	1-Rarement	Non	3-Régulièrement et plus d'un jour sur 2	1-Rarement	0-Jamais	3-Régulièrement et plus d'un jour sur 2	Non	4-Tous les jours	4-Tous les jours	Non	0	0	0	1	0
783	Féminin	3_40-49 ans	Etablissement de santé	NON SOIGNANTS	Non, mais je souhaite me faire vacciner	0	NA	NA	NA	NA	Je suis concerné	4-Tout le temps	4-Tout le temps	1-Rarement	0-Jamais	0-Jamais	0-Jamais	4-Tout le temps	0-Jamais	0-Jamais	0-Jamais	0-Jamais	Non	Je suis concerné	4-Tout le temps	4-Tout le temps	1-Rarement	0-Jamais	0-Jamais	0-Jamais	4-Tout le temps	0-Jamais	0-Jamais	0-Jamais	0-Jamais	Non	0-Jamais	0-Jamais	0-Jamais	1-Rarement	Non	4-Tous les jours	0-Jamais	Non	0	1	0	1	0
785	Féminin	2_30-39 ans	Etablissement de santé	AS	Non, et je ne sais pas encore si je souhaite me faire vacciner	0	NA	NA	NA	NA	Je ne suis pas concerné	NA	NA	NA	NA	NA	NA	NA	NA	NA	NA	NA	N/A	Je suis concerné	3-Régulièrement et plus de la moitié du temps	4-Tout le temps	1-Rarement	0-Jamais	0-Jamais	1-Rarement	1-Rarement	1-Rarement	2-Régulièrement mais moins de la moitié du temps	2-Régulièrement mais moins de la moitié du temps	2-Régulièrement mais moins de la moitié du temps	Non	2-Régulièrement mais moins d'un jour sur 2	3-Régulièrement et plus d'un jour sur 2	4-Tous les jours	1-Rarement	Non	3-Régulièrement et plus d'un jour sur 2	4-Tous les jours	Non	0	0	0	1	0
786	Féminin	2_30-39 ans	Etablissement médico-social	AS	Non, et je ne sais pas encore si je souhaite me faire vacciner	1	1/2021	J'ai eu des symptômes	Sur mon lieu de travail, au contact d'un patient qui était COVID-19 positif	Non	Je ne suis pas concerné	NA	NA	NA	NA	NA	NA	NA	NA	NA	NA	NA	N/A	Je suis concerné	4-Tout le temps	4-Tout le temps	3-Régulièrement et plus de la moitié du temps	3-Régulièrement et plus de la moitié du temps	3-Régulièrement et plus de la moitié du temps	4-Tout le temps	4-Tout le temps	4-Tout le temps	4-Tout le temps	4-Tout le temps	0-Jamais	N/A	4-Tous les jours	4-Tous les jours	4-Tous les jours	2-Régulièrement mais moins d'un jour sur 2	N/A	4-Tous les jours	4-Tous les jours	N/A	0	0	1	0	1
787	Féminin	4_>=50 ans	Etablissement médico-social	AUTRES	Oui, 2 doses	0	NA	NA	NA	NA	Je ne suis pas concerné	NA	NA	NA	NA	NA	NA	NA	NA	NA	NA	NA	N/A	Je suis concerné	3-Régulièrement et plus de la moitié du temps	4-Tout le temps	1-Rarement	0-Jamais	1-Rarement	0-Jamais	2-Régulièrement mais moins de la moitié du temps	1-Rarement	3-Régulièrement et plus de la moitié du temps	0-Jamais	0-Jamais	Oui	2-Régulièrement mais moins d'un jour sur 2	1-Rarement	4-Tous les jours	2-Régulièrement mais moins d'un jour sur 2	Oui	4-Tous les jours	0-Jamais	Oui	0	0	0	0	0
788	Masculin	4_>=50 ans	Etablissement médico-social	NON SOIGNANTS	Oui, 2 doses	0	NA	NA	NA	NA	Je ne suis pas concerné	NA	NA	NA	NA	NA	NA	NA	NA	NA	NA	NA	N/A	Je ne suis pas concerné	NA	NA	NA	NA	NA	NA	NA	NA	NA	NA	NA	N/A	0-Jamais	2-Régulièrement mais moins d'un jour sur 2	0-Jamais	3-Régulièrement et plus d'un jour sur 2	Non	3-Régulièrement et plus d'un jour sur 2	3-Régulièrement et plus d'un jour sur 2	Non	0	0	0	0	0
789	Féminin	1_<30 ans	Etablissement médico-social	AUTRES	Non, mais je souhaite me faire vacciner	0	NA	NA	NA	NA	Je ne suis pas concerné	NA	NA	NA	NA	NA	NA	NA	NA	NA	NA	NA	N/A	Je suis concerné	4-Tout le temps	4-Tout le temps	1-Rarement	1-Rarement	0-Jamais	0-Jamais	2-Régulièrement mais moins de la moitié du temps	1-Rarement	2-Régulièrement mais moins de la moitié du temps	0-Jamais	0-Jamais	Non	3-Régulièrement et plus d'un jour sur 2	1-Rarement	4-Tous les jours	3-Régulièrement et plus d'un jour sur 2	Non	4-Tous les jours	4-Tous les jours	Non	0	0	0	1	0
790	Masculin	4_>=50 ans	Etablissement médico-social	NON SOIGNANTS	Oui, 1 dose	0	NA	NA	NA	NA	Je ne suis pas concerné	NA	NA	NA	NA	NA	NA	NA	NA	NA	NA	NA	N/A	Je ne suis pas concerné	NA	NA	NA	NA	NA	NA	NA	NA	NA	NA	NA	N/A	1-Rarement	1-Rarement	0-Jamais	1-Rarement	Oui	4-Tous les jours	4-Tous les jours	Non	0	0	0	0	0
795	Féminin	4_>=50 ans	Etablissement médico-social	NON SOIGNANTS	Oui, 2 doses	0	NA	NA	NA	NA	Je ne suis pas concerné	NA	NA	NA	NA	NA	NA	NA	NA	NA	NA	NA	N/A	Je ne suis pas concerné	NA	NA	NA	NA	NA	NA	NA	NA	NA	NA	NA	N/A	4-Tous les jours	1-Rarement	0-Jamais	1-Rarement	Non	4-Tous les jours	4-Tous les jours	Non	0	0	0	0	0
796	Féminin	1_<30 ans	Etablissement médico-social	AUTRES	Oui, 1 dose	0	NA	NA	NA	NA	Je ne suis pas concerné	NA	NA	NA	NA	NA	NA	NA	NA	NA	NA	NA	N/A	Je suis concerné	4-Tout le temps	4-Tout le temps	0-Jamais	0-Jamais	0-Jamais	0-Jamais	0-Jamais	0-Jamais	0-Jamais	0-Jamais	0-Jamais	Non	3-Régulièrement et plus d'un jour sur 2	1-Rarement	0-Jamais	2-Régulièrement mais moins d'un jour sur 2	Non	4-Tous les jours	0-Jamais	Non	0	0	0	1	0
798	Masculin	4_>=50 ans	Etablissement médico-social	MED	Oui, 1 dose	0	NA	NA	NA	NA	Je suis concerné	4-Tout le temps	0-Jamais	4-Tout le temps	4-Tout le temps	3-Régulièrement et plus de la moitié du temps	3-Régulièrement et plus de la moitié du temps	4-Tout le temps	0-Jamais	4-Tout le temps	0-Jamais	0-Jamais	Non	Je suis concerné	4-Tout le temps	4-Tout le temps	0-Jamais	4-Tout le temps	0-Jamais	0-Jamais	0-Jamais	0-Jamais	3-Régulièrement et plus de la moitié du temps	0-Jamais	0-Jamais	Non	0-Jamais	0-Jamais	3-Régulièrement et plus d'un jour sur 2	1-Rarement	Oui	4-Tous les jours	4-Tous les jours	Non	0	1	0	1	0
799	Féminin	4_>=50 ans	Etablissement médico-social	AUTRES	Non, et je ne souhaite pas me faire vacciner	0	NA	NA	NA	NA	Je ne suis pas concerné	NA	NA	NA	NA	NA	NA	NA	NA	NA	NA	NA	N/A	Je suis concerné	4-Tout le temps	4-Tout le temps	0-Jamais	0-Jamais	0-Jamais	0-Jamais	4-Tout le temps	1-Rarement	4-Tout le temps	1-Rarement	0-Jamais	Non	3-Régulièrement et plus d'un jour sur 2	3-Régulièrement et plus d'un jour sur 2	4-Tous les jours	1-Rarement	Non	4-Tous les jours	4-Tous les jours	Non	0	0	0	1	0
800	Féminin	3_40-49 ans	Etablissement de santé	NON SOIGNANTS	Oui, 2 doses	0	NA	NA	NA	NA	Je ne suis pas concerné	NA	NA	NA	NA	NA	NA	NA	NA	NA	NA	NA	N/A	Je ne suis pas concerné	NA	NA	NA	NA	NA	NA	NA	NA	NA	NA	NA	N/A	4-Tous les jours	0-Jamais	0-Jamais	1-Rarement	Non	4-Tous les jours	4-Tous les jours	Non	0	0	0	0	0
802	Masculin	2_30-39 ans	Etablissement médico-social	AUTRES	Non, mais je souhaite me faire vacciner	0	NA	NA	NA	NA	Je ne suis pas concerné	NA	NA	NA	NA	NA	NA	NA	NA	NA	NA	NA	N/A	Je suis concerné	3-Régulièrement et plus de la moitié du temps	4-Tout le temps	0-Jamais	0-Jamais	0-Jamais	0-Jamais	0-Jamais	0-Jamais	1-Rarement	0-Jamais	0-Jamais	Non	3-Régulièrement et plus d'un jour sur 2	4-Tous les jours	0-Jamais	2-Régulièrement mais moins d'un jour sur 2	Non	3-Régulièrement et plus d'un jour sur 2	3-Régulièrement et plus d'un jour sur 2	Non	0	0	0	1	0
804	Masculin	4_>=50 ans	Etablissement médico-social	AUTRES	Oui, 1 dose	0	NA	NA	NA	NA	Je ne suis pas concerné	NA	NA	NA	NA	NA	NA	NA	NA	NA	NA	NA	N/A	Je suis concerné	2-Régulièrement mais moins de la moitié du temps	4-Tout le temps	0-Jamais	0-Jamais	0-Jamais	0-Jamais	0-Jamais	0-Jamais	1-Rarement	0-Jamais	0-Jamais	Non	4-Tous les jours	4-Tous les jours	4-Tous les jours	2-Régulièrement mais moins d'un jour sur 2	Non	2-Régulièrement mais moins d'un jour sur 2	0-Jamais	Non	0	0	0	1	0
806	Féminin	3_40-49 ans	Etablissement médico-social	AUTRES	Non, et je ne sais pas encore si je souhaite me faire vacciner	0	NA	NA	NA	NA	Je ne suis pas concerné	NA	NA	NA	NA	NA	NA	NA	NA	NA	NA	NA	N/A	Je suis concerné	4-Tout le temps	4-Tout le temps	0-Jamais	0-Jamais	0-Jamais	1-Rarement	0-Jamais	0-Jamais	1-Rarement	0-Jamais	0-Jamais	Non	4-Tous les jours	4-Tous les jours	0-Jamais	1-Rarement	Non	2-Régulièrement mais moins d'un jour sur 2	0-Jamais	Non	0	0	0	1	0
807	Féminin	4_>=50 ans	Etablissement de santé	NON SOIGNANTS	Oui, 2 doses	0	NA	NA	NA	NA	Je ne suis pas concerné	NA	NA	NA	NA	NA	NA	NA	NA	NA	NA	NA	N/A	Je ne suis pas concerné	NA	NA	NA	NA	NA	NA	NA	NA	NA	NA	NA	N/A	0-Jamais	4-Tous les jours	0-Jamais	2-Régulièrement mais moins d'un jour sur 2	Oui	4-Tous les jours	0-Jamais	Oui	0	0	0	0	0
809	Féminin	4_>=50 ans	Etablissement de santé	AUTRES	Oui, 2 doses	0	NA	NA	NA	NA	Je ne suis pas concerné	NA	NA	NA	NA	NA	NA	NA	NA	NA	NA	NA	N/A	Je ne suis pas concerné	NA	NA	NA	NA	NA	NA	NA	NA	NA	NA	NA	N/A	0-Jamais	2-Régulièrement mais moins d'un jour sur 2	0-Jamais	3-Régulièrement et plus d'un jour sur 2	Oui	4-Tous les jours	4-Tous les jours	Oui	0	0	0	0	0
810	Féminin	3_40-49 ans	Etablissement médico-social	AUTRES	Oui, 2 doses	0	NA	NA	NA	NA	Je suis concerné	4-Tout le temps	4-Tout le temps	1-Rarement	4-Tout le temps	4-Tout le temps	0-Jamais	4-Tout le temps	4-Tout le temps	3-Régulièrement et plus de la moitié du temps	4-Tout le temps	4-Tout le temps	Non	Je suis concerné	4-Tout le temps	4-Tout le temps	0-Jamais	4-Tout le temps	0-Jamais	0-Jamais	0-Jamais	0-Jamais	3-Régulièrement et plus de la moitié du temps	0-Jamais	0-Jamais	Non	4-Tous les jours	4-Tous les jours	4-Tous les jours	2-Régulièrement mais moins d'un jour sur 2	Non	4-Tous les jours	4-Tous les jours	Non	0	1	0	1	0
811	Féminin	3_40-49 ans	Etablissement de santé	IDE	Oui, 2 doses	0	NA	NA	NA	NA	Je suis concerné	4-Tout le temps	4-Tout le temps	1-Rarement	4-Tout le temps	1-Rarement	1-Rarement	4-Tout le temps	3-Régulièrement et plus de la moitié du temps	1-Rarement	0-Jamais	0-Jamais	Non	Je suis concerné	4-Tout le temps	4-Tout le temps	0-Jamais	0-Jamais	0-Jamais	0-Jamais	0-Jamais	2-Régulièrement mais moins de la moitié du temps	1-Rarement	0-Jamais	0-Jamais	Non	0-Jamais	1-Rarement	4-Tous les jours	0-Jamais	Non	4-Tous les jours	4-Tous les jours	Non	0	1	0	1	0
812	Masculin	4_>=50 ans	Etablissement de santé	MED	Oui, 2 doses	0	NA	NA	NA	NA	Je suis concerné	4-Tout le temps	4-Tout le temps	0-Jamais	4-Tout le temps	1-Rarement	0-Jamais	4-Tout le temps	3-Régulièrement et plus de la moitié du temps	2-Régulièrement mais moins de la moitié du temps	4-Tout le temps	1-Rarement	Oui	Je suis concerné	4-Tout le temps	4-Tout le temps	0-Jamais	0-Jamais	0-Jamais	0-Jamais	0-Jamais	0-Jamais	0-Jamais	4-Tout le temps	1-Rarement	Non	0-Jamais	2-Régulièrement mais moins d'un jour sur 2	4-Tous les jours	2-Régulièrement mais moins d'un jour sur 2	Oui	4-Tous les jours	0-Jamais	Non	0	0	0	1	0
813	Masculin	4_>=50 ans	Etablissement médico-social	NON SOIGNANTS	Oui, 2 doses	0	NA	NA	NA	NA	Je ne suis pas concerné	NA	NA	NA	NA	NA	NA	NA	NA	NA	NA	NA	N/A	Je ne suis pas concerné	NA	NA	NA	NA	NA	NA	NA	NA	NA	NA	NA	N/A	1-Rarement	2-Régulièrement mais moins d'un jour sur 2	0-Jamais	1-Rarement	Oui	3-Régulièrement et plus d'un jour sur 2	0-Jamais	Non	0	0	0	0	0
814	Féminin	2_30-39 ans	Etablissement de santé	AS	Non, mais je souhaite me faire vacciner	1	11/2020	J'ai eu des symptômes	Je ne sais pas	Non	Je suis concerné	4-Tout le temps	0-Jamais	4-Tout le temps	4-Tout le temps	0-Jamais	3-Régulièrement et plus de la moitié du temps	3-Régulièrement et plus de la moitié du temps	4-Tout le temps	4-Tout le temps	3-Régulièrement et plus de la moitié du temps	0-Jamais	N/A	Je suis concerné	4-Tout le temps	4-Tout le temps	0-Jamais	4-Tout le temps	0-Jamais	0-Jamais	0-Jamais	4-Tout le temps	4-Tout le temps	0-Jamais	0-Jamais	N/A	0-Jamais	4-Tous les jours	4-Tous les jours	0-Jamais	N/A	1-Rarement	1-Rarement	N/A	0	0	0	0	0
815	Féminin	2_30-39 ans	Etablissement médico-social	NON SOIGNANTS	Non, mais je souhaite me faire vacciner	0	NA	NA	NA	NA	Je ne suis pas concerné	NA	NA	NA	NA	NA	NA	NA	NA	NA	NA	NA	N/A	Je suis concerné	3-Régulièrement et plus de la moitié du temps	4-Tout le temps	1-Rarement	1-Rarement	0-Jamais	0-Jamais	3-Régulièrement et plus de la moitié du temps	1-Rarement	2-Régulièrement mais moins de la moitié du temps	0-Jamais	0-Jamais	Non	4-Tous les jours	1-Rarement	4-Tous les jours	2-Régulièrement mais moins d'un jour sur 2	Non	4-Tous les jours	4-Tous les jours	Non	0	0	0	1	0
816	Féminin	1_<30 ans	Etablissement médico-social	AUTRES	Oui, 1 dose	0	NA	NA	NA	NA	Je ne suis pas concerné	NA	NA	NA	NA	NA	NA	NA	NA	NA	NA	NA	N/A	Je suis concerné	4-Tout le temps	4-Tout le temps	1-Rarement	0-Jamais	0-Jamais	0-Jamais	2-Régulièrement mais moins de la moitié du temps	0-Jamais	2-Régulièrement mais moins de la moitié du temps	0-Jamais	0-Jamais	Oui	2-Régulièrement mais moins d'un jour sur 2	3-Régulièrement et plus d'un jour sur 2	4-Tous les jours	0-Jamais	Oui	4-Tous les jours	4-Tous les jours	Non	0	0	0	0	0
817	Féminin	2_30-39 ans	Etablissement de santé	NON SOIGNANTS	Oui, 2 doses	0	NA	NA	NA	NA	Je ne suis pas concerné	NA	NA	NA	NA	NA	NA	NA	NA	NA	NA	NA	N/A	Je ne suis pas concerné	NA	NA	NA	NA	NA	NA	NA	NA	NA	NA	NA	N/A	1-Rarement	0-Jamais	0-Jamais	0-Jamais	Non	4-Tous les jours	4-Tous les jours	Non	0	0	0	0	0
821	Féminin	3_40-49 ans	Etablissement de santé	NON SOIGNANTS	Non, et je ne sais pas encore si je souhaite me faire vacciner	0	NA	NA	NA	NA	Je ne suis pas concerné	NA	NA	NA	NA	NA	NA	NA	NA	NA	NA	NA	N/A	Je suis concerné	4-Tout le temps	4-Tout le temps	2-Régulièrement mais moins de la moitié du temps	4-Tout le temps	0-Jamais	1-Rarement	1-Rarement	1-Rarement	4-Tout le temps	0-Jamais	0-Jamais	Non	0-Jamais	2-Régulièrement mais moins d'un jour sur 2	0-Jamais	1-Rarement	Non	4-Tous les jours	4-Tous les jours	Non	0	0	0	1	0
822	Féminin	2_30-39 ans	Etablissement médico-social	AS	Oui, 1 dose	0	NA	NA	NA	NA	Je suis concerné	4-Tout le temps	0-Jamais	4-Tout le temps	4-Tout le temps	4-Tout le temps	4-Tout le temps	4-Tout le temps	4-Tout le temps	4-Tout le temps	4-Tout le temps	0-Jamais	Non	Je suis concerné	4-Tout le temps	4-Tout le temps	1-Rarement	1-Rarement	0-Jamais	0-Jamais	2-Régulièrement mais moins de la moitié du temps	2-Régulièrement mais moins de la moitié du temps	2-Régulièrement mais moins de la moitié du temps	2-Régulièrement mais moins de la moitié du temps	0-Jamais	Non	4-Tous les jours	4-Tous les jours	2-Régulièrement mais moins d'un jour sur 2	2-Régulièrement mais moins d'un jour sur 2	Non	4-Tous les jours	4-Tous les jours	Non	0	1	0	1	0
823	Féminin	4_>=50 ans	Etablissement médico-social	AUTRES	Oui, 2 doses	1	12/2020	J'ai eu des symptômes	Sur mon lieu de travail, au contact d'un patient qui était COVID-19 positif	Oui, sans séjour en réanimation	Je ne suis pas concerné	NA	NA	NA	NA	NA	NA	NA	NA	NA	NA	NA	N/A	Je ne suis pas concerné	NA	NA	NA	NA	NA	NA	NA	NA	NA	NA	NA	N/A	4-Tous les jours	4-Tous les jours	0-Jamais	2-Régulièrement mais moins d'un jour sur 2	N/A	4-Tous les jours	0-Jamais	N/A	0	0	0	0	1
824	Masculin	3_40-49 ans	Etablissement de santé	IDE	Oui, 1 dose	0	NA	NA	NA	NA	Je suis concerné	3-Régulièrement et plus de la moitié du temps	4-Tout le temps	0-Jamais	4-Tout le temps	4-Tout le temps	4-Tout le temps	4-Tout le temps	3-Régulièrement et plus de la moitié du temps	3-Régulièrement et plus de la moitié du temps	4-Tout le temps	0-Jamais	Non	Je suis concerné	3-Régulièrement et plus de la moitié du temps	4-Tout le temps	0-Jamais	4-Tout le temps	0-Jamais	0-Jamais	0-Jamais	4-Tout le temps	4-Tout le temps	0-Jamais	0-Jamais	Non	4-Tous les jours	4-Tous les jours	4-Tous les jours	4-Tous les jours	Non	3-Régulièrement et plus d'un jour sur 2	3-Régulièrement et plus d'un jour sur 2	Non	0	1	0	1	0
825	Féminin	3_40-49 ans	Etablissement médico-social	NON SOIGNANTS	Oui, 1 dose	0	NA	NA	NA	NA	Je ne suis pas concerné	NA	NA	NA	NA	NA	NA	NA	NA	NA	NA	NA	N/A	Je ne suis pas concerné	NA	NA	NA	NA	NA	NA	NA	NA	NA	NA	NA	N/A	0-Jamais	4-Tous les jours	0-Jamais	1-Rarement	Non	3-Régulièrement et plus d'un jour sur 2	0-Jamais	Non	0	0	0	0	0
826	Féminin	2_30-39 ans	Etablissement médico-social	AUTRES	Non, et je ne souhaite pas me faire vacciner	0	NA	NA	NA	NA	Je ne suis pas concerné	NA	NA	NA	NA	NA	NA	NA	NA	NA	NA	NA	N/A	Je suis concerné	4-Tout le temps	4-Tout le temps	0-Jamais	4-Tout le temps	2-Régulièrement mais moins de la moitié du temps	0-Jamais	2-Régulièrement mais moins de la moitié du temps	1-Rarement	2-Régulièrement mais moins de la moitié du temps	0-Jamais	0-Jamais	Non	4-Tous les jours	4-Tous les jours	4-Tous les jours	2-Régulièrement mais moins d'un jour sur 2	Oui	4-Tous les jours	4-Tous les jours	Oui	0	0	0	1	0
828	Féminin	2_30-39 ans	Etablissement médico-social	AUTRES	Non, et je ne souhaite pas me faire vacciner	0	NA	NA	NA	NA	Je ne suis pas concerné	NA	NA	NA	NA	NA	NA	NA	NA	NA	NA	NA	N/A	Je ne suis pas concerné	NA	NA	NA	NA	NA	NA	NA	NA	NA	NA	NA	N/A	4-Tous les jours	4-Tous les jours	0-Jamais	2-Régulièrement mais moins d'un jour sur 2	Non	3-Régulièrement et plus d'un jour sur 2	3-Régulièrement et plus d'un jour sur 2	Non	0	0	0	0	0
829	Masculin	1_<30 ans	Etablissement médico-social	AUTRES	Oui, 1 dose	0	NA	NA	NA	NA	Je ne suis pas concerné	NA	NA	NA	NA	NA	NA	NA	NA	NA	NA	NA	N/A	Je suis concerné	4-Tout le temps	4-Tout le temps	0-Jamais	0-Jamais	0-Jamais	0-Jamais	0-Jamais	0-Jamais	0-Jamais	0-Jamais	0-Jamais	Non	4-Tous les jours	4-Tous les jours	4-Tous les jours	2-Régulièrement mais moins d'un jour sur 2	Non	4-Tous les jours	4-Tous les jours	Non	0	0	0	1	0
830	Féminin	2_30-39 ans	Etablissement médico-social	NON SOIGNANTS	Non, et je ne sais pas encore si je souhaite me faire vacciner	0	NA	NA	NA	NA	Je ne suis pas concerné	NA	NA	NA	NA	NA	NA	NA	NA	NA	NA	NA	N/A	Je suis concerné	3-Régulièrement et plus de la moitié du temps	4-Tout le temps	0-Jamais	0-Jamais	0-Jamais	0-Jamais	2-Régulièrement mais moins de la moitié du temps	0-Jamais	4-Tout le temps	0-Jamais	2-Régulièrement mais moins de la moitié du temps	Non	4-Tous les jours	2-Régulièrement mais moins d'un jour sur 2	4-Tous les jours	0-Jamais	Non	4-Tous les jours	4-Tous les jours	Non	0	0	0	1	0
832	Masculin	2_30-39 ans	Etablissement de santé	AUTRES	Non, mais je souhaite me faire vacciner	0	NA	NA	NA	NA	Je suis concerné	4-Tout le temps	0-Jamais	4-Tout le temps	4-Tout le temps	0-Jamais	4-Tout le temps	0-Jamais	4-Tout le temps	4-Tout le temps	4-Tout le temps	0-Jamais	Non	Je suis concerné	1-Rarement	4-Tout le temps	0-Jamais	0-Jamais	0-Jamais	1-Rarement	0-Jamais	0-Jamais	1-Rarement	0-Jamais	0-Jamais	Non	3-Régulièrement et plus d'un jour sur 2	1-Rarement	1-Rarement	2-Régulièrement mais moins d'un jour sur 2	Non	2-Régulièrement mais moins d'un jour sur 2	0-Jamais	Non	0	1	0	1	0
833	Féminin	4_>=50 ans	Etablissement médico-social	AUTRES	Oui, 2 doses	0	NA	NA	NA	NA	Je suis concerné	4-Tout le temps	4-Tout le temps	4-Tout le temps	1-Rarement	1-Rarement	0-Jamais	4-Tout le temps	1-Rarement	4-Tout le temps	4-Tout le temps	3-Régulièrement et plus de la moitié du temps	Non	Je suis concerné	4-Tout le temps	4-Tout le temps	4-Tout le temps	0-Jamais	0-Jamais	0-Jamais	4-Tout le temps	0-Jamais	4-Tout le temps	0-Jamais	0-Jamais	Non	0-Jamais	2-Régulièrement mais moins d'un jour sur 2	0-Jamais	1-Rarement	Non	4-Tous les jours	0-Jamais	Non	0	1	0	1	0
835	Féminin	3_40-49 ans	Etablissement médico-social	NON SOIGNANTS	Oui, 2 doses	0	NA	NA	NA	NA	Je ne suis pas concerné	NA	NA	NA	NA	NA	NA	NA	NA	NA	NA	NA	N/A	Je ne suis pas concerné	NA	NA	NA	NA	NA	NA	NA	NA	NA	NA	NA	N/A	0-Jamais	0-Jamais	4-Tous les jours	0-Jamais	Non	1-Rarement	1-Rarement	Non	0	0	0	0	0
837	Féminin	3_40-49 ans	Etablissement de santé	IDE	Oui, 2 doses	0	NA	NA	NA	NA	Je suis concerné	4-Tout le temps	0-Jamais	4-Tout le temps	4-Tout le temps	4-Tout le temps	4-Tout le temps	2-Régulièrement mais moins de la moitié du temps	4-Tout le temps	4-Tout le temps	1-Rarement	1-Rarement	Oui	Je suis concerné	4-Tout le temps	4-Tout le temps	1-Rarement	1-Rarement	1-Rarement	1-Rarement	2-Régulièrement mais moins de la moitié du temps	2-Régulièrement mais moins de la moitié du temps	2-Régulièrement mais moins de la moitié du temps	1-Rarement	1-Rarement	Non	3-Régulièrement et plus d'un jour sur 2	4-Tous les jours	4-Tous les jours	1-Rarement	Oui	1-Rarement	1-Rarement	Non	0	0	0	1	0
840	Féminin	3_40-49 ans	Etablissement médico-social	NON SOIGNANTS	Non, mais je souhaite me faire vacciner	1	2/2021	J'ai eu des symptômes	Je ne sais pas	Non	Je ne suis pas concerné	NA	NA	NA	NA	NA	NA	NA	NA	NA	NA	NA	N/A	Je ne suis pas concerné	NA	NA	NA	NA	NA	NA	NA	NA	NA	NA	NA	N/A	4-Tous les jours	3-Régulièrement et plus d'un jour sur 2	0-Jamais	4-Tous les jours	N/A	2-Régulièrement mais moins d'un jour sur 2	0-Jamais	N/A	0	0	0	0	0
841	Féminin	1_<30 ans	Etablissement de santé	AS	Non, et je ne sais pas encore si je souhaite me faire vacciner	0	NA	NA	NA	NA	Je suis concerné	4-Tout le temps	4-Tout le temps	1-Rarement	0-Jamais	2-Régulièrement mais moins de la moitié du temps	2-Régulièrement mais moins de la moitié du temps	3-Régulièrement et plus de la moitié du temps	3-Régulièrement et plus de la moitié du temps	4-Tout le temps	3-Régulièrement et plus de la moitié du temps	0-Jamais	Non	Je suis concerné	4-Tout le temps	4-Tout le temps	0-Jamais	0-Jamais	0-Jamais	2-Régulièrement mais moins de la moitié du temps	3-Régulièrement et plus de la moitié du temps	3-Régulièrement et plus de la moitié du temps	4-Tout le temps	3-Régulièrement et plus de la moitié du temps	0-Jamais	Non	1-Rarement	3-Régulièrement et plus d'un jour sur 2	3-Régulièrement et plus d'un jour sur 2	1-Rarement	Non	4-Tous les jours	3-Régulièrement et plus d'un jour sur 2	Non	0	1	0	1	0
842	Féminin	3_40-49 ans	Etablissement de santé	AS	Oui, 2 doses	0	NA	NA	NA	NA	Je ne suis pas concerné	NA	NA	NA	NA	NA	NA	NA	NA	NA	NA	NA	N/A	Je suis concerné	4-Tout le temps	4-Tout le temps	1-Rarement	4-Tout le temps	0-Jamais	0-Jamais	1-Rarement	1-Rarement	1-Rarement	0-Jamais	0-Jamais	Non	0-Jamais	4-Tous les jours	4-Tous les jours	1-Rarement	Non	4-Tous les jours	4-Tous les jours	Non	0	0	0	1	0
843	Féminin	1_<30 ans	Etablissement médico-social	NON SOIGNANTS	Oui, 2 doses	0	NA	NA	NA	NA	Je ne suis pas concerné	NA	NA	NA	NA	NA	NA	NA	NA	NA	NA	NA	N/A	Je ne suis pas concerné	NA	NA	NA	NA	NA	NA	NA	NA	NA	NA	NA	N/A	0-Jamais	3-Régulièrement et plus d'un jour sur 2	0-Jamais	1-Rarement	Oui	2-Régulièrement mais moins d'un jour sur 2	0-Jamais	Non	0	0	0	0	0
844	Féminin	2_30-39 ans	Etablissement médico-social	AUTRES	Non, et je ne souhaite pas me faire vacciner	0	NA	NA	NA	NA	Je ne suis pas concerné	NA	NA	NA	NA	NA	NA	NA	NA	NA	NA	NA	N/A	Je suis concerné	4-Tout le temps	4-Tout le temps	0-Jamais	0-Jamais	0-Jamais	0-Jamais	0-Jamais	0-Jamais	1-Rarement	0-Jamais	0-Jamais	Non	1-Rarement	1-Rarement	0-Jamais	2-Régulièrement mais moins d'un jour sur 2	Non	1-Rarement	1-Rarement	Non	0	0	0	1	0
845	Féminin	3_40-49 ans	Etablissement médico-social	AUTRES	Oui, 2 doses	0	NA	NA	NA	NA	Je suis concerné	4-Tout le temps	0-Jamais	4-Tout le temps	4-Tout le temps	4-Tout le temps	4-Tout le temps	4-Tout le temps	4-Tout le temps	4-Tout le temps	4-Tout le temps	1-Rarement	Non	Je suis concerné	4-Tout le temps	4-Tout le temps	0-Jamais	0-Jamais	0-Jamais	0-Jamais	0-Jamais	0-Jamais	1-Rarement	0-Jamais	0-Jamais	Non	1-Rarement	1-Rarement	4-Tous les jours	4-Tous les jours	Non	4-Tous les jours	4-Tous les jours	Non	0	1	0	1	0
846	Féminin	1_<30 ans	Etablissement médico-social	AS	Non, et je ne sais pas encore si je souhaite me faire vacciner	0	NA	NA	NA	NA	Je ne suis pas concerné	NA	NA	NA	NA	NA	NA	NA	NA	NA	NA	NA	N/A	Je suis concerné	4-Tout le temps	4-Tout le temps	0-Jamais	3-Régulièrement et plus de la moitié du temps	0-Jamais	0-Jamais	0-Jamais	0-Jamais	4-Tout le temps	0-Jamais	0-Jamais	Non	0-Jamais	4-Tous les jours	4-Tous les jours	1-Rarement	Non	4-Tous les jours	3-Régulièrement et plus d'un jour sur 2	Non	0	0	0	1	0
849	Féminin	4_>=50 ans	Etablissement médico-social	AUTRES	Oui, 2 doses	0	NA	NA	NA	NA	Je suis concerné	4-Tout le temps	4-Tout le temps	1-Rarement	4-Tout le temps	0-Jamais	4-Tout le temps	4-Tout le temps	4-Tout le temps	4-Tout le temps	4-Tout le temps	4-Tout le temps	Non	Je suis concerné	4-Tout le temps	4-Tout le temps	0-Jamais	0-Jamais	1-Rarement	1-Rarement	4-Tout le temps	4-Tout le temps	4-Tout le temps	1-Rarement	2-Régulièrement mais moins de la moitié du temps	Non	0-Jamais	1-Rarement	0-Jamais	0-Jamais	Non	4-Tous les jours	4-Tous les jours	Non	0	1	0	1	0
850	Féminin	2_30-39 ans	Etablissement médico-social	IDE	Non, et je ne souhaite pas me faire vacciner	1	1/2021	J'ai eu des symptômes	Sur mon lieu de travail, au contact d'un autre professionnel de santé qui était COVID-19 positif	Non	Je ne suis pas concerné	NA	NA	NA	NA	NA	NA	NA	NA	NA	NA	NA	N/A	Je suis concerné	4-Tout le temps	4-Tout le temps	1-Rarement	1-Rarement	0-Jamais	1-Rarement	1-Rarement	1-Rarement	2-Régulièrement mais moins de la moitié du temps	1-Rarement	0-Jamais	N/A	3-Régulièrement et plus d'un jour sur 2	2-Régulièrement mais moins d'un jour sur 2	3-Régulièrement et plus d'un jour sur 2	1-Rarement	N/A	4-Tous les jours	4-Tous les jours	N/A	0	0	1	0	1
851	Féminin	3_40-49 ans	Etablissement de santé	AS	Oui, 2 doses	0	NA	NA	NA	NA	Je suis concerné	4-Tout le temps	0-Jamais	4-Tout le temps	4-Tout le temps	0-Jamais	0-Jamais	4-Tout le temps	4-Tout le temps	4-Tout le temps	4-Tout le temps	1-Rarement	Non	Je suis concerné	4-Tout le temps	4-Tout le temps	2-Régulièrement mais moins de la moitié du temps	4-Tout le temps	0-Jamais	0-Jamais	1-Rarement	4-Tout le temps	4-Tout le temps	0-Jamais	0-Jamais	Non	3-Régulièrement et plus d'un jour sur 2	2-Régulièrement mais moins d'un jour sur 2	4-Tous les jours	1-Rarement	Non	4-Tous les jours	4-Tous les jours	Non	0	1	0	1	0
853	Féminin	2_30-39 ans	Etablissement médico-social	AUTRES	Oui, 1 dose	0	NA	NA	NA	NA	Je ne suis pas concerné	NA	NA	NA	NA	NA	NA	NA	NA	NA	NA	NA	N/A	Je suis concerné	4-Tout le temps	4-Tout le temps	0-Jamais	0-Jamais	0-Jamais	0-Jamais	0-Jamais	0-Jamais	0-Jamais	0-Jamais	0-Jamais	Non	0-Jamais	0-Jamais	0-Jamais	2-Régulièrement mais moins d'un jour sur 2	Oui	1-Rarement	0-Jamais	Non	0	0	0	1	0
855	Féminin	4_>=50 ans	Etablissement de santé	NON SOIGNANTS	Oui, 1 dose	1	10/2020	J'ai eu des symptômes	Je ne sais pas	Non	Je ne suis pas concerné	NA	NA	NA	NA	NA	NA	NA	NA	NA	NA	NA	N/A	Je ne suis pas concerné	NA	NA	NA	NA	NA	NA	NA	NA	NA	NA	NA	N/A	4-Tous les jours	4-Tous les jours	0-Jamais	4-Tous les jours	N/A	3-Régulièrement et plus d'un jour sur 2	0-Jamais	N/A	0	0	0	0	0
857	Féminin	1_<30 ans	Etablissement de santé	IDE	Non, et je ne souhaite pas me faire vacciner	0	NA	NA	NA	NA	Je ne suis pas concerné	NA	NA	NA	NA	NA	NA	NA	NA	NA	NA	NA	N/A	Je suis concerné	4-Tout le temps	4-Tout le temps	3-Régulièrement et plus de la moitié du temps	1-Rarement	3-Régulièrement et plus de la moitié du temps	2-Régulièrement mais moins de la moitié du temps	2-Régulièrement mais moins de la moitié du temps	2-Régulièrement mais moins de la moitié du temps	3-Régulièrement et plus de la moitié du temps	0-Jamais	0-Jamais	Oui	1-Rarement	1-Rarement	4-Tous les jours	2-Régulièrement mais moins d'un jour sur 2	Oui	4-Tous les jours	3-Régulièrement et plus d'un jour sur 2	Non	0	0	0	0	0
858	Féminin	2_30-39 ans	Etablissement médico-social	NON SOIGNANTS	Oui, 1 dose	0	NA	NA	NA	NA	Je suis concerné	4-Tout le temps	4-Tout le temps	4-Tout le temps	4-Tout le temps	0-Jamais	4-Tout le temps	4-Tout le temps	4-Tout le temps	4-Tout le temps	4-Tout le temps	0-Jamais	Non	Je suis concerné	4-Tout le temps	4-Tout le temps	0-Jamais	0-Jamais	0-Jamais	0-Jamais	0-Jamais	0-Jamais	1-Rarement	0-Jamais	0-Jamais	Non	3-Régulièrement et plus d'un jour sur 2	3-Régulièrement et plus d'un jour sur 2	3-Régulièrement et plus d'un jour sur 2	3-Régulièrement et plus d'un jour sur 2	Non	4-Tous les jours	4-Tous les jours	Non	0	1	0	1	0
859	Féminin	3_40-49 ans	Etablissement médico-social	NON SOIGNANTS	Oui, 2 doses	1	3/2021	Je suis resté asymptomatique, le diagnostic a été fait par un test positif	Sur mon lieu de travail, au contact d'un autre professionnel de santé qui était COVID-19 positif	Non	Je ne suis pas concerné	NA	NA	NA	NA	NA	NA	NA	NA	NA	NA	NA	N/A	Je ne suis pas concerné	NA	NA	NA	NA	NA	NA	NA	NA	NA	NA	NA	N/A	4-Tous les jours	4-Tous les jours	0-Jamais	1-Rarement	N/A	2-Régulièrement mais moins d'un jour sur 2	4-Tous les jours	N/A	0	0	0	0	0
860	Féminin	3_40-49 ans	Etablissement de santé	NON SOIGNANTS	Oui, 1 dose	0	NA	NA	NA	NA	Je suis concerné	4-Tout le temps	4-Tout le temps	0-Jamais	4-Tout le temps	1-Rarement	4-Tout le temps	4-Tout le temps	4-Tout le temps	1-Rarement	4-Tout le temps	0-Jamais	Non	Je suis concerné	4-Tout le temps	4-Tout le temps	0-Jamais	4-Tout le temps	0-Jamais	0-Jamais	0-Jamais	0-Jamais	0-Jamais	0-Jamais	0-Jamais	Non	2-Régulièrement mais moins d'un jour sur 2	1-Rarement	4-Tous les jours	2-Régulièrement mais moins d'un jour sur 2	Non	2-Régulièrement mais moins d'un jour sur 2	3-Régulièrement et plus d'un jour sur 2	Non	0	1	0	1	0
862	Féminin	3_40-49 ans	Etablissement de santé	NON SOIGNANTS	Non, mais je souhaite me faire vacciner	0	NA	NA	NA	NA	Je ne suis pas concerné	NA	NA	NA	NA	NA	NA	NA	NA	NA	NA	NA	N/A	Je ne suis pas concerné	NA	NA	NA	NA	NA	NA	NA	NA	NA	NA	NA	N/A	3-Régulièrement et plus d'un jour sur 2	3-Régulièrement et plus d'un jour sur 2	3-Régulièrement et plus d'un jour sur 2	3-Régulièrement et plus d'un jour sur 2	Non	4-Tous les jours	4-Tous les jours	Non	0	0	0	0	0
864	Féminin	1_<30 ans	Etablissement médico-social	AS	Oui, 1 dose	0	NA	NA	NA	NA	Je ne suis pas concerné	NA	NA	NA	NA	NA	NA	NA	NA	NA	NA	NA	N/A	Je suis concerné	4-Tout le temps	0-Jamais	4-Tout le temps	4-Tout le temps	1-Rarement	1-Rarement	2-Régulièrement mais moins de la moitié du temps	1-Rarement	4-Tout le temps	1-Rarement	1-Rarement	Non	0-Jamais	0-Jamais	0-Jamais	1-Rarement	Non	4-Tous les jours	4-Tous les jours	Non	0	0	0	1	0
865	Féminin	4_>=50 ans	Etablissement de santé	NON SOIGNANTS	Oui, 1 dose	0	NA	NA	NA	NA	Je ne suis pas concerné	NA	NA	NA	NA	NA	NA	NA	NA	NA	NA	NA	N/A	Je suis concerné	4-Tout le temps	4-Tout le temps	1-Rarement	0-Jamais	0-Jamais	0-Jamais	0-Jamais	1-Rarement	4-Tout le temps	0-Jamais	0-Jamais	Non	0-Jamais	4-Tous les jours	4-Tous les jours	1-Rarement	Non	4-Tous les jours	4-Tous les jours	Non	0	0	0	1	0
866	Féminin	4_>=50 ans	Etablissement de santé	NON SOIGNANTS	Oui, 2 doses	0	NA	NA	NA	NA	Je ne suis pas concerné	NA	NA	NA	NA	NA	NA	NA	NA	NA	NA	NA	N/A	Je ne suis pas concerné	NA	NA	NA	NA	NA	NA	NA	NA	NA	NA	NA	N/A	0-Jamais	2-Régulièrement mais moins d'un jour sur 2	0-Jamais	2-Régulièrement mais moins d'un jour sur 2	Non	1-Rarement	0-Jamais	Non	0	0	0	0	0
867	Féminin	3_40-49 ans	Etablissement médico-social	NON SOIGNANTS	Oui, 2 doses	0	NA	NA	NA	NA	Je ne suis pas concerné	NA	NA	NA	NA	NA	NA	NA	NA	NA	NA	NA	N/A	Je ne suis pas concerné	NA	NA	NA	NA	NA	NA	NA	NA	NA	NA	NA	N/A	4-Tous les jours	4-Tous les jours	0-Jamais	1-Rarement	Non	4-Tous les jours	4-Tous les jours	Non	0	0	0	0	0
868	Féminin	3_40-49 ans	Etablissement de santé	NON SOIGNANTS	Non, mais je souhaite me faire vacciner	0	NA	NA	NA	NA	Je ne suis pas concerné	NA	NA	NA	NA	NA	NA	NA	NA	NA	NA	NA	N/A	Je suis concerné	4-Tout le temps	4-Tout le temps	1-Rarement	0-Jamais	0-Jamais	0-Jamais	1-Rarement	1-Rarement	4-Tout le temps	0-Jamais	0-Jamais	Non	3-Régulièrement et plus d'un jour sur 2	2-Régulièrement mais moins d'un jour sur 2	2-Régulièrement mais moins d'un jour sur 2	2-Régulièrement mais moins d'un jour sur 2	Non	4-Tous les jours	4-Tous les jours	Non	0	0	0	1	0
869	Féminin	3_40-49 ans	Etablissement de santé	NON SOIGNANTS	Oui, 2 doses	0	NA	NA	NA	NA	Je ne suis pas concerné	NA	NA	NA	NA	NA	NA	NA	NA	NA	NA	NA	N/A	Je ne suis pas concerné	NA	NA	NA	NA	NA	NA	NA	NA	NA	NA	NA	N/A	4-Tous les jours	4-Tous les jours	0-Jamais	2-Régulièrement mais moins d'un jour sur 2	Non	3-Régulièrement et plus d'un jour sur 2	0-Jamais	Oui	0	0	0	0	0
870	Féminin	3_40-49 ans	Etablissement médico-social	NON SOIGNANTS	Non, mais je souhaite me faire vacciner	0	NA	NA	NA	NA	Je ne suis pas concerné	NA	NA	NA	NA	NA	NA	NA	NA	NA	NA	NA	N/A	Je ne suis pas concerné	NA	NA	NA	NA	NA	NA	NA	NA	NA	NA	NA	N/A	4-Tous les jours	1-Rarement	0-Jamais	2-Régulièrement mais moins d'un jour sur 2	Non	1-Rarement	3-Régulièrement et plus d'un jour sur 2	Non	0	0	0	0	0
871	Masculin	3_40-49 ans	Etablissement de santé	MED	Oui, 2 doses	0	NA	NA	NA	NA	Je suis concerné	4-Tout le temps	0-Jamais	4-Tout le temps	4-Tout le temps	0-Jamais	4-Tout le temps	4-Tout le temps	1-Rarement	4-Tout le temps	1-Rarement	1-Rarement	Oui	Je suis concerné	4-Tout le temps	4-Tout le temps	0-Jamais	4-Tout le temps	0-Jamais	1-Rarement	1-Rarement	0-Jamais	3-Régulièrement et plus de la moitié du temps	0-Jamais	0-Jamais	Non	2-Régulièrement mais moins d'un jour sur 2	2-Régulièrement mais moins d'un jour sur 2	0-Jamais	1-Rarement	Non	4-Tous les jours	4-Tous les jours	Non	0	0	0	1	0
873	Féminin	2_30-39 ans	Etablissement de santé	IDE	Oui, 2 doses	0	NA	NA	NA	NA	Je suis concerné	4-Tout le temps	0-Jamais	4-Tout le temps	4-Tout le temps	0-Jamais	4-Tout le temps	4-Tout le temps	3-Régulièrement et plus de la moitié du temps	4-Tout le temps	4-Tout le temps	0-Jamais	Oui	Je suis concerné	4-Tout le temps	4-Tout le temps	1-Rarement	4-Tout le temps	0-Jamais	2-Régulièrement mais moins de la moitié du temps	0-Jamais	2-Régulièrement mais moins de la moitié du temps	4-Tout le temps	2-Régulièrement mais moins de la moitié du temps	0-Jamais	Non	0-Jamais	2-Régulièrement mais moins d'un jour sur 2	4-Tous les jours	0-Jamais	Oui	4-Tous les jours	4-Tous les jours	Non	0	0	0	1	0
874	Féminin	2_30-39 ans	Etablissement médico-social	AS	Oui, 1 dose	0	NA	NA	NA	NA	Je ne suis pas concerné	NA	NA	NA	NA	NA	NA	NA	NA	NA	NA	NA	N/A	Je suis concerné	3-Régulièrement et plus de la moitié du temps	4-Tout le temps	0-Jamais	0-Jamais	1-Rarement	0-Jamais	0-Jamais	0-Jamais	4-Tout le temps	0-Jamais	0-Jamais	Non	4-Tous les jours	4-Tous les jours	4-Tous les jours	1-Rarement	Non	4-Tous les jours	4-Tous les jours	Non	0	0	0	1	0
876	Masculin	1_<30 ans	Etablissement de santé	AUTRES	Oui, 2 doses	0	NA	NA	NA	NA	Je suis concerné	4-Tout le temps	0-Jamais	4-Tout le temps	4-Tout le temps	4-Tout le temps	4-Tout le temps	4-Tout le temps	4-Tout le temps	4-Tout le temps	4-Tout le temps	0-Jamais	Non	Je suis concerné	3-Régulièrement et plus de la moitié du temps	4-Tout le temps	0-Jamais	3-Régulièrement et plus de la moitié du temps	0-Jamais	0-Jamais	0-Jamais	0-Jamais	4-Tout le temps	0-Jamais	0-Jamais	Non	4-Tous les jours	4-Tous les jours	2-Régulièrement mais moins d'un jour sur 2	2-Régulièrement mais moins d'un jour sur 2	Non	3-Régulièrement et plus d'un jour sur 2	2-Régulièrement mais moins d'un jour sur 2	Non	0	1	0	1	0
877	Masculin	3_40-49 ans	Etablissement médico-social	NON SOIGNANTS	Oui, 1 dose	0	NA	NA	NA	NA	Je ne suis pas concerné	NA	NA	NA	NA	NA	NA	NA	NA	NA	NA	NA	N/A	Je ne suis pas concerné	NA	NA	NA	NA	NA	NA	NA	NA	NA	NA	NA	N/A	1-Rarement	1-Rarement	0-Jamais	4-Tous les jours	Non	4-Tous les jours	4-Tous les jours	Oui	0	0	0	0	0
879	Féminin	3_40-49 ans	Etablissement médico-social	AUTRES	Oui, 1 dose	0	NA	NA	NA	NA	Je ne suis pas concerné	NA	NA	NA	NA	NA	NA	NA	NA	NA	NA	NA	N/A	Je suis concerné	4-Tout le temps	4-Tout le temps	0-Jamais	0-Jamais	1-Rarement	0-Jamais	0-Jamais	0-Jamais	0-Jamais	0-Jamais	0-Jamais	Non	0-Jamais	2-Régulièrement mais moins d'un jour sur 2	0-Jamais	2-Régulièrement mais moins d'un jour sur 2	Oui	4-Tous les jours	0-Jamais	Non	0	0	0	1	0
880	Féminin	1_<30 ans	Etablissement médico-social	AUTRES	Non, mais je souhaite me faire vacciner	0	NA	NA	NA	NA	Je ne suis pas concerné	NA	NA	NA	NA	NA	NA	NA	NA	NA	NA	NA	N/A	Je suis concerné	4-Tout le temps	4-Tout le temps	0-Jamais	0-Jamais	0-Jamais	0-Jamais	0-Jamais	0-Jamais	0-Jamais	0-Jamais	0-Jamais	Oui	0-Jamais	4-Tous les jours	0-Jamais	1-Rarement	Non	1-Rarement	0-Jamais	Non	0	0	0	0	0
881	Féminin	3_40-49 ans	Etablissement médico-social	AS	Oui, 1 dose	0	NA	NA	NA	NA	Je ne suis pas concerné	NA	NA	NA	NA	NA	NA	NA	NA	NA	NA	NA	N/A	Je suis concerné	2-Régulièrement mais moins de la moitié du temps	4-Tout le temps	0-Jamais	0-Jamais	0-Jamais	0-Jamais	1-Rarement	1-Rarement	3-Régulièrement et plus de la moitié du temps	0-Jamais	0-Jamais	Non	2-Régulièrement mais moins d'un jour sur 2	2-Régulièrement mais moins d'un jour sur 2	4-Tous les jours	2-Régulièrement mais moins d'un jour sur 2	Non	4-Tous les jours	4-Tous les jours	Non	0	0	0	1	0
882	Féminin	1_<30 ans	Etablissement médico-social	AS	Non, et je ne sais pas encore si je souhaite me faire vacciner	0	NA	NA	NA	NA	Je suis concerné	4-Tout le temps	1-Rarement	4-Tout le temps	4-Tout le temps	0-Jamais	4-Tout le temps	4-Tout le temps	4-Tout le temps	4-Tout le temps	4-Tout le temps	4-Tout le temps	Non	Je suis concerné	4-Tout le temps	4-Tout le temps	0-Jamais	4-Tout le temps	0-Jamais	0-Jamais	0-Jamais	0-Jamais	3-Régulièrement et plus de la moitié du temps	0-Jamais	0-Jamais	Non	0-Jamais	1-Rarement	4-Tous les jours	0-Jamais	Oui	4-Tous les jours	4-Tous les jours	Non	0	1	0	1	0
883	Féminin	4_>=50 ans	Etablissement médico-social	AUTRES	Oui, 2 doses	0	NA	NA	NA	NA	Je ne suis pas concerné	NA	NA	NA	NA	NA	NA	NA	NA	NA	NA	NA	N/A	Je suis concerné	4-Tout le temps	4-Tout le temps	0-Jamais	0-Jamais	0-Jamais	0-Jamais	0-Jamais	0-Jamais	4-Tout le temps	0-Jamais	0-Jamais	Non	1-Rarement	2-Régulièrement mais moins d'un jour sur 2	0-Jamais	1-Rarement	Non	4-Tous les jours	4-Tous les jours	Non	0	0	0	1	0
885	Masculin	4_>=50 ans	Etablissement médico-social	AUTRES	Non, mais je souhaite me faire vacciner	0	NA	NA	NA	NA	Je ne suis pas concerné	NA	NA	NA	NA	NA	NA	NA	NA	NA	NA	NA	N/A	Je suis concerné	1-Rarement	4-Tout le temps	1-Rarement	1-Rarement	0-Jamais	0-Jamais	0-Jamais	0-Jamais	4-Tout le temps	0-Jamais	0-Jamais	Non	4-Tous les jours	4-Tous les jours	1-Rarement	2-Régulièrement mais moins d'un jour sur 2	Non	4-Tous les jours	0-Jamais	Non	0	0	0	1	0
886	Féminin	2_30-39 ans	Etablissement médico-social	NON SOIGNANTS	Oui, 2 doses	0	NA	NA	NA	NA	Je ne suis pas concerné	NA	NA	NA	NA	NA	NA	NA	NA	NA	NA	NA	N/A	Je ne suis pas concerné	NA	NA	NA	NA	NA	NA	NA	NA	NA	NA	NA	N/A	2-Régulièrement mais moins d'un jour sur 2	1-Rarement	0-Jamais	2-Régulièrement mais moins d'un jour sur 2	Non	4-Tous les jours	4-Tous les jours	Non	0	0	0	0	0
888	Masculin	2_30-39 ans	Etablissement de santé	AS	Oui, 2 doses	0	NA	NA	NA	NA	Je suis concerné	4-Tout le temps	4-Tout le temps	4-Tout le temps	4-Tout le temps	0-Jamais	4-Tout le temps	4-Tout le temps	4-Tout le temps	4-Tout le temps	4-Tout le temps	4-Tout le temps	Non	Je suis concerné	4-Tout le temps	4-Tout le temps	0-Jamais	0-Jamais	0-Jamais	0-Jamais	0-Jamais	3-Régulièrement et plus de la moitié du temps	4-Tout le temps	0-Jamais	0-Jamais	Non	1-Rarement	2-Régulièrement mais moins d'un jour sur 2	2-Régulièrement mais moins d'un jour sur 2	1-Rarement	Non	4-Tous les jours	4-Tous les jours	Non	0	1	0	1	0
889	Masculin	2_30-39 ans	Etablissement médico-social	NON SOIGNANTS	Non, mais je souhaite me faire vacciner	0	NA	NA	NA	NA	Je ne suis pas concerné	NA	NA	NA	NA	NA	NA	NA	NA	NA	NA	NA	N/A	Je suis concerné	4-Tout le temps	4-Tout le temps	0-Jamais	0-Jamais	1-Rarement	0-Jamais	0-Jamais	0-Jamais	0-Jamais	0-Jamais	0-Jamais	Non	4-Tous les jours	2-Régulièrement mais moins d'un jour sur 2	0-Jamais	2-Régulièrement mais moins d'un jour sur 2	Oui	4-Tous les jours	0-Jamais	Non	0	0	0	1	0
892	Féminin	4_>=50 ans	Etablissement de santé	MED	Oui, 2 doses	0	NA	NA	NA	NA	Je ne suis pas concerné	NA	NA	NA	NA	NA	NA	NA	NA	NA	NA	NA	N/A	Je ne suis pas concerné	NA	NA	NA	NA	NA	NA	NA	NA	NA	NA	NA	N/A	0-Jamais	3-Régulièrement et plus d'un jour sur 2	0-Jamais	2-Régulièrement mais moins d'un jour sur 2	Non	4-Tous les jours	4-Tous les jours	Non	0	0	0	0	0
895	Féminin	3_40-49 ans	Etablissement médico-social	NON SOIGNANTS	Non, et je ne souhaite pas me faire vacciner	0	NA	NA	NA	NA	Je ne suis pas concerné	NA	NA	NA	NA	NA	NA	NA	NA	NA	NA	NA	N/A	Je suis concerné	4-Tout le temps	4-Tout le temps	0-Jamais	0-Jamais	0-Jamais	0-Jamais	0-Jamais	0-Jamais	0-Jamais	0-Jamais	1-Rarement	Non	4-Tous les jours	1-Rarement	0-Jamais	1-Rarement	Non	4-Tous les jours	4-Tous les jours	Non	0	0	0	1	0
896	Féminin	1_<30 ans	Etablissement de santé	AUTRES	Non, mais je souhaite me faire vacciner	0	NA	NA	NA	NA	Je suis concerné	4-Tout le temps	0-Jamais	4-Tout le temps	0-Jamais	0-Jamais	0-Jamais	4-Tout le temps	0-Jamais	4-Tout le temps	0-Jamais	4-Tout le temps	Non	Je suis concerné	4-Tout le temps	4-Tout le temps	0-Jamais	0-Jamais	0-Jamais	0-Jamais	0-Jamais	0-Jamais	0-Jamais	0-Jamais	0-Jamais	Non	3-Régulièrement et plus d'un jour sur 2	1-Rarement	1-Rarement	2-Régulièrement mais moins d'un jour sur 2	Non	2-Régulièrement mais moins d'un jour sur 2	4-Tous les jours	Non	0	1	0	1	0
897	Féminin	3_40-49 ans	Etablissement médico-social	NON SOIGNANTS	Oui, 1 dose	1	12/2020	Je suis resté asymptomatique, le diagnostic a été fait par un test positif	Sur mon lieu de travail, au contact d'un autre professionnel de santé qui était COVID-19 positif	Non	Je ne suis pas concerné	NA	NA	NA	NA	NA	NA	NA	NA	NA	NA	NA	N/A	Je suis concerné	3-Régulièrement et plus de la moitié du temps	4-Tout le temps	1-Rarement	1-Rarement	0-Jamais	1-Rarement	1-Rarement	1-Rarement	4-Tout le temps	1-Rarement	0-Jamais	N/A	4-Tous les jours	4-Tous les jours	0-Jamais	1-Rarement	N/A	3-Régulièrement et plus d'un jour sur 2	4-Tous les jours	N/A	0	0	1	0	1
899	Féminin	1_<30 ans	Etablissement médico-social	AS	Oui, 1 dose	0	NA	NA	NA	NA	Je ne suis pas concerné	NA	NA	NA	NA	NA	NA	NA	NA	NA	NA	NA	N/A	Je suis concerné	3-Régulièrement et plus de la moitié du temps	4-Tout le temps	0-Jamais	0-Jamais	0-Jamais	0-Jamais	0-Jamais	0-Jamais	0-Jamais	0-Jamais	0-Jamais	Non	4-Tous les jours	3-Régulièrement et plus d'un jour sur 2	4-Tous les jours	1-Rarement	Non	4-Tous les jours	4-Tous les jours	Non	0	0	0	1	0
900	Féminin	2_30-39 ans	Etablissement de santé	MED	Oui, 1 dose	0	NA	NA	NA	NA	Je suis concerné	4-Tout le temps	0-Jamais	4-Tout le temps	4-Tout le temps	0-Jamais	4-Tout le temps	4-Tout le temps	4-Tout le temps	4-Tout le temps	4-Tout le temps	1-Rarement	Non	Je suis concerné	4-Tout le temps	4-Tout le temps	3-Régulièrement et plus de la moitié du temps	4-Tout le temps	0-Jamais	3-Régulièrement et plus de la moitié du temps	3-Régulièrement et plus de la moitié du temps	3-Régulièrement et plus de la moitié du temps	3-Régulièrement et plus de la moitié du temps	3-Régulièrement et plus de la moitié du temps	1-Rarement	Oui	0-Jamais	3-Régulièrement et plus d'un jour sur 2	0-Jamais	2-Régulièrement mais moins d'un jour sur 2	Non	3-Régulièrement et plus d'un jour sur 2	0-Jamais	Non	0	1	0	0	0
902	Féminin	3_40-49 ans	Etablissement médico-social	MED	Oui, 2 doses	0	NA	NA	NA	NA	Je suis concerné	4-Tout le temps	0-Jamais	4-Tout le temps	4-Tout le temps	0-Jamais	3-Régulièrement et plus de la moitié du temps	4-Tout le temps	4-Tout le temps	0-Jamais	3-Régulièrement et plus de la moitié du temps	0-Jamais	Oui	Je suis concerné	4-Tout le temps	4-Tout le temps	0-Jamais	0-Jamais	0-Jamais	0-Jamais	0-Jamais	0-Jamais	0-Jamais	0-Jamais	0-Jamais	Non	3-Régulièrement et plus d'un jour sur 2	0-Jamais	0-Jamais	3-Régulièrement et plus d'un jour sur 2	Non	4-Tous les jours	3-Régulièrement et plus d'un jour sur 2	Oui	0	0	0	1	0
903	Féminin	3_40-49 ans	Etablissement de santé	AUTRES	Oui, 2 doses	0	NA	NA	NA	NA	Je suis concerné	4-Tout le temps	4-Tout le temps	1-Rarement	2-Régulièrement mais moins de la moitié du temps	0-Jamais	4-Tout le temps	4-Tout le temps	1-Rarement	4-Tout le temps	2-Régulièrement mais moins de la moitié du temps	0-Jamais	Non	Je suis concerné	4-Tout le temps	4-Tout le temps	0-Jamais	0-Jamais	0-Jamais	0-Jamais	0-Jamais	0-Jamais	0-Jamais	0-Jamais	0-Jamais	Non	3-Régulièrement et plus d'un jour sur 2	1-Rarement	4-Tous les jours	1-Rarement	Non	4-Tous les jours	0-Jamais	Non	0	1	0	1	0
904	Féminin	3_40-49 ans	Etablissement médico-social	NON SOIGNANTS	Non, et je ne sais pas encore si je souhaite me faire vacciner	0	NA	NA	NA	NA	Je ne suis pas concerné	NA	NA	NA	NA	NA	NA	NA	NA	NA	NA	NA	N/A	Je suis concerné	4-Tout le temps	4-Tout le temps	0-Jamais	0-Jamais	0-Jamais	0-Jamais	0-Jamais	0-Jamais	0-Jamais	0-Jamais	0-Jamais	Non	1-Rarement	1-Rarement	0-Jamais	3-Régulièrement et plus d'un jour sur 2	Non	4-Tous les jours	4-Tous les jours	Non	0	0	0	1	0
906	Féminin	2_30-39 ans	Etablissement médico-social	NON SOIGNANTS	Non, et je ne sais pas encore si je souhaite me faire vacciner	0	NA	NA	NA	NA	Je ne suis pas concerné	NA	NA	NA	NA	NA	NA	NA	NA	NA	NA	NA	N/A	Je suis concerné	2-Régulièrement mais moins de la moitié du temps	4-Tout le temps	0-Jamais	0-Jamais	0-Jamais	0-Jamais	0-Jamais	0-Jamais	0-Jamais	0-Jamais	0-Jamais	Non	2-Régulièrement mais moins d'un jour sur 2	1-Rarement	0-Jamais	3-Régulièrement et plus d'un jour sur 2	Non	2-Régulièrement mais moins d'un jour sur 2	2-Régulièrement mais moins d'un jour sur 2	Non	0	0	0	1	0
908	Féminin	3_40-49 ans	Etablissement médico-social	NON SOIGNANTS	Non, et je ne sais pas encore si je souhaite me faire vacciner	1	3/2020	J'ai eu des symptômes	Sur mon lieu de travail, au contact d'un autre professionnel de santé qui était COVID-19 positif	Non	Je ne suis pas concerné	NA	NA	NA	NA	NA	NA	NA	NA	NA	NA	NA	N/A	Je ne suis pas concerné	NA	NA	NA	NA	NA	NA	NA	NA	NA	NA	NA	N/A	4-Tous les jours	4-Tous les jours	0-Jamais	3-Régulièrement et plus d'un jour sur 2	N/A	4-Tous les jours	4-Tous les jours	N/A	0	0	0	0	0
909	Féminin	1_<30 ans	Etablissement de santé	IDE	Oui, 1 dose	0	NA	NA	NA	NA	Je suis concerné	4-Tout le temps	4-Tout le temps	1-Rarement	4-Tout le temps	0-Jamais	1-Rarement	1-Rarement	1-Rarement	2-Régulièrement mais moins de la moitié du temps	0-Jamais	0-Jamais	Non	Je suis concerné	4-Tout le temps	4-Tout le temps	0-Jamais	4-Tout le temps	0-Jamais	0-Jamais	0-Jamais	0-Jamais	2-Régulièrement mais moins de la moitié du temps	0-Jamais	0-Jamais	Non	1-Rarement	4-Tous les jours	3-Régulièrement et plus d'un jour sur 2	0-Jamais	Non	1-Rarement	2-Régulièrement mais moins d'un jour sur 2	Non	0	1	0	1	0
911	Féminin	3_40-49 ans	Etablissement de santé	AS	Oui, 1 dose	0	NA	NA	NA	NA	Je ne suis pas concerné	NA	NA	NA	NA	NA	NA	NA	NA	NA	NA	NA	N/A	Je suis concerné	4-Tout le temps	4-Tout le temps	0-Jamais	0-Jamais	0-Jamais	0-Jamais	2-Régulièrement mais moins de la moitié du temps	2-Régulièrement mais moins de la moitié du temps	4-Tout le temps	2-Régulièrement mais moins de la moitié du temps	0-Jamais	Non	4-Tous les jours	4-Tous les jours	4-Tous les jours	2-Régulièrement mais moins d'un jour sur 2	Non	4-Tous les jours	4-Tous les jours	Non	0	0	0	1	0
912	Masculin	3_40-49 ans	Etablissement de santé	MED	Oui, 2 doses	0	NA	NA	NA	NA	Je suis concerné	3-Régulièrement et plus de la moitié du temps	4-Tout le temps	0-Jamais	0-Jamais	0-Jamais	0-Jamais	0-Jamais	0-Jamais	0-Jamais	1-Rarement	0-Jamais	Non	Je suis concerné	3-Régulièrement et plus de la moitié du temps	4-Tout le temps	0-Jamais	0-Jamais	0-Jamais	0-Jamais	0-Jamais	0-Jamais	0-Jamais	1-Rarement	0-Jamais	Non	0-Jamais	1-Rarement	0-Jamais	3-Régulièrement et plus d'un jour sur 2	Non	1-Rarement	0-Jamais	Non	0	1	0	1	0
913	Masculin	2_30-39 ans	Etablissement de santé	MED	Oui, 1 dose	0	NA	NA	NA	NA	Je suis concerné	4-Tout le temps	4-Tout le temps	0-Jamais	0-Jamais	0-Jamais	0-Jamais	1-Rarement	1-Rarement	4-Tout le temps	4-Tout le temps	4-Tout le temps	Non	Je suis concerné	4-Tout le temps	4-Tout le temps	0-Jamais	0-Jamais	0-Jamais	0-Jamais	1-Rarement	1-Rarement	4-Tout le temps	4-Tout le temps	4-Tout le temps	Non	2-Régulièrement mais moins d'un jour sur 2	1-Rarement	1-Rarement	2-Régulièrement mais moins d'un jour sur 2	Non	3-Régulièrement et plus d'un jour sur 2	1-Rarement	Non	0	1	0	1	0
914	Féminin	4_>=50 ans	Etablissement de santé	MED	Oui, 2 doses	0	NA	NA	NA	NA	Je ne suis pas concerné	NA	NA	NA	NA	NA	NA	NA	NA	NA	NA	NA	N/A	Je suis concerné	4-Tout le temps	4-Tout le temps	0-Jamais	0-Jamais	0-Jamais	0-Jamais	2-Régulièrement mais moins de la moitié du temps	4-Tout le temps	2-Régulièrement mais moins de la moitié du temps	1-Rarement	0-Jamais	Oui	4-Tous les jours	4-Tous les jours	0-Jamais	3-Régulièrement et plus d'un jour sur 2	Oui	4-Tous les jours	1-Rarement	Oui	0	0	0	0	0
915	Féminin	2_30-39 ans	Etablissement de santé	MED	Oui, 2 doses	0	NA	NA	NA	NA	Je ne suis pas concerné	NA	NA	NA	NA	NA	NA	NA	NA	NA	NA	NA	N/A	Je suis concerné	4-Tout le temps	4-Tout le temps	1-Rarement	1-Rarement	0-Jamais	0-Jamais	2-Régulièrement mais moins de la moitié du temps	2-Régulièrement mais moins de la moitié du temps	1-Rarement	1-Rarement	0-Jamais	Non	0-Jamais	1-Rarement	0-Jamais	2-Régulièrement mais moins d'un jour sur 2	Non	2-Régulièrement mais moins d'un jour sur 2	2-Régulièrement mais moins d'un jour sur 2	Non	0	0	0	1	0
916	Masculin	2_30-39 ans	Etablissement de santé	MED	Non, et je ne souhaite pas me faire vacciner	0	NA	NA	NA	NA	Je ne suis pas concerné	NA	NA	NA	NA	NA	NA	NA	NA	NA	NA	NA	N/A	Je ne suis pas concerné	NA	NA	NA	NA	NA	NA	NA	NA	NA	NA	NA	N/A	4-Tous les jours	4-Tous les jours	0-Jamais	2-Régulièrement mais moins d'un jour sur 2	Non	2-Régulièrement mais moins d'un jour sur 2	0-Jamais	Non	0	0	0	0	0
918	Féminin	3_40-49 ans	Etablissement de santé	AS	Non, et je ne sais pas encore si je souhaite me faire vacciner	1	2/2021	J'ai eu des symptômes	En dehors de mon lieu de travail	Non	Je ne suis pas concerné	NA	NA	NA	NA	NA	NA	NA	NA	NA	NA	NA	N/A	Je suis concerné	4-Tout le temps	4-Tout le temps	3-Régulièrement et plus de la moitié du temps	4-Tout le temps	0-Jamais	0-Jamais	2-Régulièrement mais moins de la moitié du temps	3-Régulièrement et plus de la moitié du temps	4-Tout le temps	3-Régulièrement et plus de la moitié du temps	0-Jamais	N/A	0-Jamais	4-Tous les jours	4-Tous les jours	1-Rarement	N/A	0-Jamais	0-Jamais	N/A	0	0	0	0	0
919	Masculin	2_30-39 ans	Etablissement de santé	MED	Oui, 1 dose	1	3/2020	J'ai eu des symptômes	Je ne sais pas	Non	Je suis concerné	4-Tout le temps	4-Tout le temps	1-Rarement	4-Tout le temps	4-Tout le temps	4-Tout le temps	4-Tout le temps	4-Tout le temps	4-Tout le temps	4-Tout le temps	4-Tout le temps	N/A	Je suis concerné	4-Tout le temps	4-Tout le temps	1-Rarement	4-Tout le temps	1-Rarement	1-Rarement	1-Rarement	1-Rarement	2-Régulièrement mais moins de la moitié du temps	1-Rarement	0-Jamais	N/A	4-Tous les jours	4-Tous les jours	1-Rarement	2-Régulièrement mais moins d'un jour sur 2	N/A	0-Jamais	0-Jamais	N/A	0	0	0	0	0
921	Féminin	1_<30 ans	Etablissement de santé	AS	Non, et je ne souhaite pas me faire vacciner	0	NA	NA	NA	NA	Je ne suis pas concerné	NA	NA	NA	NA	NA	NA	NA	NA	NA	NA	NA	N/A	Je suis concerné	4-Tout le temps	4-Tout le temps	1-Rarement	4-Tout le temps	0-Jamais	1-Rarement	2-Régulièrement mais moins de la moitié du temps	1-Rarement	4-Tout le temps	1-Rarement	1-Rarement	Non	0-Jamais	4-Tous les jours	4-Tous les jours	1-Rarement	Non	4-Tous les jours	4-Tous les jours	Non	0	0	0	1	0
922	Féminin	3_40-49 ans	Etablissement médico-social	NON SOIGNANTS	Oui, 2 doses	0	NA	NA	NA	NA	Je ne suis pas concerné	NA	NA	NA	NA	NA	NA	NA	NA	NA	NA	NA	N/A	Je suis concerné	4-Tout le temps	4-Tout le temps	1-Rarement	3-Régulièrement et plus de la moitié du temps	3-Régulièrement et plus de la moitié du temps	3-Régulièrement et plus de la moitié du temps	4-Tout le temps	4-Tout le temps	3-Régulièrement et plus de la moitié du temps	3-Régulièrement et plus de la moitié du temps	0-Jamais	Non	3-Régulièrement et plus d'un jour sur 2	4-Tous les jours	3-Régulièrement et plus d'un jour sur 2	1-Rarement	Non	4-Tous les jours	4-Tous les jours	Non	0	0	0	1	0
923	Féminin	4_>=50 ans	Etablissement de santé	MED	Oui, 2 doses	0	NA	NA	NA	NA	Je suis concerné	4-Tout le temps	4-Tout le temps	2-Régulièrement mais moins de la moitié du temps	4-Tout le temps	0-Jamais	2-Régulièrement mais moins de la moitié du temps	3-Régulièrement et plus de la moitié du temps	4-Tout le temps	0-Jamais	4-Tout le temps	0-Jamais	Non	Je suis concerné	4-Tout le temps	4-Tout le temps	1-Rarement	4-Tout le temps	0-Jamais	1-Rarement	1-Rarement	2-Régulièrement mais moins de la moitié du temps	0-Jamais	0-Jamais	0-Jamais	Non	3-Régulièrement et plus d'un jour sur 2	1-Rarement	1-Rarement	4-Tous les jours	Non	0-Jamais	0-Jamais	Non	0	1	0	1	0
925	Féminin	1_<30 ans	Etablissement de santé	IDE	Non, et je ne sais pas encore si je souhaite me faire vacciner	0	NA	NA	NA	NA	Je suis concerné	4-Tout le temps	4-Tout le temps	1-Rarement	3-Régulièrement et plus de la moitié du temps	0-Jamais	0-Jamais	2-Régulièrement mais moins de la moitié du temps	0-Jamais	4-Tout le temps	1-Rarement	0-Jamais	Non	Je suis concerné	4-Tout le temps	4-Tout le temps	0-Jamais	0-Jamais	0-Jamais	0-Jamais	0-Jamais	0-Jamais	1-Rarement	0-Jamais	0-Jamais	Non	0-Jamais	4-Tous les jours	3-Régulièrement et plus d'un jour sur 2	1-Rarement	Non	0-Jamais	0-Jamais	Non	0	1	0	1	0
926	Masculin	3_40-49 ans	Etablissement de santé	MED	Oui, 1 dose	0	NA	NA	NA	NA	Je suis concerné	4-Tout le temps	4-Tout le temps	3-Régulièrement et plus de la moitié du temps	4-Tout le temps	0-Jamais	4-Tout le temps	4-Tout le temps	0-Jamais	4-Tout le temps	4-Tout le temps	0-Jamais	Non	Je suis concerné	3-Régulièrement et plus de la moitié du temps	4-Tout le temps	0-Jamais	0-Jamais	0-Jamais	0-Jamais	0-Jamais	0-Jamais	0-Jamais	0-Jamais	0-Jamais	Non	3-Régulièrement et plus d'un jour sur 2	0-Jamais	0-Jamais	2-Régulièrement mais moins d'un jour sur 2	Non	0-Jamais	0-Jamais	Non	0	1	0	1	0
927	Féminin	1_<30 ans	Etablissement médico-social	AS	Non, et je ne sais pas encore si je souhaite me faire vacciner	0	NA	NA	NA	NA	Je ne suis pas concerné	NA	NA	NA	NA	NA	NA	NA	NA	NA	NA	NA	N/A	Je suis concerné	2-Régulièrement mais moins de la moitié du temps	4-Tout le temps	0-Jamais	0-Jamais	0-Jamais	0-Jamais	0-Jamais	0-Jamais	2-Régulièrement mais moins de la moitié du temps	1-Rarement	0-Jamais	Non	4-Tous les jours	4-Tous les jours	4-Tous les jours	2-Régulièrement mais moins d'un jour sur 2	Oui	4-Tous les jours	3-Régulièrement et plus d'un jour sur 2	Non	0	0	0	1	0
928	Masculin	2_30-39 ans	Etablissement de santé	AUTRES	Oui, 1 dose	0	NA	NA	NA	NA	Je ne suis pas concerné	NA	NA	NA	NA	NA	NA	NA	NA	NA	NA	NA	N/A	Je ne suis pas concerné	NA	NA	NA	NA	NA	NA	NA	NA	NA	NA	NA	N/A	4-Tous les jours	0-Jamais	0-Jamais	4-Tous les jours	Non	2-Régulièrement mais moins d'un jour sur 2	0-Jamais	Non	0	0	0	0	0
929	Féminin	3_40-49 ans	Etablissement de santé	AS	Non, mais je souhaite me faire vacciner	1	11/2020	J'ai eu des symptômes	Sur mon lieu de travail, au contact d'un patient qui était COVID-19 positif	Non	Je suis concerné	4-Tout le temps	4-Tout le temps	1-Rarement	0-Jamais	0-Jamais	0-Jamais	0-Jamais	2-Régulièrement mais moins de la moitié du temps	4-Tout le temps	0-Jamais	0-Jamais	N/A	Je suis concerné	4-Tout le temps	4-Tout le temps	2-Régulièrement mais moins de la moitié du temps	2-Régulièrement mais moins de la moitié du temps	2-Régulièrement mais moins de la moitié du temps	2-Régulièrement mais moins de la moitié du temps	2-Régulièrement mais moins de la moitié du temps	2-Régulièrement mais moins de la moitié du temps	4-Tout le temps	2-Régulièrement mais moins de la moitié du temps	0-Jamais	N/A	1-Rarement	4-Tous les jours	4-Tous les jours	0-Jamais	N/A	3-Régulièrement et plus d'un jour sur 2	2-Régulièrement mais moins d'un jour sur 2	N/A	1	0	1	0	1
930	Féminin	2_30-39 ans	Etablissement de santé	NON SOIGNANTS	Oui, 1 dose	0	NA	NA	NA	NA	Je ne suis pas concerné	NA	NA	NA	NA	NA	NA	NA	NA	NA	NA	NA	N/A	Je ne suis pas concerné	NA	NA	NA	NA	NA	NA	NA	NA	NA	NA	NA	N/A	4-Tous les jours	4-Tous les jours	0-Jamais	4-Tous les jours	Non	1-Rarement	0-Jamais	Non	0	0	0	0	0
934	Féminin	4_>=50 ans	Etablissement médico-social	AS	Oui, 2 doses	0	NA	NA	NA	NA	Je suis concerné	4-Tout le temps	3-Régulièrement et plus de la moitié du temps	3-Régulièrement et plus de la moitié du temps	4-Tout le temps	0-Jamais	3-Régulièrement et plus de la moitié du temps	4-Tout le temps	0-Jamais	4-Tout le temps	4-Tout le temps	3-Régulièrement et plus de la moitié du temps	Non	Je suis concerné	4-Tout le temps	4-Tout le temps	0-Jamais	4-Tout le temps	0-Jamais	4-Tout le temps	1-Rarement	0-Jamais	4-Tout le temps	1-Rarement	0-Jamais	Non	0-Jamais	1-Rarement	4-Tous les jours	0-Jamais	Non	4-Tous les jours	4-Tous les jours	Non	0	1	0	1	0
936	Féminin	3_40-49 ans	Etablissement de santé	IDE	Oui, 1 dose	0	NA	NA	NA	NA	Je suis concerné	4-Tout le temps	1-Rarement	4-Tout le temps	4-Tout le temps	0-Jamais	4-Tout le temps	4-Tout le temps	3-Régulièrement et plus de la moitié du temps	4-Tout le temps	4-Tout le temps	1-Rarement	Oui	Je suis concerné	4-Tout le temps	4-Tout le temps	3-Régulièrement et plus de la moitié du temps	3-Régulièrement et plus de la moitié du temps	0-Jamais	0-Jamais	1-Rarement	1-Rarement	1-Rarement	0-Jamais	0-Jamais	Oui	0-Jamais	3-Régulièrement et plus d'un jour sur 2	3-Régulièrement et plus d'un jour sur 2	1-Rarement	Non	0-Jamais	0-Jamais	Non	0	0	0	0	0
937	Féminin	3_40-49 ans	Etablissement de santé	IDE	Oui, 1 dose	0	NA	NA	NA	NA	Je ne suis pas concerné	NA	NA	NA	NA	NA	NA	NA	NA	NA	NA	NA	N/A	Je ne suis pas concerné	NA	NA	NA	NA	NA	NA	NA	NA	NA	NA	NA	N/A	2-Régulièrement mais moins d'un jour sur 2	2-Régulièrement mais moins d'un jour sur 2	0-Jamais	2-Régulièrement mais moins d'un jour sur 2	Non	4-Tous les jours	4-Tous les jours	Non	0	0	0	0	0
942	Féminin	1_<30 ans	Etablissement de santé	MED	Non, mais je souhaite me faire vacciner	0	NA	NA	NA	NA	Je suis concerné	4-Tout le temps	0-Jamais	4-Tout le temps	4-Tout le temps	0-Jamais	4-Tout le temps	4-Tout le temps	2-Régulièrement mais moins de la moitié du temps	4-Tout le temps	4-Tout le temps	0-Jamais	Non	Je suis concerné	4-Tout le temps	4-Tout le temps	1-Rarement	1-Rarement	0-Jamais	1-Rarement	2-Régulièrement mais moins de la moitié du temps	1-Rarement	3-Régulièrement et plus de la moitié du temps	0-Jamais	0-Jamais	Oui	4-Tous les jours	1-Rarement	4-Tous les jours	2-Régulièrement mais moins d'un jour sur 2	Non	4-Tous les jours	4-Tous les jours	Non	0	1	0	0	0
947	Féminin	1_<30 ans	Etablissement de santé	MED	Oui, 1 dose	0	NA	NA	NA	NA	Je ne suis pas concerné	NA	NA	NA	NA	NA	NA	NA	NA	NA	NA	NA	N/A	Je ne suis pas concerné	NA	NA	NA	NA	NA	NA	NA	NA	NA	NA	NA	N/A	3-Régulièrement et plus d'un jour sur 2	1-Rarement	2-Régulièrement mais moins d'un jour sur 2	2-Régulièrement mais moins d'un jour sur 2	Non	1-Rarement	2-Régulièrement mais moins d'un jour sur 2	Non	0	0	0	0	0
949	Féminin	1_<30 ans	Etablissement de santé	MED	Oui, 1 dose	0	NA	NA	NA	NA	Je ne suis pas concerné	NA	NA	NA	NA	NA	NA	NA	NA	NA	NA	NA	N/A	Je suis concerné	4-Tout le temps	4-Tout le temps	0-Jamais	1-Rarement	0-Jamais	0-Jamais	0-Jamais	0-Jamais	3-Régulièrement et plus de la moitié du temps	0-Jamais	0-Jamais	Non	2-Régulièrement mais moins d'un jour sur 2	1-Rarement	0-Jamais	4-Tous les jours	Non	0-Jamais	0-Jamais	Non	0	0	0	1	0
951	Féminin	1_<30 ans	Etablissement de santé	MED	Non, mais je souhaite me faire vacciner	1	11/2020	J'ai eu des symptômes	En dehors de mon lieu de travail	Non	Je ne suis pas concerné	NA	NA	NA	NA	NA	NA	NA	NA	NA	NA	NA	N/A	Je suis concerné	4-Tout le temps	4-Tout le temps	0-Jamais	3-Régulièrement et plus de la moitié du temps	0-Jamais	3-Régulièrement et plus de la moitié du temps	0-Jamais	0-Jamais	0-Jamais	0-Jamais	1-Rarement	N/A	4-Tous les jours	1-Rarement	0-Jamais	2-Régulièrement mais moins d'un jour sur 2	N/A	0-Jamais	0-Jamais	N/A	0	0	0	0	0
952	Féminin	1_<30 ans	Etablissement de santé	MED	Oui, 1 dose	0	NA	NA	NA	NA	Je ne suis pas concerné	NA	NA	NA	NA	NA	NA	NA	NA	NA	NA	NA	N/A	Je suis concerné	4-Tout le temps	4-Tout le temps	0-Jamais	1-Rarement	0-Jamais	0-Jamais	1-Rarement	1-Rarement	1-Rarement	0-Jamais	1-Rarement	Non	0-Jamais	0-Jamais	0-Jamais	1-Rarement	Non	0-Jamais	0-Jamais	Non	0	0	0	1	0
953	Féminin	1_<30 ans	Etablissement de santé	MED	Non, mais je souhaite me faire vacciner	0	NA	NA	NA	NA	Je suis concerné	4-Tout le temps	0-Jamais	4-Tout le temps	4-Tout le temps	1-Rarement	4-Tout le temps	4-Tout le temps	4-Tout le temps	4-Tout le temps	4-Tout le temps	3-Régulièrement et plus de la moitié du temps	Non	Je suis concerné	4-Tout le temps	4-Tout le temps	1-Rarement	3-Régulièrement et plus de la moitié du temps	0-Jamais	1-Rarement	1-Rarement	0-Jamais	2-Régulièrement mais moins de la moitié du temps	1-Rarement	0-Jamais	Non	4-Tous les jours	1-Rarement	2-Régulièrement mais moins d'un jour sur 2	2-Régulièrement mais moins d'un jour sur 2	Oui	3-Régulièrement et plus d'un jour sur 2	3-Régulièrement et plus d'un jour sur 2	Oui	0	1	0	1	0
954	Féminin	1_<30 ans	Etablissement de santé	IDE	Non, mais je souhaite me faire vacciner	1	11/2020	Je suis resté asymptomatique, le diagnostic a été fait par un test positif	Sur mon lieu de travail, au contact d'un patient qui était COVID-19 positif	Non	Je suis concerné	4-Tout le temps	4-Tout le temps	4-Tout le temps	4-Tout le temps	4-Tout le temps	4-Tout le temps	4-Tout le temps	4-Tout le temps	4-Tout le temps	4-Tout le temps	3-Régulièrement et plus de la moitié du temps	N/A	Je suis concerné	4-Tout le temps	4-Tout le temps	1-Rarement	1-Rarement	0-Jamais	0-Jamais	2-Régulièrement mais moins de la moitié du temps	2-Régulièrement mais moins de la moitié du temps	4-Tout le temps	0-Jamais	0-Jamais	N/A	0-Jamais	0-Jamais	1-Rarement	0-Jamais	N/A	2-Régulièrement mais moins d'un jour sur 2	2-Régulièrement mais moins d'un jour sur 2	N/A	1	0	1	0	1
955	Féminin	1_<30 ans	Etablissement de santé	MED	Non, mais je souhaite me faire vacciner	0	NA	NA	NA	NA	Je suis concerné	4-Tout le temps	4-Tout le temps	4-Tout le temps	4-Tout le temps	0-Jamais	1-Rarement	3-Régulièrement et plus de la moitié du temps	4-Tout le temps	4-Tout le temps	4-Tout le temps	1-Rarement	Non	Je suis concerné	4-Tout le temps	4-Tout le temps	1-Rarement	2-Régulièrement mais moins de la moitié du temps	0-Jamais	0-Jamais	0-Jamais	0-Jamais	0-Jamais	0-Jamais	0-Jamais	Non	4-Tous les jours	2-Régulièrement mais moins d'un jour sur 2	0-Jamais	0-Jamais	Oui	1-Rarement	2-Régulièrement mais moins d'un jour sur 2	Non	0	1	0	1	0
956	Masculin	1_<30 ans	Etablissement de santé	MED	Oui, 1 dose	0	NA	NA	NA	NA	Je suis concerné	4-Tout le temps	4-Tout le temps	4-Tout le temps	4-Tout le temps	3-Régulièrement et plus de la moitié du temps	0-Jamais	4-Tout le temps	2-Régulièrement mais moins de la moitié du temps	4-Tout le temps	4-Tout le temps	0-Jamais	Non	Je suis concerné	4-Tout le temps	1-Rarement	1-Rarement	1-Rarement	0-Jamais	0-Jamais	0-Jamais	0-Jamais	2-Régulièrement mais moins de la moitié du temps	0-Jamais	0-Jamais	Non	1-Rarement	0-Jamais	3-Régulièrement et plus d'un jour sur 2	2-Régulièrement mais moins d'un jour sur 2	Non	0-Jamais	0-Jamais	Non	0	1	0	1	0
958	Masculin	1_<30 ans	Etablissement de santé	MED	Oui, 1 dose	1	3/2021	J'ai eu des symptômes	Sur mon lieu de travail, au contact d'un patient qui était COVID-19 positif	Non	Je suis concerné	4-Tout le temps	4-Tout le temps	2-Régulièrement mais moins de la moitié du temps	4-Tout le temps	0-Jamais	4-Tout le temps	4-Tout le temps	3-Régulièrement et plus de la moitié du temps	4-Tout le temps	4-Tout le temps	3-Régulièrement et plus de la moitié du temps	N/A	Je suis concerné	4-Tout le temps	4-Tout le temps	1-Rarement	2-Régulièrement mais moins de la moitié du temps	0-Jamais	0-Jamais	0-Jamais	1-Rarement	2-Régulièrement mais moins de la moitié du temps	0-Jamais	0-Jamais	N/A	2-Régulièrement mais moins d'un jour sur 2	0-Jamais	4-Tous les jours	2-Régulièrement mais moins d'un jour sur 2	N/A	0-Jamais	0-Jamais	N/A	0	0	0	0	0
959	Féminin	1_<30 ans	Etablissement de santé	IDE	Oui, 1 dose	0	NA	NA	NA	NA	Je suis concerné	4-Tout le temps	4-Tout le temps	4-Tout le temps	4-Tout le temps	0-Jamais	4-Tout le temps	4-Tout le temps	4-Tout le temps	4-Tout le temps	4-Tout le temps	0-Jamais	Non	Je suis concerné	4-Tout le temps	4-Tout le temps	0-Jamais	4-Tout le temps	0-Jamais	0-Jamais	0-Jamais	0-Jamais	4-Tout le temps	0-Jamais	0-Jamais	Non	4-Tous les jours	4-Tous les jours	4-Tous les jours	1-Rarement	Oui	2-Régulièrement mais moins d'un jour sur 2	2-Régulièrement mais moins d'un jour sur 2	Non	0	1	0	1	0
961	Masculin	1_<30 ans	Etablissement de santé	MED	Oui, 1 dose	0	NA	NA	NA	NA	Je suis concerné	4-Tout le temps	0-Jamais	4-Tout le temps	4-Tout le temps	1-Rarement	2-Régulièrement mais moins de la moitié du temps	4-Tout le temps	3-Régulièrement et plus de la moitié du temps	4-Tout le temps	4-Tout le temps	1-Rarement	Non	Je suis concerné	4-Tout le temps	4-Tout le temps	0-Jamais	0-Jamais	0-Jamais	0-Jamais	0-Jamais	1-Rarement	1-Rarement	0-Jamais	0-Jamais	Non	3-Régulièrement et plus d'un jour sur 2	1-Rarement	0-Jamais	1-Rarement	Non	3-Régulièrement et plus d'un jour sur 2	3-Régulièrement et plus d'un jour sur 2	Non	0	1	0	1	0
964	Féminin	1_<30 ans	Etablissement de santé	MED	Oui, 1 dose	0	NA	NA	NA	NA	Je suis concerné	4-Tout le temps	4-Tout le temps	4-Tout le temps	4-Tout le temps	2-Régulièrement mais moins de la moitié du temps	2-Régulièrement mais moins de la moitié du temps	4-Tout le temps	4-Tout le temps	4-Tout le temps	4-Tout le temps	2-Régulièrement mais moins de la moitié du temps	Non	Je suis concerné	4-Tout le temps	4-Tout le temps	1-Rarement	1-Rarement	0-Jamais	0-Jamais	0-Jamais	1-Rarement	1-Rarement	0-Jamais	1-Rarement	Non	3-Régulièrement et plus d'un jour sur 2	2-Régulièrement mais moins d'un jour sur 2	3-Régulièrement et plus d'un jour sur 2	3-Régulièrement et plus d'un jour sur 2	Non	0-Jamais	0-Jamais	Non	0	1	0	1	0
965	Féminin	1_<30 ans	Etablissement de santé	IDE	Oui, 1 dose	0	NA	NA	NA	NA	Je ne suis pas concerné	NA	NA	NA	NA	NA	NA	NA	NA	NA	NA	NA	N/A	Je suis concerné	4-Tout le temps	2-Régulièrement mais moins de la moitié du temps	4-Tout le temps	4-Tout le temps	0-Jamais	1-Rarement	1-Rarement	2-Régulièrement mais moins de la moitié du temps	3-Régulièrement et plus de la moitié du temps	1-Rarement	0-Jamais	Oui	0-Jamais	3-Régulièrement et plus d'un jour sur 2	3-Régulièrement et plus d'un jour sur 2	1-Rarement	Oui	0-Jamais	0-Jamais	Non	0	0	0	0	0
966	Féminin	1_<30 ans	Etablissement de santé	MED	Non, et je ne sais pas encore si je souhaite me faire vacciner	0	NA	NA	NA	NA	Je ne suis pas concerné	NA	NA	NA	NA	NA	NA	NA	NA	NA	NA	NA	N/A	Je suis concerné	3-Régulièrement et plus de la moitié du temps	4-Tout le temps	0-Jamais	0-Jamais	0-Jamais	0-Jamais	0-Jamais	0-Jamais	0-Jamais	0-Jamais	0-Jamais	Non	3-Régulièrement et plus d'un jour sur 2	3-Régulièrement et plus d'un jour sur 2	4-Tous les jours	3-Régulièrement et plus d'un jour sur 2	Non	1-Rarement	1-Rarement	Non	0	0	0	1	0
967	Masculin	4_>=50 ans	Etablissement de santé	NON SOIGNANTS	Oui, 2 doses	0	NA	NA	NA	NA	Je ne suis pas concerné	NA	NA	NA	NA	NA	NA	NA	NA	NA	NA	NA	N/A	Je ne suis pas concerné	NA	NA	NA	NA	NA	NA	NA	NA	NA	NA	NA	N/A	4-Tous les jours	4-Tous les jours	0-Jamais	1-Rarement	Non	3-Régulièrement et plus d'un jour sur 2	0-Jamais	Non	0	0	0	0	0
968	Féminin	1_<30 ans	Etablissement de santé	MED	Oui, 1 dose	0	NA	NA	NA	NA	Je suis concerné	4-Tout le temps	4-Tout le temps	4-Tout le temps	4-Tout le temps	1-Rarement	4-Tout le temps	4-Tout le temps	4-Tout le temps	2-Régulièrement mais moins de la moitié du temps	4-Tout le temps	0-Jamais	Non	Je suis concerné	4-Tout le temps	4-Tout le temps	0-Jamais	1-Rarement	0-Jamais	0-Jamais	1-Rarement	1-Rarement	2-Régulièrement mais moins de la moitié du temps	1-Rarement	0-Jamais	Non	4-Tous les jours	4-Tous les jours	4-Tous les jours	3-Régulièrement et plus d'un jour sur 2	Non	1-Rarement	0-Jamais	Non	0	1	0	1	0
969	Féminin	3_40-49 ans	Etablissement de santé	AS	Oui, 2 doses	1	3/2020	J'ai eu des symptômes	Sur mon lieu de travail, au contact d'un patient qui était COVID-19 positif	Non	Je suis concerné	4-Tout le temps	4-Tout le temps	4-Tout le temps	4-Tout le temps	0-Jamais	4-Tout le temps	3-Régulièrement et plus de la moitié du temps	4-Tout le temps	4-Tout le temps	3-Régulièrement et plus de la moitié du temps	0-Jamais	N/A	Je suis concerné	4-Tout le temps	4-Tout le temps	0-Jamais	4-Tout le temps	0-Jamais	1-Rarement	0-Jamais	3-Régulièrement et plus de la moitié du temps	3-Régulièrement et plus de la moitié du temps	0-Jamais	0-Jamais	N/A	3-Régulièrement et plus d'un jour sur 2	4-Tous les jours	4-Tous les jours	1-Rarement	N/A	4-Tous les jours	1-Rarement	N/A	0	0	0	0	0
970	Masculin	1_<30 ans	Etablissement de santé	IDE	Oui, 1 dose	0	NA	NA	NA	NA	Je suis concerné	3-Régulièrement et plus de la moitié du temps	4-Tout le temps	2-Régulièrement mais moins de la moitié du temps	4-Tout le temps	0-Jamais	2-Régulièrement mais moins de la moitié du temps	2-Régulièrement mais moins de la moitié du temps	2-Régulièrement mais moins de la moitié du temps	3-Régulièrement et plus de la moitié du temps	2-Régulièrement mais moins de la moitié du temps	0-Jamais	Non	Je suis concerné	3-Régulièrement et plus de la moitié du temps	4-Tout le temps	0-Jamais	0-Jamais	0-Jamais	0-Jamais	0-Jamais	0-Jamais	0-Jamais	0-Jamais	0-Jamais	Non	3-Régulièrement et plus d'un jour sur 2	4-Tous les jours	4-Tous les jours	2-Régulièrement mais moins d'un jour sur 2	Non	3-Régulièrement et plus d'un jour sur 2	2-Régulièrement mais moins d'un jour sur 2	Non	0	1	0	1	0
971	Féminin	2_30-39 ans	Etablissement de santé	IDE	Oui, 1 dose	0	NA	NA	NA	NA	Je ne suis pas concerné	NA	NA	NA	NA	NA	NA	NA	NA	NA	NA	NA	N/A	Je suis concerné	3-Régulièrement et plus de la moitié du temps	4-Tout le temps	0-Jamais	0-Jamais	0-Jamais	0-Jamais	1-Rarement	1-Rarement	4-Tout le temps	1-Rarement	0-Jamais	Non	0-Jamais	2-Régulièrement mais moins d'un jour sur 2	2-Régulièrement mais moins d'un jour sur 2	1-Rarement	Non	0-Jamais	0-Jamais	Non	0	0	0	1	0
972	Féminin	2_30-39 ans	Etablissement de santé	IDE	Oui, 1 dose	0	NA	NA	NA	NA	Je ne suis pas concerné	NA	NA	NA	NA	NA	NA	NA	NA	NA	NA	NA	N/A	Je suis concerné	4-Tout le temps	4-Tout le temps	0-Jamais	0-Jamais	0-Jamais	0-Jamais	1-Rarement	3-Régulièrement et plus de la moitié du temps	0-Jamais	1-Rarement	0-Jamais	Non	0-Jamais	4-Tous les jours	4-Tous les jours	1-Rarement	Non	2-Régulièrement mais moins d'un jour sur 2	1-Rarement	Oui	0	0	0	1	0
973	Féminin	4_>=50 ans	Etablissement de santé	MED	Oui, 2 doses	0	NA	NA	NA	NA	Je suis concerné	4-Tout le temps	4-Tout le temps	4-Tout le temps	4-Tout le temps	1-Rarement	3-Régulièrement et plus de la moitié du temps	4-Tout le temps	1-Rarement	4-Tout le temps	1-Rarement	0-Jamais	Non	Je suis concerné	4-Tout le temps	4-Tout le temps	3-Régulièrement et plus de la moitié du temps	4-Tout le temps	2-Régulièrement mais moins de la moitié du temps	2-Régulièrement mais moins de la moitié du temps	2-Régulièrement mais moins de la moitié du temps	1-Rarement	4-Tout le temps	1-Rarement	0-Jamais	Non	0-Jamais	1-Rarement	4-Tous les jours	1-Rarement	Oui	3-Régulièrement et plus d'un jour sur 2	4-Tous les jours	Non	0	1	0	1	0
976	Féminin	2_30-39 ans	Etablissement de santé	AS	Oui, 1 dose	0	NA	NA	NA	NA	Je suis concerné	4-Tout le temps	0-Jamais	4-Tout le temps	4-Tout le temps	0-Jamais	3-Régulièrement et plus de la moitié du temps	4-Tout le temps	2-Régulièrement mais moins de la moitié du temps	4-Tout le temps	1-Rarement	0-Jamais	Non	Je suis concerné	4-Tout le temps	4-Tout le temps	3-Régulièrement et plus de la moitié du temps	4-Tout le temps	0-Jamais	0-Jamais	0-Jamais	3-Régulièrement et plus de la moitié du temps	4-Tout le temps	0-Jamais	0-Jamais	Non	4-Tous les jours	4-Tous les jours	4-Tous les jours	1-Rarement	Non	4-Tous les jours	4-Tous les jours	Non	0	1	0	1	0
981	Féminin	1_<30 ans	Etablissement de santé	NON SOIGNANTS	Non, mais je souhaite me faire vacciner	1	3/2021	Je suis resté asymptomatique, le diagnostic a été fait par un test positif	Je ne sais pas	Non	Je ne suis pas concerné	NA	NA	NA	NA	NA	NA	NA	NA	NA	NA	NA	N/A	Je suis concerné	4-Tout le temps	4-Tout le temps	1-Rarement	1-Rarement	0-Jamais	0-Jamais	3-Régulièrement et plus de la moitié du temps	2-Régulièrement mais moins de la moitié du temps	4-Tout le temps	3-Régulièrement et plus de la moitié du temps	0-Jamais	N/A	4-Tous les jours	4-Tous les jours	4-Tous les jours	2-Régulièrement mais moins d'un jour sur 2	N/A	3-Régulièrement et plus d'un jour sur 2	1-Rarement	N/A	0	0	0	0	0
982	Féminin	1_<30 ans	Etablissement médico-social	AS	Non, et je ne sais pas encore si je souhaite me faire vacciner	0	NA	NA	NA	NA	Je ne suis pas concerné	NA	NA	NA	NA	NA	NA	NA	NA	NA	NA	NA	N/A	Je ne suis pas concerné	NA	NA	NA	NA	NA	NA	NA	NA	NA	NA	NA	N/A	0-Jamais	2-Régulièrement mais moins d'un jour sur 2	0-Jamais	1-Rarement	Non	0-Jamais	0-Jamais	Non	0	0	0	0	0
983	Féminin	3_40-49 ans	Etablissement de santé	NON SOIGNANTS	Oui, 2 doses	0	NA	NA	NA	NA	Je ne suis pas concerné	NA	NA	NA	NA	NA	NA	NA	NA	NA	NA	NA	N/A	Je ne suis pas concerné	NA	NA	NA	NA	NA	NA	NA	NA	NA	NA	NA	N/A	4-Tous les jours	1-Rarement	0-Jamais	2-Régulièrement mais moins d'un jour sur 2	Non	4-Tous les jours	0-Jamais	Non	0	0	0	0	0
985	Masculin	2_30-39 ans	Etablissement de santé	NON SOIGNANTS	Oui, 1 dose	0	NA	NA	NA	NA	Je ne suis pas concerné	NA	NA	NA	NA	NA	NA	NA	NA	NA	NA	NA	N/A	Je ne suis pas concerné	NA	NA	NA	NA	NA	NA	NA	NA	NA	NA	NA	N/A	0-Jamais	4-Tous les jours	0-Jamais	1-Rarement	Non	1-Rarement	0-Jamais	Non	0	0	0	0	0
988	Masculin	3_40-49 ans	Etablissement de santé	NON SOIGNANTS	Oui, 1 dose	0	NA	NA	NA	NA	Je ne suis pas concerné	NA	NA	NA	NA	NA	NA	NA	NA	NA	NA	NA	N/A	Je ne suis pas concerné	NA	NA	NA	NA	NA	NA	NA	NA	NA	NA	NA	N/A	0-Jamais	0-Jamais	0-Jamais	4-Tous les jours	Non	1-Rarement	0-Jamais	Non	0	0	0	0	0
989	Féminin	4_>=50 ans	Etablissement médico-social	NON SOIGNANTS	Oui, 1 dose	0	NA	NA	NA	NA	Je ne suis pas concerné	NA	NA	NA	NA	NA	NA	NA	NA	NA	NA	NA	N/A	Je ne suis pas concerné	NA	NA	NA	NA	NA	NA	NA	NA	NA	NA	NA	N/A	4-Tous les jours	1-Rarement	0-Jamais	2-Régulièrement mais moins d'un jour sur 2	Non	4-Tous les jours	0-Jamais	Non	0	0	0	0	0
990	Masculin	4_>=50 ans	Etablissement de santé	AUTRES	Oui, 2 doses	0	NA	NA	NA	NA	Je ne suis pas concerné	NA	NA	NA	NA	NA	NA	NA	NA	NA	NA	NA	N/A	Je ne suis pas concerné	NA	NA	NA	NA	NA	NA	NA	NA	NA	NA	NA	N/A	4-Tous les jours	4-Tous les jours	2-Régulièrement mais moins d'un jour sur 2	2-Régulièrement mais moins d'un jour sur 2	Non	4-Tous les jours	4-Tous les jours	Non	0	0	0	0	0
991	Masculin	3_40-49 ans	Etablissement de santé	AS	Oui, 2 doses	0	NA	NA	NA	NA	Je ne suis pas concerné	NA	NA	NA	NA	NA	NA	NA	NA	NA	NA	NA	N/A	Je suis concerné	3-Régulièrement et plus de la moitié du temps	4-Tout le temps	0-Jamais	4-Tout le temps	0-Jamais	1-Rarement	1-Rarement	1-Rarement	1-Rarement	4-Tout le temps	4-Tout le temps	Non	4-Tous les jours	4-Tous les jours	4-Tous les jours	2-Régulièrement mais moins d'un jour sur 2	Non	0-Jamais	0-Jamais	Non	0	0	0	1	0
992	Féminin	4_>=50 ans	Etablissement de santé	NON SOIGNANTS	Oui, 2 doses	0	NA	NA	NA	NA	Je ne suis pas concerné	NA	NA	NA	NA	NA	NA	NA	NA	NA	NA	NA	N/A	Je ne suis pas concerné	NA	NA	NA	NA	NA	NA	NA	NA	NA	NA	NA	N/A	0-Jamais	4-Tous les jours	0-Jamais	1-Rarement	Oui	3-Régulièrement et plus d'un jour sur 2	0-Jamais	Oui	0	0	0	0	0
993	Féminin	3_40-49 ans	Etablissement de santé	NON SOIGNANTS	Oui, 1 dose	0	NA	NA	NA	NA	Je ne suis pas concerné	NA	NA	NA	NA	NA	NA	NA	NA	NA	NA	NA	N/A	Je ne suis pas concerné	NA	NA	NA	NA	NA	NA	NA	NA	NA	NA	NA	N/A	1-Rarement	1-Rarement	0-Jamais	2-Régulièrement mais moins d'un jour sur 2	Non	2-Régulièrement mais moins d'un jour sur 2	2-Régulièrement mais moins d'un jour sur 2	Non	0	0	0	0	0
994	Féminin	4_>=50 ans	Etablissement de santé	AUTRES	Oui, 2 doses	0	NA	NA	NA	NA	Je ne suis pas concerné	NA	NA	NA	NA	NA	NA	NA	NA	NA	NA	NA	N/A	Je suis concerné	4-Tout le temps	4-Tout le temps	0-Jamais	0-Jamais	0-Jamais	0-Jamais	0-Jamais	0-Jamais	0-Jamais	0-Jamais	0-Jamais	Non	0-Jamais	1-Rarement	0-Jamais	4-Tous les jours	Oui	2-Régulièrement mais moins d'un jour sur 2	4-Tous les jours	Oui	0	0	0	1	0
997	Féminin	2_30-39 ans	Etablissement médico-social	NON SOIGNANTS	Non, et je ne sais pas encore si je souhaite me faire vacciner	0	NA	NA	NA	NA	Je ne suis pas concerné	NA	NA	NA	NA	NA	NA	NA	NA	NA	NA	NA	N/A	Je suis concerné	3-Régulièrement et plus de la moitié du temps	4-Tout le temps	0-Jamais	0-Jamais	0-Jamais	0-Jamais	0-Jamais	0-Jamais	3-Régulièrement et plus de la moitié du temps	0-Jamais	0-Jamais	Non	0-Jamais	1-Rarement	0-Jamais	2-Régulièrement mais moins d'un jour sur 2	Non	4-Tous les jours	4-Tous les jours	Non	0	0	0	1	0
998	Féminin	4_>=50 ans	Etablissement médico-social	NON SOIGNANTS	Oui, 2 doses	0	NA	NA	NA	NA	Je ne suis pas concerné	NA	NA	NA	NA	NA	NA	NA	NA	NA	NA	NA	N/A	Je ne suis pas concerné	NA	NA	NA	NA	NA	NA	NA	NA	NA	NA	NA	N/A	1-Rarement	1-Rarement	0-Jamais	2-Régulièrement mais moins d'un jour sur 2	Non	4-Tous les jours	4-Tous les jours	Non	0	0	0	0	0
999	Féminin	4_>=50 ans	Etablissement de santé	AUTRES	Oui, 2 doses	0	NA	NA	NA	NA	Je ne suis pas concerné	NA	NA	NA	NA	NA	NA	NA	NA	NA	NA	NA	N/A	Je ne suis pas concerné	NA	NA	NA	NA	NA	NA	NA	NA	NA	NA	NA	N/A	1-Rarement	4-Tous les jours	0-Jamais	4-Tous les jours	Non	1-Rarement	0-Jamais	Non	0	0	0	0	0
1000	Féminin	4_>=50 ans	Etablissement de santé	AUTRES	Oui, 2 doses	0	NA	NA	NA	NA	Je ne suis pas concerné	NA	NA	NA	NA	NA	NA	NA	NA	NA	NA	NA	N/A	Je ne suis pas concerné	NA	NA	NA	NA	NA	NA	NA	NA	NA	NA	NA	N/A	1-Rarement	4-Tous les jours	0-Jamais	3-Régulièrement et plus d'un jour sur 2	Non	1-Rarement	0-Jamais	Non	0	0	0	0	0
1001	Féminin	4_>=50 ans	Etablissement de santé	AUTRES	Oui, 2 doses	0	NA	NA	NA	NA	Je suis concerné	4-Tout le temps	4-Tout le temps	4-Tout le temps	4-Tout le temps	0-Jamais	0-Jamais	0-Jamais	4-Tout le temps	4-Tout le temps	0-Jamais	0-Jamais	Oui	Je suis concerné	4-Tout le temps	4-Tout le temps	0-Jamais	0-Jamais	0-Jamais	0-Jamais	1-Rarement	4-Tout le temps	2-Régulièrement mais moins de la moitié du temps	0-Jamais	0-Jamais	Non	3-Régulièrement et plus d'un jour sur 2	3-Régulièrement et plus d'un jour sur 2	0-Jamais	1-Rarement	Non	1-Rarement	1-Rarement	Non	0	0	0	1	0
1002	Féminin	2_30-39 ans	Etablissement de santé	NON SOIGNANTS	Oui, 1 dose	0	NA	NA	NA	NA	Je ne suis pas concerné	NA	NA	NA	NA	NA	NA	NA	NA	NA	NA	NA	N/A	Je ne suis pas concerné	NA	NA	NA	NA	NA	NA	NA	NA	NA	NA	NA	N/A	0-Jamais	4-Tous les jours	0-Jamais	1-Rarement	Oui	0-Jamais	0-Jamais	Non	0	0	0	0	0
1003	Masculin	3_40-49 ans	Etablissement de santé	MED	Oui, 2 doses	0	NA	NA	NA	NA	Je suis concerné	4-Tout le temps	4-Tout le temps	0-Jamais	4-Tout le temps	0-Jamais	3-Régulièrement et plus de la moitié du temps	2-Régulièrement mais moins de la moitié du temps	3-Régulièrement et plus de la moitié du temps	3-Régulièrement et plus de la moitié du temps	1-Rarement	0-Jamais	Oui	Je suis concerné	4-Tout le temps	4-Tout le temps	0-Jamais	3-Régulièrement et plus de la moitié du temps	0-Jamais	0-Jamais	0-Jamais	0-Jamais	1-Rarement	0-Jamais	0-Jamais	Non	4-Tous les jours	1-Rarement	0-Jamais	3-Régulièrement et plus d'un jour sur 2	Non	0-Jamais	0-Jamais	Non	0	0	0	1	0
1004	Féminin	3_40-49 ans	Etablissement de santé	AUTRES	Non, mais je souhaite me faire vacciner	0	NA	NA	NA	NA	Je suis concerné	4-Tout le temps	0-Jamais	4-Tout le temps	4-Tout le temps	0-Jamais	4-Tout le temps	4-Tout le temps	2-Régulièrement mais moins de la moitié du temps	4-Tout le temps	4-Tout le temps	1-Rarement	Non	Je suis concerné	4-Tout le temps	4-Tout le temps	0-Jamais	3-Régulièrement et plus de la moitié du temps	0-Jamais	0-Jamais	2-Régulièrement mais moins de la moitié du temps	3-Régulièrement et plus de la moitié du temps	3-Régulièrement et plus de la moitié du temps	0-Jamais	0-Jamais	Non	3-Régulièrement et plus d'un jour sur 2	4-Tous les jours	4-Tous les jours	2-Régulièrement mais moins d'un jour sur 2	Oui	4-Tous les jours	3-Régulièrement et plus d'un jour sur 2	Non	0	1	0	1	0
1005	Féminin	1_<30 ans	Etablissement de santé	MED	Oui, 1 dose	0	NA	NA	NA	NA	Je ne suis pas concerné	NA	NA	NA	NA	NA	NA	NA	NA	NA	NA	NA	N/A	Je ne suis pas concerné	NA	NA	NA	NA	NA	NA	NA	NA	NA	NA	NA	N/A	0-Jamais	4-Tous les jours	0-Jamais	2-Régulièrement mais moins d'un jour sur 2	Oui	0-Jamais	0-Jamais	Non	0	0	0	0	0
1006	Masculin	1_<30 ans	Etablissement de santé	MED	Oui, 1 dose	0	NA	NA	NA	NA	Je ne suis pas concerné	NA	NA	NA	NA	NA	NA	NA	NA	NA	NA	NA	N/A	Je suis concerné	4-Tout le temps	4-Tout le temps	1-Rarement	3-Régulièrement et plus de la moitié du temps	0-Jamais	0-Jamais	1-Rarement	2-Régulièrement mais moins de la moitié du temps	3-Régulièrement et plus de la moitié du temps	0-Jamais	1-Rarement	Non	4-Tous les jours	2-Régulièrement mais moins d'un jour sur 2	0-Jamais	2-Régulièrement mais moins d'un jour sur 2	Non	0-Jamais	0-Jamais	Non	0	0	0	1	0
1007	Féminin	3_40-49 ans	Etablissement de santé	AUTRES	Oui, 1 dose	0	NA	NA	NA	NA	Je ne suis pas concerné	NA	NA	NA	NA	NA	NA	NA	NA	NA	NA	NA	N/A	Je ne suis pas concerné	NA	NA	NA	NA	NA	NA	NA	NA	NA	NA	NA	N/A	3-Régulièrement et plus d'un jour sur 2	2-Régulièrement mais moins d'un jour sur 2	2-Régulièrement mais moins d'un jour sur 2	3-Régulièrement et plus d'un jour sur 2	Non	0-Jamais	0-Jamais	Non	0	0	0	0	0
1008	Féminin	3_40-49 ans	Etablissement de santé	NON SOIGNANTS	Non, mais je souhaite me faire vacciner	0	NA	NA	NA	NA	Je ne suis pas concerné	NA	NA	NA	NA	NA	NA	NA	NA	NA	NA	NA	N/A	Je ne suis pas concerné	NA	NA	NA	NA	NA	NA	NA	NA	NA	NA	NA	N/A	2-Régulièrement mais moins d'un jour sur 2	4-Tous les jours	0-Jamais	2-Régulièrement mais moins d'un jour sur 2	Non	0-Jamais	0-Jamais	Non	0	0	0	0	0
1009	Féminin	3_40-49 ans	Etablissement de santé	NON SOIGNANTS	Oui, 2 doses	0	NA	NA	NA	NA	Je ne suis pas concerné	NA	NA	NA	NA	NA	NA	NA	NA	NA	NA	NA	N/A	Je ne suis pas concerné	NA	NA	NA	NA	NA	NA	NA	NA	NA	NA	NA	N/A	4-Tous les jours	4-Tous les jours	0-Jamais	1-Rarement	Non	1-Rarement	0-Jamais	Non	0	0	0	0	0
1010	Féminin	4_>=50 ans	Etablissement de santé	NON SOIGNANTS	Oui, 2 doses	0	NA	NA	NA	NA	Je ne suis pas concerné	NA	NA	NA	NA	NA	NA	NA	NA	NA	NA	NA	N/A	Je ne suis pas concerné	NA	NA	NA	NA	NA	NA	NA	NA	NA	NA	NA	N/A	4-Tous les jours	3-Régulièrement et plus d'un jour sur 2	0-Jamais	1-Rarement	Non	0-Jamais	0-Jamais	Non	0	0	0	0	0
1014	Masculin	3_40-49 ans	Etablissement de santé	NON SOIGNANTS	Oui, 1 dose	0	NA	NA	NA	NA	Je ne suis pas concerné	NA	NA	NA	NA	NA	NA	NA	NA	NA	NA	NA	N/A	Je ne suis pas concerné	NA	NA	NA	NA	NA	NA	NA	NA	NA	NA	NA	N/A	4-Tous les jours	4-Tous les jours	0-Jamais	3-Régulièrement et plus d'un jour sur 2	Non	3-Régulièrement et plus d'un jour sur 2	0-Jamais	Oui	0	0	0	0	0
1017	Féminin	4_>=50 ans	Etablissement de santé	NON SOIGNANTS	Oui, 1 dose	0	NA	NA	NA	NA	Je ne suis pas concerné	NA	NA	NA	NA	NA	NA	NA	NA	NA	NA	NA	N/A	Je ne suis pas concerné	NA	NA	NA	NA	NA	NA	NA	NA	NA	NA	NA	N/A	3-Régulièrement et plus d'un jour sur 2	0-Jamais	0-Jamais	3-Régulièrement et plus d'un jour sur 2	Non	4-Tous les jours	0-Jamais	Non	0	0	0	0	0
1018	Féminin	3_40-49 ans	Etablissement de santé	NON SOIGNANTS	Oui, 1 dose	0	NA	NA	NA	NA	Je ne suis pas concerné	NA	NA	NA	NA	NA	NA	NA	NA	NA	NA	NA	N/A	Je ne suis pas concerné	NA	NA	NA	NA	NA	NA	NA	NA	NA	NA	NA	N/A	1-Rarement	1-Rarement	0-Jamais	1-Rarement	Oui	3-Régulièrement et plus d'un jour sur 2	0-Jamais	Oui	0	0	0	0	0
1019	Féminin	3_40-49 ans	Etablissement de santé	MED	Oui, 1 dose	0	NA	NA	NA	NA	Je suis concerné	4-Tout le temps	1-Rarement	4-Tout le temps	4-Tout le temps	0-Jamais	4-Tout le temps	4-Tout le temps	0-Jamais	4-Tout le temps	4-Tout le temps	0-Jamais	Non	Je suis concerné	4-Tout le temps	4-Tout le temps	0-Jamais	1-Rarement	0-Jamais	0-Jamais	1-Rarement	1-Rarement	1-Rarement	1-Rarement	1-Rarement	Non	4-Tous les jours	0-Jamais	0-Jamais	2-Régulièrement mais moins d'un jour sur 2	Non	1-Rarement	0-Jamais	Non	0	1	0	1	0
1020	Féminin	1_<30 ans	Etablissement de santé	NON SOIGNANTS	Non, mais je souhaite me faire vacciner	0	NA	NA	NA	NA	Je ne suis pas concerné	NA	NA	NA	NA	NA	NA	NA	NA	NA	NA	NA	N/A	Je ne suis pas concerné	NA	NA	NA	NA	NA	NA	NA	NA	NA	NA	NA	N/A	4-Tous les jours	4-Tous les jours	0-Jamais	2-Régulièrement mais moins d'un jour sur 2	Non	1-Rarement	0-Jamais	Non	0	0	0	0	0
1022	Féminin	3_40-49 ans	Etablissement de santé	IDE	Oui, 1 dose	0	NA	NA	NA	NA	Je ne suis pas concerné	NA	NA	NA	NA	NA	NA	NA	NA	NA	NA	NA	N/A	Je ne suis pas concerné	NA	NA	NA	NA	NA	NA	NA	NA	NA	NA	NA	N/A	0-Jamais	3-Régulièrement et plus d'un jour sur 2	0-Jamais	2-Régulièrement mais moins d'un jour sur 2	Non	4-Tous les jours	4-Tous les jours	Non	0	0	0	0	0
1023	Masculin	2_30-39 ans	Etablissement de santé	MED	Oui, 2 doses	0	NA	NA	NA	NA	Je suis concerné	4-Tout le temps	4-Tout le temps	1-Rarement	4-Tout le temps	1-Rarement	2-Régulièrement mais moins de la moitié du temps	1-Rarement	1-Rarement	4-Tout le temps	4-Tout le temps	4-Tout le temps	Non	Je suis concerné	4-Tout le temps	4-Tout le temps	0-Jamais	0-Jamais	0-Jamais	4-Tout le temps	0-Jamais	0-Jamais	4-Tout le temps	0-Jamais	4-Tout le temps	Non	0-Jamais	0-Jamais	4-Tous les jours	1-Rarement	Oui	0-Jamais	0-Jamais	Non	0	1	0	1	0
1024	Féminin	1_<30 ans	Etablissement de santé	NON SOIGNANTS	Oui, 1 dose	0	NA	NA	NA	NA	Je ne suis pas concerné	NA	NA	NA	NA	NA	NA	NA	NA	NA	NA	NA	N/A	Je suis concerné	2-Régulièrement mais moins de la moitié du temps	4-Tout le temps	0-Jamais	0-Jamais	0-Jamais	0-Jamais	0-Jamais	0-Jamais	0-Jamais	0-Jamais	0-Jamais	Non	4-Tous les jours	4-Tous les jours	0-Jamais	1-Rarement	Non	4-Tous les jours	0-Jamais	Non	0	0	0	1	0
1025	Masculin	4_>=50 ans	Etablissement de santé	AUTRES	Oui, 2 doses	0	NA	NA	NA	NA	Je suis concerné	4-Tout le temps	4-Tout le temps	2-Régulièrement mais moins de la moitié du temps	4-Tout le temps	2-Régulièrement mais moins de la moitié du temps	2-Régulièrement mais moins de la moitié du temps	4-Tout le temps	2-Régulièrement mais moins de la moitié du temps	4-Tout le temps	2-Régulièrement mais moins de la moitié du temps	2-Régulièrement mais moins de la moitié du temps	Non	Je suis concerné	4-Tout le temps	4-Tout le temps	2-Régulièrement mais moins de la moitié du temps	4-Tout le temps	2-Régulièrement mais moins de la moitié du temps	2-Régulièrement mais moins de la moitié du temps	2-Régulièrement mais moins de la moitié du temps	1-Rarement	4-Tout le temps	2-Régulièrement mais moins de la moitié du temps	1-Rarement	Non	4-Tous les jours	4-Tous les jours	4-Tous les jours	2-Régulièrement mais moins d'un jour sur 2	Non	1-Rarement	0-Jamais	Non	0	1	0	1	0
1026	Masculin	3_40-49 ans	Etablissement de santé	MED	Oui, 1 dose	0	NA	NA	NA	NA	Je ne suis pas concerné	NA	NA	NA	NA	NA	NA	NA	NA	NA	NA	NA	N/A	Je suis concerné	4-Tout le temps	4-Tout le temps	0-Jamais	0-Jamais	0-Jamais	0-Jamais	1-Rarement	0-Jamais	1-Rarement	1-Rarement	1-Rarement	Non	1-Rarement	1-Rarement	0-Jamais	2-Régulièrement mais moins d'un jour sur 2	Oui	0-Jamais	0-Jamais	Non	0	0	0	1	0
1027	Féminin	3_40-49 ans	Etablissement de santé	IDE	Oui, 1 dose	0	NA	NA	NA	NA	Je ne suis pas concerné	NA	NA	NA	NA	NA	NA	NA	NA	NA	NA	NA	N/A	Je ne suis pas concerné	NA	NA	NA	NA	NA	NA	NA	NA	NA	NA	NA	N/A	0-Jamais	4-Tous les jours	0-Jamais	2-Régulièrement mais moins d'un jour sur 2	Non	4-Tous les jours	0-Jamais	Non	0	0	0	0	0
1028	Masculin	4_>=50 ans	Etablissement de santé	NON SOIGNANTS	Oui, 2 doses	0	NA	NA	NA	NA	Je ne suis pas concerné	NA	NA	NA	NA	NA	NA	NA	NA	NA	NA	NA	N/A	Je ne suis pas concerné	NA	NA	NA	NA	NA	NA	NA	NA	NA	NA	NA	N/A	2-Régulièrement mais moins d'un jour sur 2	1-Rarement	0-Jamais	3-Régulièrement et plus d'un jour sur 2	Non	1-Rarement	0-Jamais	Non	0	0	0	0	0
1029	Féminin	1_<30 ans	Etablissement de santé	AUTRES	Oui, 2 doses	0	NA	NA	NA	NA	Je suis concerné	4-Tout le temps	0-Jamais	4-Tout le temps	0-Jamais	1-Rarement	0-Jamais	4-Tout le temps	4-Tout le temps	4-Tout le temps	4-Tout le temps	0-Jamais	Non	Je suis concerné	4-Tout le temps	4-Tout le temps	2-Régulièrement mais moins de la moitié du temps	0-Jamais	0-Jamais	0-Jamais	0-Jamais	1-Rarement	1-Rarement	0-Jamais	0-Jamais	Non	4-Tous les jours	3-Régulièrement et plus d'un jour sur 2	0-Jamais	1-Rarement	Non	1-Rarement	0-Jamais	Non	0	1	0	1	0
1031	Féminin	2_30-39 ans	Etablissement de santé	NON SOIGNANTS	Non, mais je souhaite me faire vacciner	0	NA	NA	NA	NA	Je ne suis pas concerné	NA	NA	NA	NA	NA	NA	NA	NA	NA	NA	NA	N/A	Je ne suis pas concerné	NA	NA	NA	NA	NA	NA	NA	NA	NA	NA	NA	N/A	4-Tous les jours	0-Jamais	0-Jamais	1-Rarement	Non	0-Jamais	0-Jamais	Non	0	0	0	0	0
1032	Féminin	4_>=50 ans	Etablissement médico-social	NON SOIGNANTS	Oui, 1 dose	0	NA	NA	NA	NA	Je ne suis pas concerné	NA	NA	NA	NA	NA	NA	NA	NA	NA	NA	NA	N/A	Je ne suis pas concerné	NA	NA	NA	NA	NA	NA	NA	NA	NA	NA	NA	N/A	0-Jamais	4-Tous les jours	0-Jamais	1-Rarement	Non	4-Tous les jours	4-Tous les jours	Oui	0	0	0	0	0
1033	Féminin	1_<30 ans	Etablissement de santé	NON SOIGNANTS	Oui, 1 dose	0	NA	NA	NA	NA	Je ne suis pas concerné	NA	NA	NA	NA	NA	NA	NA	NA	NA	NA	NA	N/A	Je ne suis pas concerné	NA	NA	NA	NA	NA	NA	NA	NA	NA	NA	NA	N/A	4-Tous les jours	1-Rarement	3-Régulièrement et plus d'un jour sur 2	2-Régulièrement mais moins d'un jour sur 2	Non	2-Régulièrement mais moins d'un jour sur 2	0-Jamais	Non	0	0	0	0	0
1034	Féminin	4_>=50 ans	Etablissement de santé	IDE	Oui, 2 doses	0	NA	NA	NA	NA	Je ne suis pas concerné	NA	NA	NA	NA	NA	NA	NA	NA	NA	NA	NA	N/A	Je suis concerné	4-Tout le temps	4-Tout le temps	0-Jamais	0-Jamais	0-Jamais	0-Jamais	0-Jamais	0-Jamais	0-Jamais	0-Jamais	1-Rarement	Non	4-Tous les jours	4-Tous les jours	0-Jamais	2-Régulièrement mais moins d'un jour sur 2	Non	1-Rarement	0-Jamais	Non	0	0	0	1	0
1036	Masculin	3_40-49 ans	Etablissement de santé	MED	Oui, 1 dose	0	NA	NA	NA	NA	Je ne suis pas concerné	NA	NA	NA	NA	NA	NA	NA	NA	NA	NA	NA	N/A	Je suis concerné	4-Tout le temps	4-Tout le temps	1-Rarement	4-Tout le temps	0-Jamais	1-Rarement	1-Rarement	1-Rarement	0-Jamais	1-Rarement	0-Jamais	Non	0-Jamais	3-Régulièrement et plus d'un jour sur 2	0-Jamais	1-Rarement	Oui	0-Jamais	0-Jamais	Non	0	0	0	1	0
1038	Féminin	1_<30 ans	Etablissement de santé	AUTRES	Oui, 1 dose	0	NA	NA	NA	NA	Je ne suis pas concerné	NA	NA	NA	NA	NA	NA	NA	NA	NA	NA	NA	N/A	Je suis concerné	4-Tout le temps	4-Tout le temps	1-Rarement	3-Régulièrement et plus de la moitié du temps	0-Jamais	0-Jamais	0-Jamais	1-Rarement	0-Jamais	0-Jamais	0-Jamais	Oui	1-Rarement	3-Régulièrement et plus d'un jour sur 2	4-Tous les jours	2-Régulièrement mais moins d'un jour sur 2	Non	2-Régulièrement mais moins d'un jour sur 2	0-Jamais	Non	0	0	0	0	0
1039	Féminin	4_>=50 ans	Etablissement médico-social	AUTRES	Oui, 2 doses	0	NA	NA	NA	NA	Je ne suis pas concerné	NA	NA	NA	NA	NA	NA	NA	NA	NA	NA	NA	N/A	Je ne suis pas concerné	NA	NA	NA	NA	NA	NA	NA	NA	NA	NA	NA	N/A	0-Jamais	4-Tous les jours	0-Jamais	2-Régulièrement mais moins d'un jour sur 2	Non	4-Tous les jours	4-Tous les jours	Non	0	0	0	0	0
1040	Féminin	2_30-39 ans	Etablissement de santé	AUTRES	Oui, 2 doses	0	NA	NA	NA	NA	Je ne suis pas concerné	NA	NA	NA	NA	NA	NA	NA	NA	NA	NA	NA	N/A	Je suis concerné	4-Tout le temps	4-Tout le temps	0-Jamais	4-Tout le temps	0-Jamais	0-Jamais	0-Jamais	0-Jamais	1-Rarement	0-Jamais	0-Jamais	Oui	2-Régulièrement mais moins d'un jour sur 2	1-Rarement	4-Tous les jours	3-Régulièrement et plus d'un jour sur 2	Oui	4-Tous les jours	0-Jamais	Oui	0	0	0	0	0
1041	Féminin	2_30-39 ans	Etablissement de santé	NON SOIGNANTS	Oui, 1 dose	0	NA	NA	NA	NA	Je ne suis pas concerné	NA	NA	NA	NA	NA	NA	NA	NA	NA	NA	NA	N/A	Je ne suis pas concerné	NA	NA	NA	NA	NA	NA	NA	NA	NA	NA	NA	N/A	0-Jamais	3-Régulièrement et plus d'un jour sur 2	0-Jamais	2-Régulièrement mais moins d'un jour sur 2	Oui	2-Régulièrement mais moins d'un jour sur 2	0-Jamais	Non	0	0	0	0	0
1044	Féminin	4_>=50 ans	Etablissement de santé	NON SOIGNANTS	Oui, 1 dose	0	NA	NA	NA	NA	Je ne suis pas concerné	NA	NA	NA	NA	NA	NA	NA	NA	NA	NA	NA	N/A	Je ne suis pas concerné	NA	NA	NA	NA	NA	NA	NA	NA	NA	NA	NA	N/A	4-Tous les jours	0-Jamais	0-Jamais	2-Régulièrement mais moins d'un jour sur 2	Non	4-Tous les jours	0-Jamais	Non	0	0	0	0	0
1045	Féminin	2_30-39 ans	Etablissement de santé	NON SOIGNANTS	Oui, 1 dose	0	NA	NA	NA	NA	Je ne suis pas concerné	NA	NA	NA	NA	NA	NA	NA	NA	NA	NA	NA	N/A	Je ne suis pas concerné	NA	NA	NA	NA	NA	NA	NA	NA	NA	NA	NA	N/A	3-Régulièrement et plus d'un jour sur 2	3-Régulièrement et plus d'un jour sur 2	0-Jamais	1-Rarement	Oui	4-Tous les jours	0-Jamais	Oui	0	0	0	0	0
1046	Féminin	2_30-39 ans	Etablissement de santé	NON SOIGNANTS	Non, mais je souhaite me faire vacciner	0	NA	NA	NA	NA	Je ne suis pas concerné	NA	NA	NA	NA	NA	NA	NA	NA	NA	NA	NA	N/A	Je ne suis pas concerné	NA	NA	NA	NA	NA	NA	NA	NA	NA	NA	NA	N/A	4-Tous les jours	4-Tous les jours	0-Jamais	1-Rarement	Oui	4-Tous les jours	0-Jamais	Non	0	0	0	0	0
1048	Féminin	3_40-49 ans	Etablissement de santé	NON SOIGNANTS	Oui, 2 doses	0	NA	NA	NA	NA	Je ne suis pas concerné	NA	NA	NA	NA	NA	NA	NA	NA	NA	NA	NA	N/A	Je ne suis pas concerné	NA	NA	NA	NA	NA	NA	NA	NA	NA	NA	NA	N/A	4-Tous les jours	2-Régulièrement mais moins d'un jour sur 2	0-Jamais	2-Régulièrement mais moins d'un jour sur 2	Oui	4-Tous les jours	0-Jamais	Non	0	0	0	0	0
1049	Féminin	2_30-39 ans	Etablissement de santé	NON SOIGNANTS	Oui, 2 doses	1	9/2020	J'ai eu des symptômes	En dehors de mon lieu de travail	Non	Je ne suis pas concerné	NA	NA	NA	NA	NA	NA	NA	NA	NA	NA	NA	N/A	Je suis concerné	4-Tout le temps	4-Tout le temps	0-Jamais	0-Jamais	0-Jamais	0-Jamais	0-Jamais	0-Jamais	0-Jamais	0-Jamais	0-Jamais	N/A	3-Régulièrement et plus d'un jour sur 2	4-Tous les jours	0-Jamais	2-Régulièrement mais moins d'un jour sur 2	N/A	0-Jamais	0-Jamais	N/A	0	0	0	0	0
1050	Féminin	4_>=50 ans	Etablissement de santé	NON SOIGNANTS	Non, mais je souhaite me faire vacciner	1	12/2020	J'ai eu des symptômes	En dehors de mon lieu de travail	Non	Je ne suis pas concerné	NA	NA	NA	NA	NA	NA	NA	NA	NA	NA	NA	N/A	Je ne suis pas concerné	NA	NA	NA	NA	NA	NA	NA	NA	NA	NA	NA	N/A	4-Tous les jours	4-Tous les jours	4-Tous les jours	1-Rarement	N/A	1-Rarement	0-Jamais	N/A	0	0	0	0	0
1051	Masculin	1_<30 ans	Etablissement de santé	NON SOIGNANTS	Non, et je ne sais pas encore si je souhaite me faire vacciner	0	NA	NA	NA	NA	Je ne suis pas concerné	NA	NA	NA	NA	NA	NA	NA	NA	NA	NA	NA	N/A	Je ne suis pas concerné	NA	NA	NA	NA	NA	NA	NA	NA	NA	NA	NA	N/A	0-Jamais	3-Régulièrement et plus d'un jour sur 2	0-Jamais	2-Régulièrement mais moins d'un jour sur 2	Oui	3-Régulièrement et plus d'un jour sur 2	3-Régulièrement et plus d'un jour sur 2	Non	0	0	0	0	0
1052	Féminin	2_30-39 ans	Etablissement de santé	AUTRES	Oui, 1 dose	0	NA	NA	NA	NA	Je ne suis pas concerné	NA	NA	NA	NA	NA	NA	NA	NA	NA	NA	NA	N/A	Je ne suis pas concerné	NA	NA	NA	NA	NA	NA	NA	NA	NA	NA	NA	N/A	2-Régulièrement mais moins d'un jour sur 2	2-Régulièrement mais moins d'un jour sur 2	4-Tous les jours	3-Régulièrement et plus d'un jour sur 2	Non	0-Jamais	0-Jamais	Non	0	0	0	0	0
1053	Masculin	2_30-39 ans	Etablissement de santé	NON SOIGNANTS	Oui, 1 dose	0	NA	NA	NA	NA	Je ne suis pas concerné	NA	NA	NA	NA	NA	NA	NA	NA	NA	NA	NA	N/A	Je ne suis pas concerné	NA	NA	NA	NA	NA	NA	NA	NA	NA	NA	NA	N/A	0-Jamais	4-Tous les jours	3-Régulièrement et plus d'un jour sur 2	1-Rarement	Non	4-Tous les jours	0-Jamais	Non	0	0	0	0	0
1054	Féminin	3_40-49 ans	Etablissement de santé	MED	Oui, 1 dose	0	NA	NA	NA	NA	Je ne suis pas concerné	NA	NA	NA	NA	NA	NA	NA	NA	NA	NA	NA	N/A	Je suis concerné	4-Tout le temps	4-Tout le temps	1-Rarement	4-Tout le temps	0-Jamais	0-Jamais	1-Rarement	1-Rarement	1-Rarement	1-Rarement	0-Jamais	Non	0-Jamais	1-Rarement	0-Jamais	2-Régulièrement mais moins d'un jour sur 2	Non	2-Régulièrement mais moins d'un jour sur 2	1-Rarement	Non	0	0	0	1	0
1055	Féminin	4_>=50 ans	Etablissement de santé	NON SOIGNANTS	Oui, 2 doses	0	NA	NA	NA	NA	Je ne suis pas concerné	NA	NA	NA	NA	NA	NA	NA	NA	NA	NA	NA	N/A	Je ne suis pas concerné	NA	NA	NA	NA	NA	NA	NA	NA	NA	NA	NA	N/A	4-Tous les jours	4-Tous les jours	4-Tous les jours	1-Rarement	Non	0-Jamais	0-Jamais	Non	0	0	0	0	0
1058	Féminin	3_40-49 ans	Etablissement de santé	NON SOIGNANTS	Oui, 2 doses	0	NA	NA	NA	NA	Je ne suis pas concerné	NA	NA	NA	NA	NA	NA	NA	NA	NA	NA	NA	N/A	Je ne suis pas concerné	NA	NA	NA	NA	NA	NA	NA	NA	NA	NA	NA	N/A	4-Tous les jours	4-Tous les jours	4-Tous les jours	2-Régulièrement mais moins d'un jour sur 2	Non	0-Jamais	0-Jamais	Non	0	0	0	0	0
1059	Féminin	3_40-49 ans	Etablissement médico-social	NON SOIGNANTS	Oui, 2 doses	0	NA	NA	NA	NA	Je suis concerné	4-Tout le temps	4-Tout le temps	1-Rarement	4-Tout le temps	4-Tout le temps	4-Tout le temps	4-Tout le temps	3-Régulièrement et plus de la moitié du temps	4-Tout le temps	4-Tout le temps	0-Jamais	Non	Je suis concerné	4-Tout le temps	4-Tout le temps	0-Jamais	0-Jamais	0-Jamais	0-Jamais	0-Jamais	3-Régulièrement et plus de la moitié du temps	2-Régulièrement mais moins de la moitié du temps	0-Jamais	0-Jamais	Oui	3-Régulièrement et plus d'un jour sur 2	2-Régulièrement mais moins d'un jour sur 2	0-Jamais	3-Régulièrement et plus d'un jour sur 2	Oui	4-Tous les jours	0-Jamais	Oui	0	1	0	0	0
1060	Féminin	3_40-49 ans	Etablissement de santé	AUTRES	Oui, 2 doses	0	NA	NA	NA	NA	Je suis concerné	4-Tout le temps	1-Rarement	3-Régulièrement et plus de la moitié du temps	4-Tout le temps	2-Régulièrement mais moins de la moitié du temps	2-Régulièrement mais moins de la moitié du temps	3-Régulièrement et plus de la moitié du temps	1-Rarement	4-Tout le temps	3-Régulièrement et plus de la moitié du temps	3-Régulièrement et plus de la moitié du temps	Oui	Je suis concerné	4-Tout le temps	2-Régulièrement mais moins de la moitié du temps	1-Rarement	3-Régulièrement et plus de la moitié du temps	0-Jamais	0-Jamais	1-Rarement	1-Rarement	2-Régulièrement mais moins de la moitié du temps	1-Rarement	1-Rarement	Oui	1-Rarement	2-Régulièrement mais moins d'un jour sur 2	0-Jamais	3-Régulièrement et plus d'un jour sur 2	Oui	0-Jamais	0-Jamais	Non	0	0	0	0	0
1061	Féminin	2_30-39 ans	Etablissement de santé	MED	Oui, 1 dose	0	NA	NA	NA	NA	Je suis concerné	4-Tout le temps	4-Tout le temps	4-Tout le temps	4-Tout le temps	2-Régulièrement mais moins de la moitié du temps	4-Tout le temps	4-Tout le temps	4-Tout le temps	4-Tout le temps	4-Tout le temps	0-Jamais	Non	Je suis concerné	4-Tout le temps	4-Tout le temps	0-Jamais	4-Tout le temps	0-Jamais	0-Jamais	1-Rarement	1-Rarement	1-Rarement	0-Jamais	0-Jamais	Non	4-Tous les jours	4-Tous les jours	0-Jamais	2-Régulièrement mais moins d'un jour sur 2	Non	0-Jamais	0-Jamais	Non	0	1	0	1	0
1062	Masculin	2_30-39 ans	Etablissement de santé	AUTRES	Oui, 1 dose	0	NA	NA	NA	NA	Je ne suis pas concerné	NA	NA	NA	NA	NA	NA	NA	NA	NA	NA	NA	N/A	Je suis concerné	3-Régulièrement et plus de la moitié du temps	4-Tout le temps	0-Jamais	0-Jamais	0-Jamais	0-Jamais	0-Jamais	0-Jamais	0-Jamais	0-Jamais	0-Jamais	Non	1-Rarement	4-Tous les jours	1-Rarement	2-Régulièrement mais moins d'un jour sur 2	Non	4-Tous les jours	4-Tous les jours	Non	0	0	0	1	0
1063	Féminin	4_>=50 ans	Etablissement de santé	AUTRES	Oui, 2 doses	0	NA	NA	NA	NA	Je ne suis pas concerné	NA	NA	NA	NA	NA	NA	NA	NA	NA	NA	NA	N/A	Je ne suis pas concerné	NA	NA	NA	NA	NA	NA	NA	NA	NA	NA	NA	N/A	4-Tous les jours	2-Régulièrement mais moins d'un jour sur 2	0-Jamais	3-Régulièrement et plus d'un jour sur 2	Non	4-Tous les jours	3-Régulièrement et plus d'un jour sur 2	Non	0	0	0	0	0
1064	Féminin	3_40-49 ans	Etablissement de santé	AUTRES	Oui, 1 dose	0	NA	NA	NA	NA	Je ne suis pas concerné	NA	NA	NA	NA	NA	NA	NA	NA	NA	NA	NA	N/A	Je ne suis pas concerné	NA	NA	NA	NA	NA	NA	NA	NA	NA	NA	NA	N/A	1-Rarement	3-Régulièrement et plus d'un jour sur 2	4-Tous les jours	1-Rarement	Oui	0-Jamais	0-Jamais	Non	0	0	0	0	0
1065	Féminin	2_30-39 ans	Etablissement de santé	MED	Non, et je ne sais pas encore si je souhaite me faire vacciner	0	NA	NA	NA	NA	Je suis concerné	4-Tout le temps	0-Jamais	4-Tout le temps	4-Tout le temps	1-Rarement	3-Régulièrement et plus de la moitié du temps	4-Tout le temps	2-Régulièrement mais moins de la moitié du temps	4-Tout le temps	4-Tout le temps	4-Tout le temps	Non	Je suis concerné	4-Tout le temps	3-Régulièrement et plus de la moitié du temps	2-Régulièrement mais moins de la moitié du temps	0-Jamais	1-Rarement	0-Jamais	0-Jamais	0-Jamais	0-Jamais	0-Jamais	0-Jamais	Non	0-Jamais	2-Régulièrement mais moins d'un jour sur 2	0-Jamais	2-Régulièrement mais moins d'un jour sur 2	Non	4-Tous les jours	4-Tous les jours	Non	0	1	0	1	0
1067	Féminin	2_30-39 ans	Etablissement de santé	MED	Oui, 1 dose	0	NA	NA	NA	NA	Je ne suis pas concerné	NA	NA	NA	NA	NA	NA	NA	NA	NA	NA	NA	N/A	Je suis concerné	2-Régulièrement mais moins de la moitié du temps	4-Tout le temps	0-Jamais	0-Jamais	0-Jamais	0-Jamais	0-Jamais	0-Jamais	1-Rarement	0-Jamais	0-Jamais	Non	0-Jamais	4-Tous les jours	0-Jamais	2-Régulièrement mais moins d'un jour sur 2	Non	2-Régulièrement mais moins d'un jour sur 2	2-Régulièrement mais moins d'un jour sur 2	Non	0	0	0	1	0
1068	Masculin	4_>=50 ans	Etablissement de santé	NON SOIGNANTS	Non, et je ne sais pas encore si je souhaite me faire vacciner	0	NA	NA	NA	NA	Je suis concerné	1-Rarement	3-Régulièrement et plus de la moitié du temps	0-Jamais	0-Jamais	0-Jamais	0-Jamais	0-Jamais	0-Jamais	0-Jamais	0-Jamais	0-Jamais	Non	Je ne suis pas concerné	NA	NA	NA	NA	NA	NA	NA	NA	NA	NA	NA	N/A	0-Jamais	1-Rarement	0-Jamais	0-Jamais	Non	4-Tous les jours	0-Jamais	Non	0	1	0	0	0
1069	Féminin	2_30-39 ans	Etablissement de santé	AUTRES	Non, et je ne sais pas encore si je souhaite me faire vacciner	0	NA	NA	NA	NA	Je ne suis pas concerné	NA	NA	NA	NA	NA	NA	NA	NA	NA	NA	NA	N/A	Je suis concerné	3-Régulièrement et plus de la moitié du temps	4-Tout le temps	4-Tout le temps	4-Tout le temps	1-Rarement	3-Régulièrement et plus de la moitié du temps	3-Régulièrement et plus de la moitié du temps	3-Régulièrement et plus de la moitié du temps	3-Régulièrement et plus de la moitié du temps	3-Régulièrement et plus de la moitié du temps	1-Rarement	Oui	4-Tous les jours	3-Régulièrement et plus d'un jour sur 2	4-Tous les jours	2-Régulièrement mais moins d'un jour sur 2	Oui	0-Jamais	0-Jamais	Non	0	0	0	0	0
1070	Féminin	1_<30 ans	Etablissement de santé	NON SOIGNANTS	Oui, 1 dose	0	NA	NA	NA	NA	Je ne suis pas concerné	NA	NA	NA	NA	NA	NA	NA	NA	NA	NA	NA	N/A	Je ne suis pas concerné	NA	NA	NA	NA	NA	NA	NA	NA	NA	NA	NA	N/A	4-Tous les jours	4-Tous les jours	0-Jamais	2-Régulièrement mais moins d'un jour sur 2	Oui	0-Jamais	0-Jamais	Non	0	0	0	0	0
1072	Féminin	4_>=50 ans	Etablissement de santé	IDE	Oui, 2 doses	0	NA	NA	NA	NA	Je suis concerné	4-Tout le temps	4-Tout le temps	4-Tout le temps	4-Tout le temps	1-Rarement	2-Régulièrement mais moins de la moitié du temps	4-Tout le temps	0-Jamais	4-Tout le temps	4-Tout le temps	0-Jamais	Non	Je suis concerné	4-Tout le temps	4-Tout le temps	0-Jamais	0-Jamais	0-Jamais	0-Jamais	0-Jamais	0-Jamais	4-Tout le temps	4-Tout le temps	0-Jamais	Non	3-Régulièrement et plus d'un jour sur 2	4-Tous les jours	4-Tous les jours	1-Rarement	Non	0-Jamais	0-Jamais	Non	0	1	0	1	0
1073	Féminin	4_>=50 ans	Etablissement de santé	AUTRES	Oui, 1 dose	0	NA	NA	NA	NA	Je ne suis pas concerné	NA	NA	NA	NA	NA	NA	NA	NA	NA	NA	NA	N/A	Je ne suis pas concerné	NA	NA	NA	NA	NA	NA	NA	NA	NA	NA	NA	N/A	4-Tous les jours	4-Tous les jours	4-Tous les jours	2-Régulièrement mais moins d'un jour sur 2	Oui	0-Jamais	0-Jamais	Non	0	0	0	0	0
1076	Féminin	1_<30 ans	Etablissement de santé	MED	Oui, 1 dose	0	NA	NA	NA	NA	Je ne suis pas concerné	NA	NA	NA	NA	NA	NA	NA	NA	NA	NA	NA	N/A	Je suis concerné	4-Tout le temps	4-Tout le temps	0-Jamais	0-Jamais	0-Jamais	0-Jamais	0-Jamais	0-Jamais	3-Régulièrement et plus de la moitié du temps	1-Rarement	1-Rarement	Oui	4-Tous les jours	4-Tous les jours	0-Jamais	2-Régulièrement mais moins d'un jour sur 2	Non	4-Tous les jours	3-Régulièrement et plus d'un jour sur 2	Non	0	0	0	0	0
1077	Féminin	4_>=50 ans	Etablissement de santé	MED	Oui, 2 doses	0	NA	NA	NA	NA	Je ne suis pas concerné	NA	NA	NA	NA	NA	NA	NA	NA	NA	NA	NA	N/A	Je ne suis pas concerné	NA	NA	NA	NA	NA	NA	NA	NA	NA	NA	NA	N/A	0-Jamais	1-Rarement	0-Jamais	1-Rarement	Non	4-Tous les jours	0-Jamais	Non	0	0	0	0	0
1078	Féminin	2_30-39 ans	Etablissement médico-social	AUTRES	Non, mais je souhaite me faire vacciner	1	1/2021	J'ai eu des symptômes	Sur mon lieu de travail, au contact d'un autre professionnel de santé qui était COVID-19 positif	Non	Je ne suis pas concerné	NA	NA	NA	NA	NA	NA	NA	NA	NA	NA	NA	N/A	Je ne suis pas concerné	NA	NA	NA	NA	NA	NA	NA	NA	NA	NA	NA	N/A	0-Jamais	4-Tous les jours	4-Tous les jours	2-Régulièrement mais moins d'un jour sur 2	N/A	4-Tous les jours	4-Tous les jours	N/A	0	0	0	0	1
1079	Masculin	1_<30 ans	Etablissement de santé	NON SOIGNANTS	Oui, 1 dose	0	NA	NA	NA	NA	Je ne suis pas concerné	NA	NA	NA	NA	NA	NA	NA	NA	NA	NA	NA	N/A	Je ne suis pas concerné	NA	NA	NA	NA	NA	NA	NA	NA	NA	NA	NA	N/A	4-Tous les jours	4-Tous les jours	0-Jamais	1-Rarement	Non	0-Jamais	0-Jamais	Non	0	0	0	0	0
1081	Féminin	3_40-49 ans	Etablissement de santé	NON SOIGNANTS	Oui, 1 dose	0	NA	NA	NA	NA	Je ne suis pas concerné	NA	NA	NA	NA	NA	NA	NA	NA	NA	NA	NA	N/A	Je ne suis pas concerné	NA	NA	NA	NA	NA	NA	NA	NA	NA	NA	NA	N/A	2-Régulièrement mais moins d'un jour sur 2	4-Tous les jours	0-Jamais	4-Tous les jours	Oui	4-Tous les jours	0-Jamais	Non	0	0	0	0	0
1082	Féminin	3_40-49 ans	Etablissement de santé	AUTRES	Oui, 2 doses	0	NA	NA	NA	NA	Je suis concerné	4-Tout le temps	4-Tout le temps	1-Rarement	4-Tout le temps	3-Régulièrement et plus de la moitié du temps	0-Jamais	4-Tout le temps	3-Régulièrement et plus de la moitié du temps	2-Régulièrement mais moins de la moitié du temps	1-Rarement	0-Jamais	Oui	Je suis concerné	4-Tout le temps	4-Tout le temps	0-Jamais	4-Tout le temps	0-Jamais	0-Jamais	0-Jamais	2-Régulièrement mais moins de la moitié du temps	1-Rarement	1-Rarement	0-Jamais	Non	0-Jamais	4-Tous les jours	2-Régulièrement mais moins d'un jour sur 2	3-Régulièrement et plus d'un jour sur 2	Oui	3-Régulièrement et plus d'un jour sur 2	1-Rarement	Oui	0	0	0	1	0
1083	Féminin	3_40-49 ans	Etablissement de santé	IDE	Oui, 1 dose	1	10/2020	J'ai eu des symptômes	Sur mon lieu de travail, au contact d'un autre professionnel de santé qui était COVID-19 positif	Non	Je ne suis pas concerné	NA	NA	NA	NA	NA	NA	NA	NA	NA	NA	NA	N/A	Je ne suis pas concerné	NA	NA	NA	NA	NA	NA	NA	NA	NA	NA	NA	N/A	4-Tous les jours	1-Rarement	0-Jamais	1-Rarement	N/A	0-Jamais	0-Jamais	N/A	0	0	0	0	1
1084	Féminin	2_30-39 ans	Etablissement de santé	NON SOIGNANTS	Oui, 1 dose	0	NA	NA	NA	NA	Je ne suis pas concerné	NA	NA	NA	NA	NA	NA	NA	NA	NA	NA	NA	N/A	Je suis concerné	4-Tout le temps	4-Tout le temps	1-Rarement	0-Jamais	0-Jamais	0-Jamais	1-Rarement	0-Jamais	1-Rarement	1-Rarement	1-Rarement	Non	4-Tous les jours	2-Régulièrement mais moins d'un jour sur 2	0-Jamais	2-Régulièrement mais moins d'un jour sur 2	Oui	0-Jamais	0-Jamais	Non	0	0	0	1	0
1086	Masculin	2_30-39 ans	Etablissement de santé	NON SOIGNANTS	Oui, 1 dose	0	NA	NA	NA	NA	Je ne suis pas concerné	NA	NA	NA	NA	NA	NA	NA	NA	NA	NA	NA	N/A	Je ne suis pas concerné	NA	NA	NA	NA	NA	NA	NA	NA	NA	NA	NA	N/A	0-Jamais	4-Tous les jours	4-Tous les jours	2-Régulièrement mais moins d'un jour sur 2	Non	1-Rarement	1-Rarement	Non	0	0	0	0	0
1089	Masculin	4_>=50 ans	Etablissement de santé	MED	Oui, 2 doses	0	NA	NA	NA	NA	Je ne suis pas concerné	NA	NA	NA	NA	NA	NA	NA	NA	NA	NA	NA	N/A	Je ne suis pas concerné	NA	NA	NA	NA	NA	NA	NA	NA	NA	NA	NA	N/A	4-Tous les jours	0-Jamais	0-Jamais	2-Régulièrement mais moins d'un jour sur 2	Oui	1-Rarement	0-Jamais	Non	0	0	0	0	0
1091	Féminin	3_40-49 ans	Etablissement de santé	AS	Non, et je ne sais pas encore si je souhaite me faire vacciner	0	NA	NA	NA	NA	Je suis concerné	4-Tout le temps	4-Tout le temps	1-Rarement	4-Tout le temps	1-Rarement	4-Tout le temps	4-Tout le temps	4-Tout le temps	4-Tout le temps	4-Tout le temps	0-Jamais	Non	Je suis concerné	4-Tout le temps	4-Tout le temps	0-Jamais	1-Rarement	0-Jamais	0-Jamais	1-Rarement	1-Rarement	2-Régulièrement mais moins de la moitié du temps	0-Jamais	0-Jamais	Non	1-Rarement	4-Tous les jours	4-Tous les jours	1-Rarement	Non	4-Tous les jours	2-Régulièrement mais moins d'un jour sur 2	Non	0	1	0	1	0
1092	Féminin	2_30-39 ans	Etablissement de santé	NON SOIGNANTS	Oui, 1 dose	0	NA	NA	NA	NA	Je ne suis pas concerné	NA	NA	NA	NA	NA	NA	NA	NA	NA	NA	NA	N/A	Je ne suis pas concerné	NA	NA	NA	NA	NA	NA	NA	NA	NA	NA	NA	N/A	2-Régulièrement mais moins d'un jour sur 2	1-Rarement	0-Jamais	4-Tous les jours	Oui	4-Tous les jours	4-Tous les jours	Non	0	0	0	0	0
1093	Féminin	3_40-49 ans	Etablissement médico-social	AUTRES	Non, et je ne sais pas encore si je souhaite me faire vacciner	0	NA	NA	NA	NA	Je ne suis pas concerné	NA	NA	NA	NA	NA	NA	NA	NA	NA	NA	NA	N/A	Je suis concerné	4-Tout le temps	0-Jamais	0-Jamais	0-Jamais	0-Jamais	0-Jamais	1-Rarement	0-Jamais	1-Rarement	0-Jamais	0-Jamais	Non	0-Jamais	1-Rarement	4-Tous les jours	2-Régulièrement mais moins d'un jour sur 2	Non	4-Tous les jours	4-Tous les jours	Non	0	0	0	1	0
1095	Masculin	2_30-39 ans	Etablissement médico-social	AUTRES	Oui, 2 doses	0	NA	NA	NA	NA	Je ne suis pas concerné	NA	NA	NA	NA	NA	NA	NA	NA	NA	NA	NA	N/A	Je ne suis pas concerné	NA	NA	NA	NA	NA	NA	NA	NA	NA	NA	NA	N/A	0-Jamais	3-Régulièrement et plus d'un jour sur 2	0-Jamais	2-Régulièrement mais moins d'un jour sur 2	Non	4-Tous les jours	4-Tous les jours	Non	0	0	0	0	0
1097	Féminin	4_>=50 ans	Etablissement de santé	NON SOIGNANTS	Oui, 2 doses	0	NA	NA	NA	NA	Je ne suis pas concerné	NA	NA	NA	NA	NA	NA	NA	NA	NA	NA	NA	N/A	Je ne suis pas concerné	NA	NA	NA	NA	NA	NA	NA	NA	NA	NA	NA	N/A	4-Tous les jours	4-Tous les jours	4-Tous les jours	1-Rarement	Non	0-Jamais	0-Jamais	Non	0	0	0	0	0
1098	Féminin	1_<30 ans	Etablissement de santé	MED	Oui, 1 dose	0	NA	NA	NA	NA	Je suis concerné	4-Tout le temps	0-Jamais	4-Tout le temps	4-Tout le temps	1-Rarement	4-Tout le temps	4-Tout le temps	2-Régulièrement mais moins de la moitié du temps	4-Tout le temps	4-Tout le temps	1-Rarement	Non	Je suis concerné	4-Tout le temps	4-Tout le temps	0-Jamais	3-Régulièrement et plus de la moitié du temps	0-Jamais	1-Rarement	0-Jamais	1-Rarement	1-Rarement	1-Rarement	1-Rarement	Non	4-Tous les jours	3-Régulièrement et plus d'un jour sur 2	1-Rarement	2-Régulièrement mais moins d'un jour sur 2	Non	1-Rarement	0-Jamais	Non	0	1	0	1	0
1100	Féminin	1_<30 ans	Etablissement médico-social	NON SOIGNANTS	Oui, 2 doses	0	NA	NA	NA	NA	Je suis concerné	3-Régulièrement et plus de la moitié du temps	4-Tout le temps	2-Régulièrement mais moins de la moitié du temps	2-Régulièrement mais moins de la moitié du temps	0-Jamais	1-Rarement	1-Rarement	2-Régulièrement mais moins de la moitié du temps	4-Tout le temps	0-Jamais	0-Jamais	Non	Je suis concerné	3-Régulièrement et plus de la moitié du temps	4-Tout le temps	0-Jamais	0-Jamais	0-Jamais	0-Jamais	0-Jamais	0-Jamais	2-Régulièrement mais moins de la moitié du temps	0-Jamais	0-Jamais	Non	2-Régulièrement mais moins d'un jour sur 2	2-Régulièrement mais moins d'un jour sur 2	4-Tous les jours	2-Régulièrement mais moins d'un jour sur 2	Non	3-Régulièrement et plus d'un jour sur 2	3-Régulièrement et plus d'un jour sur 2	Non	0	1	0	1	0
1101	Féminin	3_40-49 ans	Etablissement de santé	AUTRES	Non, et je ne sais pas encore si je souhaite me faire vacciner	0	NA	NA	NA	NA	Je ne suis pas concerné	NA	NA	NA	NA	NA	NA	NA	NA	NA	NA	NA	N/A	Je ne suis pas concerné	NA	NA	NA	NA	NA	NA	NA	NA	NA	NA	NA	N/A	0-Jamais	0-Jamais	0-Jamais	2-Régulièrement mais moins d'un jour sur 2	Oui	4-Tous les jours	4-Tous les jours	Non	0	0	0	0	0
1102	Féminin	3_40-49 ans	Etablissement de santé	NON SOIGNANTS	Oui, 2 doses	0	NA	NA	NA	NA	Je ne suis pas concerné	NA	NA	NA	NA	NA	NA	NA	NA	NA	NA	NA	N/A	Je ne suis pas concerné	NA	NA	NA	NA	NA	NA	NA	NA	NA	NA	NA	N/A	0-Jamais	1-Rarement	0-Jamais	1-Rarement	Non	0-Jamais	0-Jamais	Non	0	0	0	0	0
1103	Féminin	4_>=50 ans	Etablissement de santé	NON SOIGNANTS	Oui, 2 doses	0	NA	NA	NA	NA	Je ne suis pas concerné	NA	NA	NA	NA	NA	NA	NA	NA	NA	NA	NA	N/A	Je ne suis pas concerné	NA	NA	NA	NA	NA	NA	NA	NA	NA	NA	NA	N/A	2-Régulièrement mais moins d'un jour sur 2	1-Rarement	0-Jamais	4-Tous les jours	Non	4-Tous les jours	0-Jamais	Oui	0	0	0	0	0
1104	Féminin	3_40-49 ans	Etablissement de santé	NON SOIGNANTS	Oui, 2 doses	0	NA	NA	NA	NA	Je ne suis pas concerné	NA	NA	NA	NA	NA	NA	NA	NA	NA	NA	NA	N/A	Je ne suis pas concerné	NA	NA	NA	NA	NA	NA	NA	NA	NA	NA	NA	N/A	2-Régulièrement mais moins d'un jour sur 2	1-Rarement	0-Jamais	3-Régulièrement et plus d'un jour sur 2	Non	2-Régulièrement mais moins d'un jour sur 2	4-Tous les jours	Non	0	0	0	0	0
1105	Féminin	2_30-39 ans	Etablissement de santé	NON SOIGNANTS	Oui, 2 doses	0	NA	NA	NA	NA	Je ne suis pas concerné	NA	NA	NA	NA	NA	NA	NA	NA	NA	NA	NA	N/A	Je ne suis pas concerné	NA	NA	NA	NA	NA	NA	NA	NA	NA	NA	NA	N/A	0-Jamais	4-Tous les jours	0-Jamais	1-Rarement	Non	0-Jamais	0-Jamais	Non	0	0	0	0	0
1106	Féminin	2_30-39 ans	Etablissement médico-social	NON SOIGNANTS	Non, mais je souhaite me faire vacciner	0	NA	NA	NA	NA	Je ne suis pas concerné	NA	NA	NA	NA	NA	NA	NA	NA	NA	NA	NA	N/A	Je ne suis pas concerné	NA	NA	NA	NA	NA	NA	NA	NA	NA	NA	NA	N/A	4-Tous les jours	4-Tous les jours	0-Jamais	2-Régulièrement mais moins d'un jour sur 2	Non	4-Tous les jours	4-Tous les jours	Non	0	0	0	0	0
1109	Féminin	2_30-39 ans	Etablissement médico-social	NON SOIGNANTS	Oui, 2 doses	0	NA	NA	NA	NA	Je ne suis pas concerné	NA	NA	NA	NA	NA	NA	NA	NA	NA	NA	NA	N/A	Je ne suis pas concerné	NA	NA	NA	NA	NA	NA	NA	NA	NA	NA	NA	N/A	4-Tous les jours	4-Tous les jours	1-Rarement	2-Régulièrement mais moins d'un jour sur 2	Oui	4-Tous les jours	4-Tous les jours	Non	0	0	0	0	0
1110	Féminin	2_30-39 ans	Etablissement de santé	IDE	Oui, 1 dose	0	NA	NA	NA	NA	Je ne suis pas concerné	NA	NA	NA	NA	NA	NA	NA	NA	NA	NA	NA	N/A	Je suis concerné	4-Tout le temps	4-Tout le temps	0-Jamais	0-Jamais	0-Jamais	0-Jamais	1-Rarement	4-Tout le temps	3-Régulièrement et plus de la moitié du temps	2-Régulièrement mais moins de la moitié du temps	0-Jamais	Non	0-Jamais	2-Régulièrement mais moins d'un jour sur 2	0-Jamais	1-Rarement	Non	4-Tous les jours	0-Jamais	Non	0	0	0	1	0
1113	Masculin	3_40-49 ans	Etablissement médico-social	AUTRES	Oui, 1 dose	0	NA	NA	NA	NA	Je ne suis pas concerné	NA	NA	NA	NA	NA	NA	NA	NA	NA	NA	NA	N/A	Je suis concerné	4-Tout le temps	4-Tout le temps	0-Jamais	0-Jamais	1-Rarement	1-Rarement	1-Rarement	1-Rarement	2-Régulièrement mais moins de la moitié du temps	0-Jamais	0-Jamais	Non	4-Tous les jours	4-Tous les jours	4-Tous les jours	3-Régulièrement et plus d'un jour sur 2	Oui	3-Régulièrement et plus d'un jour sur 2	0-Jamais	Oui	0	0	0	1	0
1114	Féminin	2_30-39 ans	Etablissement de santé	NON SOIGNANTS	Non, et je ne sais pas encore si je souhaite me faire vacciner	0	NA	NA	NA	NA	Je ne suis pas concerné	NA	NA	NA	NA	NA	NA	NA	NA	NA	NA	NA	N/A	Je ne suis pas concerné	NA	NA	NA	NA	NA	NA	NA	NA	NA	NA	NA	N/A	0-Jamais	1-Rarement	0-Jamais	1-Rarement	Non	0-Jamais	0-Jamais	Non	0	0	0	0	0
1116	Féminin	3_40-49 ans	Etablissement de santé	NON SOIGNANTS	Oui, 2 doses	0	NA	NA	NA	NA	Je ne suis pas concerné	NA	NA	NA	NA	NA	NA	NA	NA	NA	NA	NA	N/A	Je ne suis pas concerné	NA	NA	NA	NA	NA	NA	NA	NA	NA	NA	NA	N/A	4-Tous les jours	1-Rarement	0-Jamais	2-Régulièrement mais moins d'un jour sur 2	Non	1-Rarement	0-Jamais	Non	0	0	0	0	0
1117	Féminin	4_>=50 ans	Etablissement médico-social	NON SOIGNANTS	Oui, 2 doses	0	NA	NA	NA	NA	Je ne suis pas concerné	NA	NA	NA	NA	NA	NA	NA	NA	NA	NA	NA	N/A	Je ne suis pas concerné	NA	NA	NA	NA	NA	NA	NA	NA	NA	NA	NA	N/A	4-Tous les jours	4-Tous les jours	0-Jamais	4-Tous les jours	Non	4-Tous les jours	4-Tous les jours	Non	0	0	0	0	0
1118	Féminin	1_<30 ans	Etablissement de santé	MED	Oui, 1 dose	0	NA	NA	NA	NA	Je suis concerné	3-Régulièrement et plus de la moitié du temps	4-Tout le temps	0-Jamais	4-Tout le temps	0-Jamais	0-Jamais	0-Jamais	0-Jamais	4-Tout le temps	0-Jamais	0-Jamais	Oui	Je suis concerné	4-Tout le temps	4-Tout le temps	0-Jamais	4-Tout le temps	0-Jamais	0-Jamais	0-Jamais	0-Jamais	4-Tout le temps	0-Jamais	0-Jamais	Oui	3-Régulièrement et plus d'un jour sur 2	3-Régulièrement et plus d'un jour sur 2	3-Régulièrement et plus d'un jour sur 2	2-Régulièrement mais moins d'un jour sur 2	Non	1-Rarement	0-Jamais	Non	0	0	0	0	0
1119	Féminin	2_30-39 ans	Etablissement de santé	AUTRES	Non, et je ne souhaite pas me faire vacciner	0	NA	NA	NA	NA	Je ne suis pas concerné	NA	NA	NA	NA	NA	NA	NA	NA	NA	NA	NA	N/A	Je ne suis pas concerné	NA	NA	NA	NA	NA	NA	NA	NA	NA	NA	NA	N/A	4-Tous les jours	4-Tous les jours	0-Jamais	1-Rarement	Oui	4-Tous les jours	0-Jamais	Oui	0	0	0	0	0
1121	Féminin	2_30-39 ans	Etablissement de santé	NON SOIGNANTS	Oui, 1 dose	0	NA	NA	NA	NA	Je ne suis pas concerné	NA	NA	NA	NA	NA	NA	NA	NA	NA	NA	NA	N/A	Je suis concerné	2-Régulièrement mais moins de la moitié du temps	4-Tout le temps	0-Jamais	0-Jamais	0-Jamais	0-Jamais	0-Jamais	0-Jamais	0-Jamais	0-Jamais	0-Jamais	Non	4-Tous les jours	0-Jamais	0-Jamais	4-Tous les jours	Non	1-Rarement	4-Tous les jours	Non	0	0	0	1	0
1123	Féminin	2_30-39 ans	Etablissement de santé	MED	Oui, 1 dose	0	NA	NA	NA	NA	Je suis concerné	4-Tout le temps	3-Régulièrement et plus de la moitié du temps	1-Rarement	4-Tout le temps	2-Régulièrement mais moins de la moitié du temps	2-Régulièrement mais moins de la moitié du temps	2-Régulièrement mais moins de la moitié du temps	2-Régulièrement mais moins de la moitié du temps	3-Régulièrement et plus de la moitié du temps	2-Régulièrement mais moins de la moitié du temps	1-Rarement	Non	Je suis concerné	4-Tout le temps	4-Tout le temps	2-Régulièrement mais moins de la moitié du temps	3-Régulièrement et plus de la moitié du temps	1-Rarement	2-Régulièrement mais moins de la moitié du temps	1-Rarement	1-Rarement	3-Régulièrement et plus de la moitié du temps	3-Régulièrement et plus de la moitié du temps	2-Régulièrement mais moins de la moitié du temps	Non	4-Tous les jours	4-Tous les jours	4-Tous les jours	1-Rarement	Oui	1-Rarement	3-Régulièrement et plus d'un jour sur 2	Oui	0	1	0	1	0
1124	Féminin	3_40-49 ans	Etablissement médico-social	AUTRES	Non, mais je souhaite me faire vacciner	0	NA	NA	NA	NA	Je ne suis pas concerné	NA	NA	NA	NA	NA	NA	NA	NA	NA	NA	NA	N/A	Je suis concerné	3-Régulièrement et plus de la moitié du temps	4-Tout le temps	0-Jamais	4-Tout le temps	0-Jamais	0-Jamais	1-Rarement	1-Rarement	2-Régulièrement mais moins de la moitié du temps	0-Jamais	0-Jamais	Non	3-Régulièrement et plus d'un jour sur 2	1-Rarement	3-Régulièrement et plus d'un jour sur 2	2-Régulièrement mais moins d'un jour sur 2	Oui	4-Tous les jours	4-Tous les jours	Non	0	0	0	1	0
1125	Masculin	3_40-49 ans	Etablissement médico-social	NON SOIGNANTS	Non, mais je souhaite me faire vacciner	0	NA	NA	NA	NA	Je ne suis pas concerné	NA	NA	NA	NA	NA	NA	NA	NA	NA	NA	NA	N/A	Je suis concerné	4-Tout le temps	4-Tout le temps	0-Jamais	0-Jamais	0-Jamais	0-Jamais	0-Jamais	0-Jamais	4-Tout le temps	4-Tout le temps	0-Jamais	Non	4-Tous les jours	4-Tous les jours	4-Tous les jours	1-Rarement	Non	4-Tous les jours	0-Jamais	Non	0	0	0	1	0
1126	Féminin	2_30-39 ans	Etablissement de santé	NON SOIGNANTS	Non, et je ne souhaite pas me faire vacciner	0	NA	NA	NA	NA	Je ne suis pas concerné	NA	NA	NA	NA	NA	NA	NA	NA	NA	NA	NA	N/A	Je ne suis pas concerné	NA	NA	NA	NA	NA	NA	NA	NA	NA	NA	NA	N/A	3-Régulièrement et plus d'un jour sur 2	1-Rarement	0-Jamais	1-Rarement	Non	2-Régulièrement mais moins d'un jour sur 2	0-Jamais	Non	0	0	0	0	0
1127	Masculin	3_40-49 ans	Etablissement de santé	NON SOIGNANTS	Oui, 1 dose	0	NA	NA	NA	NA	Je ne suis pas concerné	NA	NA	NA	NA	NA	NA	NA	NA	NA	NA	NA	N/A	Je ne suis pas concerné	NA	NA	NA	NA	NA	NA	NA	NA	NA	NA	NA	N/A	4-Tous les jours	4-Tous les jours	0-Jamais	2-Régulièrement mais moins d'un jour sur 2	Non	1-Rarement	0-Jamais	Non	0	0	0	0	0
1129	Masculin	2_30-39 ans	Etablissement de santé	NON SOIGNANTS	Oui, 1 dose	0	NA	NA	NA	NA	Je ne suis pas concerné	NA	NA	NA	NA	NA	NA	NA	NA	NA	NA	NA	N/A	Je ne suis pas concerné	NA	NA	NA	NA	NA	NA	NA	NA	NA	NA	NA	N/A	4-Tous les jours	4-Tous les jours	1-Rarement	2-Régulièrement mais moins d'un jour sur 2	Non	4-Tous les jours	3-Régulièrement et plus d'un jour sur 2	Non	0	0	0	0	0
1130	Féminin	3_40-49 ans	Etablissement de santé	AUTRES	Oui, 2 doses	0	NA	NA	NA	NA	Je ne suis pas concerné	NA	NA	NA	NA	NA	NA	NA	NA	NA	NA	NA	N/A	Je ne suis pas concerné	NA	NA	NA	NA	NA	NA	NA	NA	NA	NA	NA	N/A	4-Tous les jours	0-Jamais	0-Jamais	2-Régulièrement mais moins d'un jour sur 2	Non	4-Tous les jours	4-Tous les jours	Non	0	0	0	0	0
1131	Féminin	1_<30 ans	Etablissement de santé	NON SOIGNANTS	Oui, 1 dose	0	NA	NA	NA	NA	Je ne suis pas concerné	NA	NA	NA	NA	NA	NA	NA	NA	NA	NA	NA	N/A	Je ne suis pas concerné	NA	NA	NA	NA	NA	NA	NA	NA	NA	NA	NA	N/A	4-Tous les jours	4-Tous les jours	4-Tous les jours	2-Régulièrement mais moins d'un jour sur 2	Non	1-Rarement	0-Jamais	Non	0	0	0	0	0
1132	Féminin	1_<30 ans	Etablissement de santé	IDE	Non, et je ne souhaite pas me faire vacciner	0	NA	NA	NA	NA	Je ne suis pas concerné	NA	NA	NA	NA	NA	NA	NA	NA	NA	NA	NA	N/A	Je suis concerné	4-Tout le temps	4-Tout le temps	0-Jamais	4-Tout le temps	0-Jamais	4-Tout le temps	2-Régulièrement mais moins de la moitié du temps	1-Rarement	3-Régulièrement et plus de la moitié du temps	2-Régulièrement mais moins de la moitié du temps	0-Jamais	Non	0-Jamais	4-Tous les jours	3-Régulièrement et plus d'un jour sur 2	1-Rarement	Non	4-Tous les jours	4-Tous les jours	Non	0	0	0	1	0
1133	Féminin	4_>=50 ans	Etablissement de santé	IDE	Oui, 2 doses	0	NA	NA	NA	NA	Je suis concerné	4-Tout le temps	4-Tout le temps	2-Régulièrement mais moins de la moitié du temps	4-Tout le temps	1-Rarement	4-Tout le temps	1-Rarement	1-Rarement	4-Tout le temps	1-Rarement	1-Rarement	Oui	Je suis concerné	4-Tout le temps	4-Tout le temps	1-Rarement	4-Tout le temps	1-Rarement	1-Rarement	0-Jamais	0-Jamais	4-Tout le temps	0-Jamais	0-Jamais	Non	2-Régulièrement mais moins d'un jour sur 2	2-Régulièrement mais moins d'un jour sur 2	4-Tous les jours	1-Rarement	Oui	1-Rarement	1-Rarement	Oui	0	0	0	1	0
1134	Féminin	2_30-39 ans	Etablissement de santé	IDE	Oui, 1 dose	1	3/2021	J'ai eu des symptômes	En dehors de mon lieu de travail	Non	Je suis concerné	4-Tout le temps	4-Tout le temps	4-Tout le temps	4-Tout le temps	1-Rarement	4-Tout le temps	4-Tout le temps	3-Régulièrement et plus de la moitié du temps	4-Tout le temps	4-Tout le temps	0-Jamais	N/A	Je suis concerné	4-Tout le temps	4-Tout le temps	3-Régulièrement et plus de la moitié du temps	4-Tout le temps	0-Jamais	2-Régulièrement mais moins de la moitié du temps	1-Rarement	4-Tout le temps	3-Régulièrement et plus de la moitié du temps	1-Rarement	0-Jamais	N/A	4-Tous les jours	4-Tous les jours	4-Tous les jours	1-Rarement	N/A	1-Rarement	0-Jamais	N/A	0	0	0	0	0
1136	Féminin	2_30-39 ans	Etablissement de santé	AS	Non, et je ne souhaite pas me faire vacciner	1	10/2020	J'ai eu des symptômes	Sur mon lieu de travail, au contact d'un patient qui était COVID-19 positif	Non	Je ne suis pas concerné	NA	NA	NA	NA	NA	NA	NA	NA	NA	NA	NA	N/A	Je suis concerné	4-Tout le temps	4-Tout le temps	0-Jamais	0-Jamais	0-Jamais	0-Jamais	0-Jamais	1-Rarement	3-Régulièrement et plus de la moitié du temps	0-Jamais	0-Jamais	N/A	2-Régulièrement mais moins d'un jour sur 2	2-Régulièrement mais moins d'un jour sur 2	4-Tous les jours	0-Jamais	N/A	4-Tous les jours	4-Tous les jours	N/A	0	0	1	0	1
1138	Féminin	2_30-39 ans	Etablissement de santé	AS	Oui, 2 doses	0	NA	NA	NA	NA	Je ne suis pas concerné	NA	NA	NA	NA	NA	NA	NA	NA	NA	NA	NA	N/A	Je suis concerné	4-Tout le temps	4-Tout le temps	1-Rarement	0-Jamais	0-Jamais	0-Jamais	0-Jamais	3-Régulièrement et plus de la moitié du temps	4-Tout le temps	0-Jamais	0-Jamais	Non	0-Jamais	4-Tous les jours	4-Tous les jours	1-Rarement	Non	4-Tous les jours	4-Tous les jours	Non	0	0	0	1	0
1140	Masculin	2_30-39 ans	Etablissement médico-social	AUTRES	Oui, 2 doses	0	NA	NA	NA	NA	Je ne suis pas concerné	NA	NA	NA	NA	NA	NA	NA	NA	NA	NA	NA	N/A	Je ne suis pas concerné	NA	NA	NA	NA	NA	NA	NA	NA	NA	NA	NA	N/A	4-Tous les jours	4-Tous les jours	0-Jamais	3-Régulièrement et plus d'un jour sur 2	Oui	4-Tous les jours	4-Tous les jours	Non	0	0	0	0	0
1141	Féminin	3_40-49 ans	Etablissement de santé	IDE	Oui, 1 dose	0	NA	NA	NA	NA	Je ne suis pas concerné	NA	NA	NA	NA	NA	NA	NA	NA	NA	NA	NA	N/A	Je suis concerné	4-Tout le temps	4-Tout le temps	0-Jamais	0-Jamais	0-Jamais	0-Jamais	0-Jamais	0-Jamais	0-Jamais	0-Jamais	0-Jamais	Non	3-Régulièrement et plus d'un jour sur 2	1-Rarement	0-Jamais	3-Régulièrement et plus d'un jour sur 2	Oui	4-Tous les jours	0-Jamais	Non	0	0	0	1	0
1142	Féminin	4_>=50 ans	Etablissement de santé	IDE	Oui, 2 doses	0	NA	NA	NA	NA	Je suis concerné	4-Tout le temps	4-Tout le temps	0-Jamais	4-Tout le temps	0-Jamais	1-Rarement	1-Rarement	0-Jamais	2-Régulièrement mais moins de la moitié du temps	0-Jamais	0-Jamais	Non	Je suis concerné	4-Tout le temps	4-Tout le temps	0-Jamais	0-Jamais	0-Jamais	0-Jamais	0-Jamais	0-Jamais	1-Rarement	0-Jamais	0-Jamais	Non	2-Régulièrement mais moins d'un jour sur 2	3-Régulièrement et plus d'un jour sur 2	2-Régulièrement mais moins d'un jour sur 2	1-Rarement	Oui	4-Tous les jours	4-Tous les jours	Non	0	1	0	1	0
1143	Féminin	3_40-49 ans	Etablissement de santé	MED	Oui, 1 dose	1	1/2021	J'ai eu des symptômes	En dehors de mon lieu de travail	Non	Je suis concerné	4-Tout le temps	4-Tout le temps	4-Tout le temps	4-Tout le temps	1-Rarement	1-Rarement	4-Tout le temps	1-Rarement	4-Tout le temps	4-Tout le temps	0-Jamais	N/A	Je suis concerné	3-Régulièrement et plus de la moitié du temps	4-Tout le temps	0-Jamais	4-Tout le temps	1-Rarement	0-Jamais	0-Jamais	0-Jamais	0-Jamais	0-Jamais	0-Jamais	N/A	4-Tous les jours	4-Tous les jours	0-Jamais	2-Régulièrement mais moins d'un jour sur 2	N/A	1-Rarement	4-Tous les jours	N/A	0	0	0	0	0
1146	Féminin	1_<30 ans	Etablissement de santé	NON SOIGNANTS	Non, et je ne sais pas encore si je souhaite me faire vacciner	1	11/2020	J'ai eu des symptômes	Sur mon lieu de travail, au contact d'un patient qui était COVID-19 positif	Non	Je suis concerné	3-Régulièrement et plus de la moitié du temps	4-Tout le temps	0-Jamais	0-Jamais	3-Régulièrement et plus de la moitié du temps	3-Régulièrement et plus de la moitié du temps	4-Tout le temps	4-Tout le temps	4-Tout le temps	4-Tout le temps	4-Tout le temps	N/A	Je suis concerné	3-Régulièrement et plus de la moitié du temps	4-Tout le temps	0-Jamais	0-Jamais	3-Régulièrement et plus de la moitié du temps	3-Régulièrement et plus de la moitié du temps	2-Régulièrement mais moins de la moitié du temps	2-Régulièrement mais moins de la moitié du temps	4-Tout le temps	0-Jamais	0-Jamais	N/A	0-Jamais	4-Tous les jours	4-Tous les jours	0-Jamais	N/A	3-Régulièrement et plus d'un jour sur 2	4-Tous les jours	N/A	1	0	1	0	1
1147	Féminin	2_30-39 ans	Etablissement médico-social	NON SOIGNANTS	Oui, 1 dose	0	NA	NA	NA	NA	Je ne suis pas concerné	NA	NA	NA	NA	NA	NA	NA	NA	NA	NA	NA	N/A	Je suis concerné	2-Régulièrement mais moins de la moitié du temps	4-Tout le temps	0-Jamais	0-Jamais	1-Rarement	0-Jamais	0-Jamais	0-Jamais	0-Jamais	0-Jamais	0-Jamais	Oui	0-Jamais	0-Jamais	0-Jamais	1-Rarement	Oui	4-Tous les jours	4-Tous les jours	Oui	0	0	0	0	0
1148	Féminin	4_>=50 ans	Etablissement de santé	NON SOIGNANTS	Oui, 2 doses	0	NA	NA	NA	NA	Je ne suis pas concerné	NA	NA	NA	NA	NA	NA	NA	NA	NA	NA	NA	N/A	Je suis concerné	4-Tout le temps	4-Tout le temps	0-Jamais	0-Jamais	0-Jamais	0-Jamais	0-Jamais	0-Jamais	0-Jamais	0-Jamais	0-Jamais	Non	4-Tous les jours	1-Rarement	0-Jamais	0-Jamais	Non	0-Jamais	0-Jamais	Non	0	0	0	1	0
1149	Féminin	2_30-39 ans	Etablissement de santé	MED	Oui, 2 doses	0	NA	NA	NA	NA	Je suis concerné	4-Tout le temps	4-Tout le temps	0-Jamais	4-Tout le temps	0-Jamais	2-Régulièrement mais moins de la moitié du temps	4-Tout le temps	0-Jamais	4-Tout le temps	4-Tout le temps	4-Tout le temps	Non	Je suis concerné	4-Tout le temps	4-Tout le temps	0-Jamais	0-Jamais	0-Jamais	0-Jamais	1-Rarement	0-Jamais	1-Rarement	0-Jamais	1-Rarement	Non	0-Jamais	4-Tous les jours	0-Jamais	4-Tous les jours	Non	0-Jamais	0-Jamais	Non	0	1	0	1	0
1150	Féminin	2_30-39 ans	Etablissement de santé	MED	Oui, 2 doses	0	NA	NA	NA	NA	Je suis concerné	4-Tout le temps	4-Tout le temps	1-Rarement	4-Tout le temps	0-Jamais	2-Régulièrement mais moins de la moitié du temps	1-Rarement	2-Régulièrement mais moins de la moitié du temps	1-Rarement	1-Rarement	0-Jamais	Non	Je suis concerné	4-Tout le temps	4-Tout le temps	0-Jamais	0-Jamais	0-Jamais	1-Rarement	0-Jamais	1-Rarement	1-Rarement	1-Rarement	1-Rarement	Non	4-Tous les jours	4-Tous les jours	0-Jamais	4-Tous les jours	Non	4-Tous les jours	0-Jamais	Non	0	1	0	1	0
1151	Féminin	2_30-39 ans	Etablissement de santé	AS	Oui, 1 dose	0	NA	NA	NA	NA	Je suis concerné	4-Tout le temps	4-Tout le temps	4-Tout le temps	4-Tout le temps	4-Tout le temps	4-Tout le temps	4-Tout le temps	4-Tout le temps	4-Tout le temps	4-Tout le temps	0-Jamais	Non	Je suis concerné	4-Tout le temps	4-Tout le temps	0-Jamais	0-Jamais	0-Jamais	0-Jamais	0-Jamais	2-Régulièrement mais moins de la moitié du temps	3-Régulièrement et plus de la moitié du temps	0-Jamais	0-Jamais	Non	0-Jamais	1-Rarement	3-Régulièrement et plus d'un jour sur 2	2-Régulièrement mais moins d'un jour sur 2	Non	4-Tous les jours	4-Tous les jours	Non	0	1	0	1	0
1152	Masculin	3_40-49 ans	Etablissement de santé	AUTRES	Oui, 1 dose	0	NA	NA	NA	NA	Je suis concerné	4-Tout le temps	4-Tout le temps	1-Rarement	0-Jamais	0-Jamais	0-Jamais	0-Jamais	0-Jamais	1-Rarement	1-Rarement	1-Rarement	Oui	Je suis concerné	4-Tout le temps	4-Tout le temps	1-Rarement	1-Rarement	1-Rarement	1-Rarement	1-Rarement	1-Rarement	4-Tout le temps	1-Rarement	1-Rarement	Non	0-Jamais	1-Rarement	1-Rarement	2-Régulièrement mais moins d'un jour sur 2	Oui	0-Jamais	0-Jamais	Oui	0	0	0	1	0
1154	Féminin	2_30-39 ans	Etablissement de santé	MED	Oui, 1 dose	0	NA	NA	NA	NA	Je suis concerné	4-Tout le temps	4-Tout le temps	3-Régulièrement et plus de la moitié du temps	4-Tout le temps	1-Rarement	4-Tout le temps	4-Tout le temps	4-Tout le temps	4-Tout le temps	4-Tout le temps	1-Rarement	Non	Je suis concerné	4-Tout le temps	4-Tout le temps	0-Jamais	0-Jamais	0-Jamais	0-Jamais	1-Rarement	2-Régulièrement mais moins de la moitié du temps	2-Régulièrement mais moins de la moitié du temps	2-Régulièrement mais moins de la moitié du temps	1-Rarement	Non	4-Tous les jours	4-Tous les jours	0-Jamais	3-Régulièrement et plus d'un jour sur 2	Non	0-Jamais	1-Rarement	Non	0	1	0	1	0
1156	Masculin	2_30-39 ans	Etablissement de santé	NON SOIGNANTS	Oui, 1 dose	0	NA	NA	NA	NA	Je suis concerné	3-Régulièrement et plus de la moitié du temps	4-Tout le temps	0-Jamais	4-Tout le temps	0-Jamais	4-Tout le temps	4-Tout le temps	4-Tout le temps	4-Tout le temps	0-Jamais	4-Tout le temps	Non	Je suis concerné	3-Régulièrement et plus de la moitié du temps	4-Tout le temps	0-Jamais	0-Jamais	0-Jamais	0-Jamais	0-Jamais	0-Jamais	4-Tout le temps	0-Jamais	0-Jamais	Non	4-Tous les jours	1-Rarement	4-Tous les jours	1-Rarement	Non	3-Régulièrement et plus d'un jour sur 2	0-Jamais	Non	0	1	0	1	0
1158	Féminin	1_<30 ans	Etablissement de santé	NON SOIGNANTS	Non, mais je souhaite me faire vacciner	0	NA	NA	NA	NA	Je ne suis pas concerné	NA	NA	NA	NA	NA	NA	NA	NA	NA	NA	NA	N/A	Je ne suis pas concerné	NA	NA	NA	NA	NA	NA	NA	NA	NA	NA	NA	N/A	1-Rarement	2-Régulièrement mais moins d'un jour sur 2	0-Jamais	2-Régulièrement mais moins d'un jour sur 2	Non	1-Rarement	4-Tous les jours	Non	0	0	0	0	0
1159	Féminin	4_>=50 ans	Etablissement de santé	AS	Oui, 2 doses	0	NA	NA	NA	NA	Je ne suis pas concerné	NA	NA	NA	NA	NA	NA	NA	NA	NA	NA	NA	N/A	Je ne suis pas concerné	NA	NA	NA	NA	NA	NA	NA	NA	NA	NA	NA	N/A	0-Jamais	1-Rarement	1-Rarement	1-Rarement	Oui	2-Régulièrement mais moins d'un jour sur 2	2-Régulièrement mais moins d'un jour sur 2	Non	0	0	0	0	0
1161	Féminin	3_40-49 ans	Etablissement médico-social	IDE	Non, mais je souhaite me faire vacciner	1	11/2020	J'ai eu des symptômes	Sur mon lieu de travail, au contact d'un patient qui était COVID-19 positif	Non	Je suis concerné	4-Tout le temps	4-Tout le temps	2-Régulièrement mais moins de la moitié du temps	4-Tout le temps	3-Régulièrement et plus de la moitié du temps	3-Régulièrement et plus de la moitié du temps	4-Tout le temps	3-Régulièrement et plus de la moitié du temps	4-Tout le temps	4-Tout le temps	0-Jamais	N/A	Je suis concerné	4-Tout le temps	4-Tout le temps	1-Rarement	1-Rarement	0-Jamais	0-Jamais	0-Jamais	3-Régulièrement et plus de la moitié du temps	3-Régulièrement et plus de la moitié du temps	1-Rarement	0-Jamais	N/A	2-Régulièrement mais moins d'un jour sur 2	3-Régulièrement et plus d'un jour sur 2	4-Tous les jours	3-Régulièrement et plus d'un jour sur 2	N/A	3-Régulièrement et plus d'un jour sur 2	3-Régulièrement et plus d'un jour sur 2	N/A	1	0	1	0	1
1162	Féminin	3_40-49 ans	Etablissement de santé	NON SOIGNANTS	Oui, 1 dose	0	NA	NA	NA	NA	Je ne suis pas concerné	NA	NA	NA	NA	NA	NA	NA	NA	NA	NA	NA	N/A	Je ne suis pas concerné	NA	NA	NA	NA	NA	NA	NA	NA	NA	NA	NA	N/A	0-Jamais	2-Régulièrement mais moins d'un jour sur 2	4-Tous les jours	4-Tous les jours	Non	2-Régulièrement mais moins d'un jour sur 2	0-Jamais	Non	0	0	0	0	0
1163	Féminin	3_40-49 ans	Etablissement de santé	AUTRES	Oui, 1 dose	0	NA	NA	NA	NA	Je suis concerné	4-Tout le temps	0-Jamais	4-Tout le temps	0-Jamais	0-Jamais	4-Tout le temps	4-Tout le temps	3-Régulièrement et plus de la moitié du temps	4-Tout le temps	4-Tout le temps	2-Régulièrement mais moins de la moitié du temps	Non	Je suis concerné	4-Tout le temps	4-Tout le temps	1-Rarement	0-Jamais	0-Jamais	0-Jamais	1-Rarement	1-Rarement	1-Rarement	1-Rarement	1-Rarement	Non	4-Tous les jours	3-Régulièrement et plus d'un jour sur 2	0-Jamais	2-Régulièrement mais moins d'un jour sur 2	Non	3-Régulièrement et plus d'un jour sur 2	0-Jamais	Non	0	1	0	1	0
1166	Féminin	4_>=50 ans	Etablissement médico-social	NON SOIGNANTS	Oui, 1 dose	0	NA	NA	NA	NA	Je ne suis pas concerné	NA	NA	NA	NA	NA	NA	NA	NA	NA	NA	NA	N/A	Je ne suis pas concerné	NA	NA	NA	NA	NA	NA	NA	NA	NA	NA	NA	N/A	1-Rarement	4-Tous les jours	4-Tous les jours	1-Rarement	Oui	4-Tous les jours	4-Tous les jours	Oui	0	0	0	0	0
1167	Féminin	3_40-49 ans	Etablissement médico-social	NON SOIGNANTS	Non, mais je souhaite me faire vacciner	0	NA	NA	NA	NA	Je ne suis pas concerné	NA	NA	NA	NA	NA	NA	NA	NA	NA	NA	NA	N/A	Je ne suis pas concerné	NA	NA	NA	NA	NA	NA	NA	NA	NA	NA	NA	N/A	0-Jamais	0-Jamais	0-Jamais	1-Rarement	Non	4-Tous les jours	0-Jamais	Non	0	0	0	0	0
1169	Féminin	4_>=50 ans	Etablissement de santé	NON SOIGNANTS	Oui, 2 doses	0	NA	NA	NA	NA	Je ne suis pas concerné	NA	NA	NA	NA	NA	NA	NA	NA	NA	NA	NA	N/A	Je ne suis pas concerné	NA	NA	NA	NA	NA	NA	NA	NA	NA	NA	NA	N/A	4-Tous les jours	0-Jamais	0-Jamais	2-Régulièrement mais moins d'un jour sur 2	Oui	4-Tous les jours	4-Tous les jours	Non	0	0	0	0	0
1170	Féminin	4_>=50 ans	Etablissement de santé	MED	Oui, 2 doses	0	NA	NA	NA	NA	Je ne suis pas concerné	NA	NA	NA	NA	NA	NA	NA	NA	NA	NA	NA	N/A	Je suis concerné	4-Tout le temps	4-Tout le temps	1-Rarement	0-Jamais	0-Jamais	0-Jamais	1-Rarement	1-Rarement	1-Rarement	0-Jamais	0-Jamais	Non	0-Jamais	4-Tous les jours	0-Jamais	1-Rarement	Oui	0-Jamais	0-Jamais	Non	0	0	0	1	0
1172	Féminin	2_30-39 ans	Etablissement de santé	IDE	Non, mais je souhaite me faire vacciner	0	NA	NA	NA	NA	Je suis concerné	4-Tout le temps	0-Jamais	4-Tout le temps	4-Tout le temps	2-Régulièrement mais moins de la moitié du temps	4-Tout le temps	4-Tout le temps	4-Tout le temps	4-Tout le temps	4-Tout le temps	4-Tout le temps	Non	Je suis concerné	4-Tout le temps	4-Tout le temps	0-Jamais	3-Régulièrement et plus de la moitié du temps	0-Jamais	0-Jamais	0-Jamais	0-Jamais	4-Tout le temps	4-Tout le temps	4-Tout le temps	Non	4-Tous les jours	4-Tous les jours	4-Tous les jours	1-Rarement	Non	0-Jamais	0-Jamais	Non	0	1	0	1	0
1173	Féminin	2_30-39 ans	Etablissement de santé	AS	Non, mais je souhaite me faire vacciner	0	NA	NA	NA	NA	Je suis concerné	3-Régulièrement et plus de la moitié du temps	0-Jamais	4-Tout le temps	4-Tout le temps	0-Jamais	4-Tout le temps	4-Tout le temps	4-Tout le temps	4-Tout le temps	4-Tout le temps	4-Tout le temps	Non	Je suis concerné	1-Rarement	4-Tout le temps	0-Jamais	0-Jamais	0-Jamais	0-Jamais	0-Jamais	0-Jamais	4-Tout le temps	0-Jamais	0-Jamais	Non	0-Jamais	0-Jamais	4-Tous les jours	4-Tous les jours	Non	4-Tous les jours	0-Jamais	Non	0	1	0	1	0
1175	Masculin	4_>=50 ans	Etablissement médico-social	NON SOIGNANTS	Oui, 2 doses	1	10/2020	Je suis resté asymptomatique, le diagnostic a été fait par un test positif	Je ne sais pas	Non	Je ne suis pas concerné	NA	NA	NA	NA	NA	NA	NA	NA	NA	NA	NA	N/A	Je ne suis pas concerné	NA	NA	NA	NA	NA	NA	NA	NA	NA	NA	NA	N/A	0-Jamais	3-Régulièrement et plus d'un jour sur 2	0-Jamais	1-Rarement	N/A	4-Tous les jours	3-Régulièrement et plus d'un jour sur 2	N/A	0	0	0	0	0
1176	Masculin	1_<30 ans	Etablissement de santé	AS	Oui, 1 dose	1	11/2020	J'ai eu des symptômes	Sur mon lieu de travail, au contact d'un autre professionnel de santé qui était COVID-19 positif	Non	Je suis concerné	4-Tout le temps	4-Tout le temps	1-Rarement	0-Jamais	0-Jamais	1-Rarement	1-Rarement	4-Tout le temps	4-Tout le temps	1-Rarement	1-Rarement	N/A	Je ne suis pas concerné	NA	NA	NA	NA	NA	NA	NA	NA	NA	NA	NA	N/A	4-Tous les jours	4-Tous les jours	4-Tous les jours	3-Régulièrement et plus d'un jour sur 2	N/A	4-Tous les jours	4-Tous les jours	N/A	1	0	0	0	1
1177	Masculin	3_40-49 ans	Etablissement de santé	MED	Oui, 1 dose	0	NA	NA	NA	NA	Je ne suis pas concerné	NA	NA	NA	NA	NA	NA	NA	NA	NA	NA	NA	N/A	Je suis concerné	4-Tout le temps	4-Tout le temps	0-Jamais	0-Jamais	0-Jamais	0-Jamais	0-Jamais	0-Jamais	0-Jamais	0-Jamais	0-Jamais	Non	4-Tous les jours	4-Tous les jours	0-Jamais	3-Régulièrement et plus d'un jour sur 2	Non	3-Régulièrement et plus d'un jour sur 2	3-Régulièrement et plus d'un jour sur 2	Non	0	0	0	1	0
1178	Féminin	1_<30 ans	Etablissement de santé	MED	Non, et je ne sais pas encore si je souhaite me faire vacciner	0	NA	NA	NA	NA	Je suis concerné	4-Tout le temps	1-Rarement	4-Tout le temps	4-Tout le temps	2-Régulièrement mais moins de la moitié du temps	3-Régulièrement et plus de la moitié du temps	4-Tout le temps	4-Tout le temps	4-Tout le temps	4-Tout le temps	4-Tout le temps	Non	Je suis concerné	4-Tout le temps	4-Tout le temps	1-Rarement	1-Rarement	0-Jamais	0-Jamais	0-Jamais	0-Jamais	1-Rarement	0-Jamais	1-Rarement	Non	1-Rarement	0-Jamais	2-Régulièrement mais moins d'un jour sur 2	2-Régulièrement mais moins d'un jour sur 2	Oui	1-Rarement	1-Rarement	Non	0	1	0	1	0
1180	Féminin	1_<30 ans	Etablissement de santé	IDE	Oui, 1 dose	0	NA	NA	NA	NA	Je ne suis pas concerné	NA	NA	NA	NA	NA	NA	NA	NA	NA	NA	NA	N/A	Je suis concerné	4-Tout le temps	4-Tout le temps	3-Régulièrement et plus de la moitié du temps	1-Rarement	0-Jamais	1-Rarement	1-Rarement	1-Rarement	3-Régulièrement et plus de la moitié du temps	0-Jamais	0-Jamais	Oui	4-Tous les jours	4-Tous les jours	4-Tous les jours	4-Tous les jours	Non	0-Jamais	0-Jamais	Non	0	0	0	0	0
1181	Féminin	2_30-39 ans	Etablissement de santé	NON SOIGNANTS	Oui, 1 dose	0	NA	NA	NA	NA	Je ne suis pas concerné	NA	NA	NA	NA	NA	NA	NA	NA	NA	NA	NA	N/A	Je ne suis pas concerné	NA	NA	NA	NA	NA	NA	NA	NA	NA	NA	NA	N/A	1-Rarement	2-Régulièrement mais moins d'un jour sur 2	4-Tous les jours	2-Régulièrement mais moins d'un jour sur 2	Oui	2-Régulièrement mais moins d'un jour sur 2	0-Jamais	Oui	0	0	0	0	0
1182	Masculin	3_40-49 ans	Etablissement de santé	AUTRES	Oui, 1 dose	0	NA	NA	NA	NA	Je suis concerné	4-Tout le temps	4-Tout le temps	0-Jamais	4-Tout le temps	0-Jamais	4-Tout le temps	4-Tout le temps	4-Tout le temps	4-Tout le temps	4-Tout le temps	4-Tout le temps	Non	Je suis concerné	4-Tout le temps	4-Tout le temps	0-Jamais	0-Jamais	0-Jamais	0-Jamais	3-Régulièrement et plus de la moitié du temps	3-Régulièrement et plus de la moitié du temps	2-Régulièrement mais moins de la moitié du temps	2-Régulièrement mais moins de la moitié du temps	0-Jamais	Non	3-Régulièrement et plus d'un jour sur 2	3-Régulièrement et plus d'un jour sur 2	3-Régulièrement et plus d'un jour sur 2	2-Régulièrement mais moins d'un jour sur 2	Non	4-Tous les jours	4-Tous les jours	Non	0	1	0	1	0
1186	Féminin	4_>=50 ans	Etablissement de santé	IDE	Oui, 2 doses	0	NA	NA	NA	NA	Je ne suis pas concerné	NA	NA	NA	NA	NA	NA	NA	NA	NA	NA	NA	N/A	Je ne suis pas concerné	NA	NA	NA	NA	NA	NA	NA	NA	NA	NA	NA	N/A	0-Jamais	0-Jamais	0-Jamais	4-Tous les jours	Non	4-Tous les jours	0-Jamais	Non	0	0	0	0	0
1188	Féminin	4_>=50 ans	Etablissement de santé	IDE	Oui, 2 doses	0	NA	NA	NA	NA	Je suis concerné	4-Tout le temps	0-Jamais	4-Tout le temps	4-Tout le temps	0-Jamais	4-Tout le temps	4-Tout le temps	4-Tout le temps	4-Tout le temps	4-Tout le temps	2-Régulièrement mais moins de la moitié du temps	Non	Je suis concerné	4-Tout le temps	4-Tout le temps	0-Jamais	0-Jamais	0-Jamais	0-Jamais	2-Régulièrement mais moins de la moitié du temps	2-Régulièrement mais moins de la moitié du temps	4-Tout le temps	1-Rarement	1-Rarement	Non	0-Jamais	3-Régulièrement et plus d'un jour sur 2	3-Régulièrement et plus d'un jour sur 2	2-Régulièrement mais moins d'un jour sur 2	Non	4-Tous les jours	2-Régulièrement mais moins d'un jour sur 2	Non	0	1	0	1	0
1189	Féminin	1_<30 ans	Etablissement médico-social	AUTRES	Non, et je ne souhaite pas me faire vacciner	0	NA	NA	NA	NA	Je ne suis pas concerné	NA	NA	NA	NA	NA	NA	NA	NA	NA	NA	NA	N/A	Je suis concerné	3-Régulièrement et plus de la moitié du temps	4-Tout le temps	0-Jamais	0-Jamais	0-Jamais	0-Jamais	1-Rarement	0-Jamais	0-Jamais	0-Jamais	0-Jamais	Non	2-Régulièrement mais moins d'un jour sur 2	0-Jamais	4-Tous les jours	1-Rarement	Non	4-Tous les jours	4-Tous les jours	Non	0	0	0	1	0
1191	Féminin	2_30-39 ans	Etablissement de santé	NON SOIGNANTS	Oui, 2 doses	0	NA	NA	NA	NA	Je ne suis pas concerné	NA	NA	NA	NA	NA	NA	NA	NA	NA	NA	NA	N/A	Je suis concerné	4-Tout le temps	4-Tout le temps	0-Jamais	0-Jamais	0-Jamais	0-Jamais	0-Jamais	0-Jamais	0-Jamais	0-Jamais	0-Jamais	Non	0-Jamais	4-Tous les jours	0-Jamais	0-Jamais	Non	1-Rarement	0-Jamais	Non	0	0	0	1	0
1192	Féminin	2_30-39 ans	Etablissement de santé	NON SOIGNANTS	Oui, 1 dose	0	NA	NA	NA	NA	Je ne suis pas concerné	NA	NA	NA	NA	NA	NA	NA	NA	NA	NA	NA	N/A	Je ne suis pas concerné	NA	NA	NA	NA	NA	NA	NA	NA	NA	NA	NA	N/A	4-Tous les jours	4-Tous les jours	1-Rarement	2-Régulièrement mais moins d'un jour sur 2	Non	3-Régulièrement et plus d'un jour sur 2	0-Jamais	Non	0	0	0	0	0
1193	Féminin	3_40-49 ans	Etablissement de santé	IDE	Oui, 1 dose	0	NA	NA	NA	NA	Je suis concerné	4-Tout le temps	0-Jamais	4-Tout le temps	4-Tout le temps	0-Jamais	2-Régulièrement mais moins de la moitié du temps	3-Régulièrement et plus de la moitié du temps	0-Jamais	3-Régulièrement et plus de la moitié du temps	2-Régulièrement mais moins de la moitié du temps	0-Jamais	Non	Je suis concerné	4-Tout le temps	4-Tout le temps	0-Jamais	4-Tout le temps	0-Jamais	0-Jamais	0-Jamais	0-Jamais	1-Rarement	0-Jamais	0-Jamais	Non	0-Jamais	4-Tous les jours	4-Tous les jours	2-Régulièrement mais moins d'un jour sur 2	Non	0-Jamais	0-Jamais	Non	0	1	0	1	0
1195	Féminin	3_40-49 ans	Etablissement de santé	AUTRES	Oui, 1 dose	1	12/2020	J'ai eu des symptômes	Sur mon lieu de travail, au contact d'un patient qui était COVID-19 positif	Non	Je suis concerné	4-Tout le temps	0-Jamais	4-Tout le temps	4-Tout le temps	4-Tout le temps	4-Tout le temps	4-Tout le temps	1-Rarement	4-Tout le temps	4-Tout le temps	1-Rarement	N/A	Je suis concerné	4-Tout le temps	4-Tout le temps	0-Jamais	1-Rarement	0-Jamais	0-Jamais	1-Rarement	1-Rarement	2-Régulièrement mais moins de la moitié du temps	0-Jamais	0-Jamais	N/A	0-Jamais	1-Rarement	1-Rarement	1-Rarement	N/A	3-Régulièrement et plus d'un jour sur 2	2-Régulièrement mais moins d'un jour sur 2	N/A	1	0	1	0	1
1197	Féminin	3_40-49 ans	Etablissement médico-social	NON SOIGNANTS	Oui, 1 dose	0	NA	NA	NA	NA	Je ne suis pas concerné	NA	NA	NA	NA	NA	NA	NA	NA	NA	NA	NA	N/A	Je suis concerné	4-Tout le temps	4-Tout le temps	0-Jamais	0-Jamais	0-Jamais	0-Jamais	0-Jamais	0-Jamais	0-Jamais	0-Jamais	0-Jamais	Non	4-Tous les jours	4-Tous les jours	0-Jamais	1-Rarement	Oui	4-Tous les jours	0-Jamais	Non	0	0	0	1	0
1198	Masculin	1_<30 ans	Etablissement de santé	MED	Oui, 1 dose	1	11/2020	J'ai eu des symptômes	Sur mon lieu de travail, au contact d'un patient qui était COVID-19 positif	Non	Je ne suis pas concerné	NA	NA	NA	NA	NA	NA	NA	NA	NA	NA	NA	N/A	Je suis concerné	4-Tout le temps	4-Tout le temps	0-Jamais	4-Tout le temps	0-Jamais	1-Rarement	2-Régulièrement mais moins de la moitié du temps	2-Régulièrement mais moins de la moitié du temps	2-Régulièrement mais moins de la moitié du temps	2-Régulièrement mais moins de la moitié du temps	2-Régulièrement mais moins de la moitié du temps	N/A	1-Rarement	0-Jamais	2-Régulièrement mais moins d'un jour sur 2	1-Rarement	N/A	0-Jamais	0-Jamais	N/A	0	0	1	0	1
1199	Féminin	3_40-49 ans	Etablissement de santé	MED	Oui, 1 dose	0	NA	NA	NA	NA	Je suis concerné	4-Tout le temps	4-Tout le temps	0-Jamais	4-Tout le temps	0-Jamais	0-Jamais	0-Jamais	3-Régulièrement et plus de la moitié du temps	0-Jamais	0-Jamais	1-Rarement	Non	Je suis concerné	4-Tout le temps	4-Tout le temps	0-Jamais	0-Jamais	0-Jamais	0-Jamais	0-Jamais	0-Jamais	0-Jamais	0-Jamais	0-Jamais	Non	0-Jamais	1-Rarement	0-Jamais	1-Rarement	Oui	2-Régulièrement mais moins d'un jour sur 2	3-Régulièrement et plus d'un jour sur 2	Non	0	1	0	1	0
1200	Féminin	3_40-49 ans	Etablissement de santé	AS	Non, et je ne souhaite pas me faire vacciner	0	NA	NA	NA	NA	Je suis concerné	4-Tout le temps	4-Tout le temps	4-Tout le temps	4-Tout le temps	1-Rarement	4-Tout le temps	4-Tout le temps	4-Tout le temps	4-Tout le temps	4-Tout le temps	4-Tout le temps	Non	Je suis concerné	3-Régulièrement et plus de la moitié du temps	4-Tout le temps	0-Jamais	0-Jamais	0-Jamais	0-Jamais	0-Jamais	4-Tout le temps	4-Tout le temps	0-Jamais	0-Jamais	Non	2-Régulièrement mais moins d'un jour sur 2	2-Régulièrement mais moins d'un jour sur 2	4-Tous les jours	2-Régulièrement mais moins d'un jour sur 2	Non	4-Tous les jours	4-Tous les jours	Non	0	1	0	1	0
1203	Féminin	2_30-39 ans	Etablissement de santé	MED	Oui, 2 doses	0	NA	NA	NA	NA	Je ne suis pas concerné	NA	NA	NA	NA	NA	NA	NA	NA	NA	NA	NA	N/A	Je suis concerné	4-Tout le temps	4-Tout le temps	1-Rarement	4-Tout le temps	0-Jamais	0-Jamais	0-Jamais	0-Jamais	1-Rarement	0-Jamais	0-Jamais	Non	1-Rarement	1-Rarement	0-Jamais	2-Régulièrement mais moins d'un jour sur 2	Non	4-Tous les jours	4-Tous les jours	Non	0	0	0	1	0
1204	Masculin	3_40-49 ans	Etablissement de santé	NON SOIGNANTS	Oui, 1 dose	0	NA	NA	NA	NA	Je ne suis pas concerné	NA	NA	NA	NA	NA	NA	NA	NA	NA	NA	NA	N/A	Je ne suis pas concerné	NA	NA	NA	NA	NA	NA	NA	NA	NA	NA	NA	N/A	3-Régulièrement et plus d'un jour sur 2	4-Tous les jours	4-Tous les jours	1-Rarement	Non	4-Tous les jours	0-Jamais	Non	0	0	0	0	0
1205	Féminin	2_30-39 ans	Etablissement de santé	NON SOIGNANTS	Oui, 1 dose	0	NA	NA	NA	NA	Je suis concerné	4-Tout le temps	4-Tout le temps	0-Jamais	0-Jamais	0-Jamais	0-Jamais	0-Jamais	0-Jamais	0-Jamais	0-Jamais	0-Jamais	Non	Je suis concerné	4-Tout le temps	4-Tout le temps	0-Jamais	0-Jamais	0-Jamais	0-Jamais	0-Jamais	0-Jamais	0-Jamais	0-Jamais	0-Jamais	Non	0-Jamais	2-Régulièrement mais moins d'un jour sur 2	0-Jamais	0-Jamais	Non	4-Tous les jours	4-Tous les jours	Non	0	1	0	1	0
1206	Féminin	1_<30 ans	Etablissement médico-social	AUTRES	Non, et je ne sais pas encore si je souhaite me faire vacciner	0	NA	NA	NA	NA	Je ne suis pas concerné	NA	NA	NA	NA	NA	NA	NA	NA	NA	NA	NA	N/A	Je suis concerné	4-Tout le temps	4-Tout le temps	0-Jamais	0-Jamais	1-Rarement	0-Jamais	0-Jamais	0-Jamais	0-Jamais	0-Jamais	0-Jamais	Non	0-Jamais	2-Régulièrement mais moins d'un jour sur 2	1-Rarement	1-Rarement	Oui	3-Régulièrement et plus d'un jour sur 2	0-Jamais	Non	0	0	0	1	0
1207	Masculin	4_>=50 ans	Etablissement de santé	MED	Oui, 2 doses	0	NA	NA	NA	NA	Je suis concerné	4-Tout le temps	4-Tout le temps	1-Rarement	3-Régulièrement et plus de la moitié du temps	1-Rarement	1-Rarement	2-Régulièrement mais moins de la moitié du temps	1-Rarement	4-Tout le temps	4-Tout le temps	4-Tout le temps	Non	Je suis concerné	4-Tout le temps	4-Tout le temps	2-Régulièrement mais moins de la moitié du temps	3-Régulièrement et plus de la moitié du temps	1-Rarement	2-Régulièrement mais moins de la moitié du temps	1-Rarement	1-Rarement	4-Tout le temps	4-Tout le temps	4-Tout le temps	Non	0-Jamais	0-Jamais	4-Tous les jours	0-Jamais	Non	2-Régulièrement mais moins d'un jour sur 2	4-Tous les jours	Non	0	1	0	1	0
1208	Féminin	3_40-49 ans	Etablissement de santé	NON SOIGNANTS	Oui, 2 doses	0	NA	NA	NA	NA	Je ne suis pas concerné	NA	NA	NA	NA	NA	NA	NA	NA	NA	NA	NA	N/A	Je ne suis pas concerné	NA	NA	NA	NA	NA	NA	NA	NA	NA	NA	NA	N/A	2-Régulièrement mais moins d'un jour sur 2	4-Tous les jours	0-Jamais	2-Régulièrement mais moins d'un jour sur 2	Non	3-Régulièrement et plus d'un jour sur 2	0-Jamais	Oui	0	0	0	0	0
1209	Féminin	1_<30 ans	Etablissement médico-social	IDE	Oui, 2 doses	0	NA	NA	NA	NA	Je suis concerné	4-Tout le temps	0-Jamais	4-Tout le temps	4-Tout le temps	2-Régulièrement mais moins de la moitié du temps	4-Tout le temps	4-Tout le temps	1-Rarement	4-Tout le temps	4-Tout le temps	0-Jamais	Non	Je suis concerné	4-Tout le temps	4-Tout le temps	0-Jamais	0-Jamais	0-Jamais	0-Jamais	0-Jamais	2-Régulièrement mais moins de la moitié du temps	2-Régulièrement mais moins de la moitié du temps	0-Jamais	0-Jamais	Non	4-Tous les jours	3-Régulièrement et plus d'un jour sur 2	4-Tous les jours	4-Tous les jours	Non	4-Tous les jours	4-Tous les jours	Non	0	1	0	1	0
[truncated: 1,278 more rows]
[truncated: 1 more columns]
