# Supplementary material for: Professional practice for COVID-19 risk reduction among health care workers: A cross-sectional study with matched case-control comparison
Source: PLoS One. 2022 Mar 21;17(3):e0264232. doi: 10.1371/journal.pone.0264232 (PMC8936447; doi:10.1371/journal.pone.0264232)
Supplement: S2 File — (CSV) [file pone.0264232.s002.csv]

id	sex	age4cl	sector	prof	vaccine	cov	coviddate2	symptoms	origin	hospit	cv_concerned	cv_hands	cv_msurg	cv_mresp	cv_mrespagr	cv_shld	cv_gog	cv_gown	cv_apron	cv_gloves	cv_cap	cv_shoes	cv_modif	ncv_concerned	ncv_hands	ncv_msurg	ncv_mresp	ncv_mrespagr	ncv_shld	ncv_gog	ncv_gown	ncv_apron	ncv_gloves	ncv_cap	ncv_shoes	ncv_modif	col_canteen	col_breaks	col_chang	col_meet	col_modif	air_comm	air_room	air_modif	case1	control1	case2	control2	case3
7	Male	4_>=50	Medical establishments	DOCTORS	YES, 2 doses	0	NA	NA	NA	NA	concerned	4-Always	4-Always	0-Rarely	4-Always	0-Never	0-Never	4-Always	0-Never	0-Never	0-Never	0-Never	NO	concerned	4-Always	4-Always	0-Never	4-Always	0-Never	0-Never	0-Never	0-Never	0-Never	0-Never	0-Never	NO	2-Regularly, less than 1 day out of 2	0-Never	0-Never	3-Regularly, more than 1 day out of 2	YES	4-Every day	0-Never	YES	0	1	0	1	0
11	Male	4_>=50	Medical establishments	DOCTORS	YES, 2 doses	0	NA	NA	NA	NA	not concerned	NA	NA	NA	NA	NA	NA	NA	NA	NA	NA	NA	N/A	not concerned	NA	NA	NA	NA	NA	NA	NA	NA	NA	NA	NA	N/A	0-Never	0-Never	0-Never	3-Regularly, more than 1 day out of 2	NO	0-Rarely	2-Regularly, less than 1 day out of 2	NO	0	0	0	0	0
12	Female	4_>=50	Medical establishments	NO CONTACT WITH PATIENTSS	YES, 2 doses	0	NA	NA	NA	NA	not concerned	NA	NA	NA	NA	NA	NA	NA	NA	NA	NA	NA	N/A	not concerned	NA	NA	NA	NA	NA	NA	NA	NA	NA	NA	NA	N/A	0-Never	0-Never	0-Never	4-Every day	YES	0-Rarely	0-Never	NO	0	0	0	0	0
16	Female	3_40-49	Medical establishments	NO CONTACT WITH PATIENTSS	YES, 2 doses	0	NA	NA	NA	NA	not concerned	NA	NA	NA	NA	NA	NA	NA	NA	NA	NA	NA	N/A	not concerned	NA	NA	NA	NA	NA	NA	NA	NA	NA	NA	NA	N/A	0-Never	0-Never	0-Never	2-Regularly, less than 1 day out of 2	NO	4-Every day	4-Every day	NO	0	0	0	0	0
18	Female	2_30-39	Medical establishments	NO CONTACT WITH PATIENTSS	YES, 1 dose	0	NA	NA	NA	NA	not concerned	NA	NA	NA	NA	NA	NA	NA	NA	NA	NA	NA	N/A	not concerned	NA	NA	NA	NA	NA	NA	NA	NA	NA	NA	NA	N/A	0-Never	4-Every day	0-Never	0-Rarely	YES	4-Every day	0-Never	YES	0	0	0	0	0
19	Female	3_40-49	Medical establishments	NURSE	YES, 1 dose	0	NA	NA	NA	NA	not concerned	NA	NA	NA	NA	NA	NA	NA	NA	NA	NA	NA	N/A	not concerned	NA	NA	NA	NA	NA	NA	NA	NA	NA	NA	NA	N/A	0-Never	0-Never	0-Never	3-Regularly, more than 1 day out of 2	NO	4-Every day	0-Never	NO	0	0	0	0	0
21	Female	3_40-49	Medical establishments	NO CONTACT WITH PATIENTSS	YES, 1 dose	0	NA	NA	NA	NA	not concerned	NA	NA	NA	NA	NA	NA	NA	NA	NA	NA	NA	N/A	not concerned	NA	NA	NA	NA	NA	NA	NA	NA	NA	NA	NA	N/A	0-Never	0-Never	0-Never	0-Rarely	YES	4-Every day	4-Every day	NO	0	0	0	0	0
22	Female	3_40-49	Medical establishments	NO CONTACT WITH PATIENTSS	YES, 1 dose	0	NA	NA	NA	NA	not concerned	NA	NA	NA	NA	NA	NA	NA	NA	NA	NA	NA	N/A	not concerned	NA	NA	NA	NA	NA	NA	NA	NA	NA	NA	NA	N/A	4-Every day	0-Rarely	0-Never	0-Rarely	NO	4-Every day	0-Never	YES	0	0	0	0	0
24	Female	2_30-39	Medical establishments	NURSE	YES, 2 doses	0	NA	NA	NA	NA	not concerned	NA	NA	NA	NA	NA	NA	NA	NA	NA	NA	NA	N/A	not concerned	NA	NA	NA	NA	NA	NA	NA	NA	NA	NA	NA	N/A	0-Never	4-Every day	0-Never	0-Never	YES	4-Every day	0-Never	YES	0	0	0	0	0
26	Female	2_30-39	Medical establishments	NO CONTACT WITH PATIENTSS	YES, 1 dose	0	NA	NA	NA	NA	not concerned	NA	NA	NA	NA	NA	NA	NA	NA	NA	NA	NA	N/A	not concerned	NA	NA	NA	NA	NA	NA	NA	NA	NA	NA	NA	N/A	0-Never	0-Never	2-Regularly, less than 1 day out of 2	3-Regularly, more than 1 day out of 2	NO	4-Every day	0-Never	NO	0	0	0	0	0
28	Female	2_30-39	Medical establishments	NO CONTACT WITH PATIENTSS	YES, 1 dose	1	12/20	had symptoms	At work in contact with other professional	NO	not concerned	NA	NA	NA	NA	NA	NA	NA	NA	NA	NA	NA	N/A	not concerned	NA	NA	NA	NA	NA	NA	NA	NA	NA	NA	NA	N/A	0-Never	4-Every day	0-Never	0-Rarely	N/A	4-Every day	0-Never	N/A	0	0	0	0	1
29	Female	2_30-39	Medical establishments	NO CONTACT WITH PATIENTSS	NO, wish to be	0	NA	NA	NA	NA	not concerned	NA	NA	NA	NA	NA	NA	NA	NA	NA	NA	NA	N/A	not concerned	NA	NA	NA	NA	NA	NA	NA	NA	NA	NA	NA	N/A	0-Never	0-Never	0-Never	2-Regularly, less than 1 day out of 2	YES	0-Never	0-Never	NO	0	0	0	0	0
30	Female	3_40-49	Medical establishments	NO CONTACT WITH PATIENTSS	YES, 1 dose	0	NA	NA	NA	NA	not concerned	NA	NA	NA	NA	NA	NA	NA	NA	NA	NA	NA	N/A	not concerned	NA	NA	NA	NA	NA	NA	NA	NA	NA	NA	NA	N/A	4-Every day	4-Every day	0-Never	2-Regularly, less than 1 day out of 2	NO	3-Regularly, more than 1 day out of 2	0-Never	NO	0	0	0	0	0
31	Female	4_>=50	Medico-social establishments	OTHERS	YES, 2 doses	0	NA	NA	NA	NA	not concerned	NA	NA	NA	NA	NA	NA	NA	NA	NA	NA	NA	N/A	not concerned	NA	NA	NA	NA	NA	NA	NA	NA	NA	NA	NA	N/A	0-Never	4-Every day	0-Never	2-Regularly, less than 1 day out of 2	NO	4-Every day	4-Every day	NO	0	0	0	0	0
40	Female	1_<30	Medical establishments	NO CONTACT WITH PATIENTSS	NO, wish to be	1	12/20	had symptoms	Not at work	NO	not concerned	NA	NA	NA	NA	NA	NA	NA	NA	NA	NA	NA	N/A	not concerned	NA	NA	NA	NA	NA	NA	NA	NA	NA	NA	NA	N/A	0-Never	0-Rarely	0-Never	0-Rarely	N/A	4-Every day	2-Regularly, less than 1 day out of 2	N/A	0	0	0	0	0
43	Female	3_40-49	Medical establishments	OTHERS	NO, wish to be	1	11/20	had symptoms	At work in contact with other professional	NO	not concerned	NA	NA	NA	NA	NA	NA	NA	NA	NA	NA	NA	N/A	concerned	3-Regularly, more than half time	3-Regularly, more than half time	0-Never	0-Never	0-Never	0-Never	0-Never	0-Never	0-Never	0-Never	0-Never	N/A	0-Rarely	4-Every day	4-Every day	2-Regularly, less than 1 day out of 2	N/A	3-Regularly, more than 1 day out of 2	3-Regularly, more than 1 day out of 2	N/A	0	0	1	0	1
44	Female	4_>=50	Medical establishments	NO CONTACT WITH PATIENTSS	NO, do not know	1	11/20	had symptoms	At work in contact with other professional	NO	not concerned	NA	NA	NA	NA	NA	NA	NA	NA	NA	NA	NA	N/A	not concerned	NA	NA	NA	NA	NA	NA	NA	NA	NA	NA	NA	N/A	0-Rarely	4-Every day	4-Every day	4-Every day	N/A	4-Every day	0-Never	N/A	0	0	0	0	1
47	Female	4_>=50	Medical establishments	OTHERS	YES, 2 doses	0	NA	NA	NA	NA	not concerned	NA	NA	NA	NA	NA	NA	NA	NA	NA	NA	NA	N/A	not concerned	NA	NA	NA	NA	NA	NA	NA	NA	NA	NA	NA	N/A	4-Every day	4-Every day	0-Rarely	0-Rarely	NO	4-Every day	0-Never	NO	0	0	0	0	0
48	Female	2_30-39	Medico-social establishments	OTHERS	YES, 1 dose	0	NA	NA	NA	NA	not concerned	NA	NA	NA	NA	NA	NA	NA	NA	NA	NA	NA	N/A	concerned	4-Always	4-Always	0-Never	0-Never	0-Never	0-Never	0-Never	4-Always	3-Regularly, more than half time	0-Never	0-Never	NO	4-Every day	4-Every day	0-Never	0-Rarely	NO	4-Every day	4-Every day	NO	0	0	0	1	0
49	Female	4_>=50	Medical establishments	NO CONTACT WITH PATIENTSS	YES, 2 doses	0	NA	NA	NA	NA	not concerned	NA	NA	NA	NA	NA	NA	NA	NA	NA	NA	NA	N/A	concerned	4-Always	4-Always	0-Rarely	0-Never	0-Never	0-Never	0-Never	0-Rarely	0-Rarely	0-Rarely	0-Never	NO	0-Never	0-Never	0-Never	0-Rarely	NO	0-Never	0-Never	NO	0	0	0	1	0
50	Male	4_>=50	Medical establishments	NO CONTACT WITH PATIENTSS	YES, 2 doses	0	NA	NA	NA	NA	not concerned	NA	NA	NA	NA	NA	NA	NA	NA	NA	NA	NA	N/A	not concerned	NA	NA	NA	NA	NA	NA	NA	NA	NA	NA	NA	N/A	4-Every day	4-Every day	0-Never	0-Rarely	YES	4-Every day	4-Every day	NO	0	0	0	0	0
51	Female	2_30-39	Medical establishments	NO CONTACT WITH PATIENTSS	NO, do not wish to be	0	NA	NA	NA	NA	not concerned	NA	NA	NA	NA	NA	NA	NA	NA	NA	NA	NA	N/A	not concerned	NA	NA	NA	NA	NA	NA	NA	NA	NA	NA	NA	N/A	4-Every day	2-Regularly, less than 1 day out of 2	0-Never	0-Rarely	YES	4-Every day	4-Every day	NO	0	0	0	0	0
52	Male	2_30-39	Medical establishments	DOCTORS	NO, wish to be	1	03/20	had symptoms	At work in contact with covid+ patient	NO	concerned	4-Always	0-Never	4-Always	4-Always	0-Never	4-Always	4-Always	4-Always	4-Always	4-Always	0-Never	N/A	concerned	4-Always	4-Always	0-Never	0-Never	0-Never	0-Never	0-Never	0-Never	2-Regularly less than half time	0-Never	0-Never	N/A	4-Every day	0-Rarely	0-Never	0-Rarely	N/A	4-Every day	4-Every day	N/A	0	0	0	0	0
55	Male	2_30-39	Medical establishments	NO CONTACT WITH PATIENTSS	YES, 1 dose	0	NA	NA	NA	NA	not concerned	NA	NA	NA	NA	NA	NA	NA	NA	NA	NA	NA	N/A	not concerned	NA	NA	NA	NA	NA	NA	NA	NA	NA	NA	NA	N/A	4-Every day	4-Every day	0-Never	4-Every day	NO	4-Every day	4-Every day	YES	0	0	0	0	0
56	Female	1_<30	Medical establishments	NO CONTACT WITH PATIENTSS	YES, 1 dose	0	NA	NA	NA	NA	not concerned	NA	NA	NA	NA	NA	NA	NA	NA	NA	NA	NA	N/A	concerned	4-Always	4-Always	0-Never	0-Never	0-Never	0-Rarely	0-Never	0-Never	0-Never	0-Never	0-Never	NO	4-Every day	3-Regularly, more than 1 day out of 2	0-Never	2-Regularly, less than 1 day out of 2	NO	4-Every day	4-Every day	NO	0	0	0	1	0
59	Female	3_40-49	Medical establishments	DOCTORS	YES, 2 doses	0	NA	NA	NA	NA	concerned	4-Always	4-Always	4-Always	4-Always	4-Always	4-Always	4-Always	4-Always	4-Always	4-Always	0-Never	NO	concerned	4-Always	4-Always	0-Never	0-Never	0-Never	0-Never	0-Never	0-Never	0-Rarely	0-Never	0-Never	NO	0-Never	4-Every day	0-Never	2-Regularly, less than 1 day out of 2	NO	0-Never	0-Never	NO	0	1	0	1	0
60	Female	3_40-49	Medical establishments	OTHERS	YES, 2 doses	0	NA	NA	NA	NA	concerned	3-Regularly, more than half time	4-Always	0-Never	0-Never	0-Never	0-Never	0-Never	0-Never	0-Never	0-Never	0-Never	NO	concerned	3-Regularly, more than half time	4-Always	0-Never	0-Never	0-Never	0-Never	0-Never	0-Never	0-Never	0-Never	0-Never	NO	4-Every day	4-Every day	0-Never	0-Rarely	NO	2-Regularly, less than 1 day out of 2	0-Never	NO	0	1	0	1	0
62	Female	3_40-49	Medical establishments	NO CONTACT WITH PATIENTSS	NO, wish to be	0	NA	NA	NA	NA	not concerned	NA	NA	NA	NA	NA	NA	NA	NA	NA	NA	NA	N/A	concerned	3-Regularly, more than half time	4-Always	0-Never	0-Never	0-Never	0-Never	0-Never	0-Never	0-Never	0-Never	0-Never	NO	4-Every day	4-Every day	4-Every day	0-Never	NO	4-Every day	4-Every day	NO	0	0	0	1	0
65	Female	3_40-49	Medical establishments	NURSE	YES, 1 dose	0	NA	NA	NA	NA	concerned	4-Always	4-Always	2-Regularly less than half time	4-Always	0-Never	4-Always	0-Rarely	4-Always	4-Always	0-Never	0-Never	YES	concerned	4-Always	4-Always	0-Never	0-Never	0-Never	2-Regularly less than half time	0-Rarely	2-Regularly less than half time	3-Regularly, more than half time	0-Rarely	0-Rarely	YES	0-Never	2-Regularly, less than 1 day out of 2	2-Regularly, less than 1 day out of 2	0-Rarely	YES	4-Every day	4-Every day	YES	0	0	0	0	0
66	Male	4_>=50	Medical establishments	NO CONTACT WITH PATIENTSS	YES, 2 doses	0	NA	NA	NA	NA	not concerned	NA	NA	NA	NA	NA	NA	NA	NA	NA	NA	NA	N/A	not concerned	NA	NA	NA	NA	NA	NA	NA	NA	NA	NA	NA	N/A	0-Rarely	0-Rarely	0-Never	3-Regularly, more than 1 day out of 2	YES	0-Rarely	4-Every day	YES	0	0	0	0	0
67	Female	3_40-49	Medical establishments	OTHERS	NO, wish to be	1	03/21	had symptoms	Not at work	NO	not concerned	NA	NA	NA	NA	NA	NA	NA	NA	NA	NA	NA	N/A	not concerned	NA	NA	NA	NA	NA	NA	NA	NA	NA	NA	NA	N/A	3-Regularly, more than 1 day out of 2	3-Regularly, more than 1 day out of 2	0-Never	2-Regularly, less than 1 day out of 2	N/A	3-Regularly, more than 1 day out of 2	0-Never	N/A	0	0	0	0	0
68	Female	4_>=50	Medical establishments	NURSING ASSISTANT	YES, 2 doses	0	NA	NA	NA	NA	concerned	4-Always	4-Always	2-Regularly less than half time	3-Regularly, more than half time	2-Regularly less than half time	2-Regularly less than half time	4-Always	4-Always	3-Regularly, more than half time	3-Regularly, more than half time	3-Regularly, more than half time	NO	not concerned	NA	NA	NA	NA	NA	NA	NA	NA	NA	NA	NA	N/A	4-Every day	4-Every day	4-Every day	0-Rarely	YES	4-Every day	4-Every day	NO	0	1	0	0	0
69	Male	4_>=50	Medical establishments	NO CONTACT WITH PATIENTSS	YES, 2 doses	0	NA	NA	NA	NA	not concerned	NA	NA	NA	NA	NA	NA	NA	NA	NA	NA	NA	N/A	not concerned	NA	NA	NA	NA	NA	NA	NA	NA	NA	NA	NA	N/A	4-Every day	4-Every day	0-Never	3-Regularly, more than 1 day out of 2	NO	4-Every day	4-Every day	NO	0	0	0	0	0
72	Female	2_30-39	Medical establishments	DOCTORS	YES, 1 dose	1	10/20	had symptoms	At work in contact with covid+ patient	NO	concerned	4-Always	4-Always	0-Rarely	4-Always	0-Never	3-Regularly, more than half time	0-Never	3-Regularly, more than half time	2-Regularly less than half time	4-Always	0-Rarely	N/A	concerned	4-Always	4-Always	0-Never	0-Never	0-Never	2-Regularly less than half time	0-Never	0-Never	0-Never	0-Never	0-Never	N/A	3-Regularly, more than 1 day out of 2	3-Regularly, more than 1 day out of 2	0-Never	0-Rarely	N/A	3-Regularly, more than 1 day out of 2	3-Regularly, more than 1 day out of 2	N/A	1	0	1	0	1
73	Female	1_<30	Medical establishments	NURSE	NO, do not know	0	NA	NA	NA	NA	concerned	4-Always	4-Always	4-Always	4-Always	3-Regularly, more than half time	3-Regularly, more than half time	4-Always	3-Regularly, more than half time	4-Always	4-Always	0-Never	NO	concerned	3-Regularly, more than half time	4-Always	0-Never	0-Never	0-Never	0-Never	0-Rarely	0-Rarely	2-Regularly less than half time	0-Never	0-Never	NO	0-Never	4-Every day	4-Every day	0-Never	NO	3-Regularly, more than 1 day out of 2	4-Every day	NO	0	1	0	1	0
75	Female	3_40-49	Medical establishments	OTHERS	YES, 2 doses	0	NA	NA	NA	NA	concerned	4-Always	4-Always	0-Never	2-Regularly less than half time	3-Regularly, more than half time	3-Regularly, more than half time	4-Always	2-Regularly less than half time	0-Rarely	4-Always	0-Rarely	NO	concerned	4-Always	4-Always	0-Never	0-Never	0-Never	0-Never	0-Never	0-Never	0-Never	0-Never	0-Never	NO	0-Never	0-Never	2-Regularly, less than 1 day out of 2	0-Never	NO	4-Every day	4-Every day	NO	0	1	0	1	0
77	Female	3_40-49	Medical establishments	NURSE	YES, 1 dose	1	11/20	had symptoms	At work in contact with other professional	NO	concerned	3-Regularly, more than half time	0-Never	4-Always	4-Always	4-Always	4-Always	4-Always	4-Always	4-Always	4-Always	0-Never	N/A	concerned	3-Regularly, more than half time	4-Always	0-Never	0-Never	0-Never	0-Never	2-Regularly less than half time	2-Regularly less than half time	3-Regularly, more than half time	2-Regularly less than half time	0-Never	N/A	3-Regularly, more than 1 day out of 2	3-Regularly, more than 1 day out of 2	3-Regularly, more than 1 day out of 2	0-Never	N/A	0-Never	0-Never	N/A	1	0	1	0	1
78	Male	4_>=50	Medical establishments	DOCTORS	NO, wish to be	1	11/20	had symptoms	At work in contact with covid+ patient	NO	not concerned	NA	NA	NA	NA	NA	NA	NA	NA	NA	NA	NA	N/A	concerned	4-Always	4-Always	0-Rarely	0-Rarely	0-Never	0-Never	0-Never	0-Never	3-Regularly, more than half time	3-Regularly, more than half time	0-Never	N/A	3-Regularly, more than 1 day out of 2	0-Rarely	2-Regularly, less than 1 day out of 2	2-Regularly, less than 1 day out of 2	N/A	0-Never	0-Never	N/A	0	0	1	0	1
79	Female	1_<30	Medical establishments	NURSE	NO, do not know	0	NA	NA	NA	NA	concerned	4-Always	4-Always	3-Regularly, more than half time	4-Always	0-Never	3-Regularly, more than half time	3-Regularly, more than half time	0-Rarely	4-Always	3-Regularly, more than half time	0-Never	NO	concerned	3-Regularly, more than half time	4-Always	0-Never	3-Regularly, more than half time	0-Never	0-Never	0-Never	0-Never	3-Regularly, more than half time	0-Never	0-Never	NO	0-Never	3-Regularly, more than 1 day out of 2	4-Every day	0-Never	NO	3-Regularly, more than 1 day out of 2	3-Regularly, more than 1 day out of 2	NO	0	1	0	1	0
80	Female	4_>=50	Medical establishments	OTHERS	YES, 2 doses	0	NA	NA	NA	NA	not concerned	NA	NA	NA	NA	NA	NA	NA	NA	NA	NA	NA	N/A	concerned	2-Regularly less than half time	4-Always	0-Never	0-Never	0-Never	0-Never	0-Never	0-Never	0-Never	0-Never	0-Never	NO	0-Never	3-Regularly, more than 1 day out of 2	0-Never	4-Every day	NO	4-Every day	4-Every day	NO	0	0	0	1	0
82	Female	4_>=50	Medical establishments	NURSING ASSISTANT	YES, 1 dose	0	NA	NA	NA	NA	concerned	4-Always	4-Always	3-Regularly, more than half time	4-Always	0-Never	4-Always	4-Always	4-Always	4-Always	2-Regularly less than half time	0-Never	NO	concerned	4-Always	4-Always	0-Never	3-Regularly, more than half time	0-Never	0-Never	0-Never	4-Always	4-Always	0-Never	0-Never	NO	0-Never	2-Regularly, less than 1 day out of 2	4-Every day	2-Regularly, less than 1 day out of 2	NO	4-Every day	4-Every day	NO	0	1	0	1	0
83	Female	1_<30	Medical establishments	DOCTORS	YES, 2 doses	0	NA	NA	NA	NA	concerned	4-Always	4-Always	4-Always	4-Always	0-Never	4-Always	4-Always	0-Never	4-Always	4-Always	0-Never	NO	concerned	4-Always	4-Always	0-Never	0-Never	0-Never	0-Never	0-Never	0-Never	0-Never	0-Never	0-Never	NO	4-Every day	2-Regularly, less than 1 day out of 2	0-Never	0-Rarely	NO	4-Every day	4-Every day	YES	0	1	0	1	0
84	Female	4_>=50	Medical establishments	NURSE	NO, do not know	0	NA	NA	NA	NA	concerned	4-Always	4-Always	4-Always	4-Always	3-Regularly, more than half time	4-Always	4-Always	0-Rarely	4-Always	4-Always	0-Rarely	NO	concerned	4-Always	4-Always	0-Rarely	4-Always	0-Rarely	0-Rarely	0-Rarely	0-Rarely	4-Always	0-Rarely	0-Rarely	NO	3-Regularly, more than 1 day out of 2	4-Every day	4-Every day	0-Rarely	NO	4-Every day	4-Every day	NO	0	1	0	1	0
85	Female	2_30-39	Medical establishments	NO CONTACT WITH PATIENTSS	NO, do not know	0	NA	NA	NA	NA	not concerned	NA	NA	NA	NA	NA	NA	NA	NA	NA	NA	NA	N/A	not concerned	NA	NA	NA	NA	NA	NA	NA	NA	NA	NA	NA	N/A	0-Never	2-Regularly, less than 1 day out of 2	0-Never	0-Rarely	NO	4-Every day	0-Never	NO	0	0	0	0	0
86	Female	1_<30	Medical establishments	NURSE	NO, do not know	0	NA	NA	NA	NA	concerned	4-Always	0-Rarely	3-Regularly, more than half time	4-Always	0-Never	3-Regularly, more than half time	3-Regularly, more than half time	4-Always	4-Always	3-Regularly, more than half time	0-Never	YES	concerned	4-Always	4-Always	0-Never	0-Rarely	0-Never	0-Never	0-Never	0-Rarely	2-Regularly less than half time	0-Never	0-Never	NO	0-Never	4-Every day	4-Every day	0-Rarely	NO	4-Every day	0-Rarely	NO	0	0	0	1	0
87	Female	2_30-39	Medical establishments	NURSE	YES, 1 dose	0	NA	NA	NA	NA	concerned	0-Never	4-Always	0-Rarely	4-Always	0-Never	4-Always	4-Always	4-Always	4-Always	3-Regularly, more than half time	0-Never	NO	concerned	4-Always	4-Always	0-Never	4-Always	0-Never	0-Never	0-Never	0-Never	0-Rarely	0-Never	0-Never	YES	4-Every day	4-Every day	4-Every day	0-Rarely	YES	4-Every day	4-Every day	YES	0	1	0	0	0
88	Male	2_30-39	Medical establishments	NURSE	YES, 1 dose	0	NA	NA	NA	NA	concerned	4-Always	4-Always	0-Never	4-Always	0-Never	4-Always	4-Always	4-Always	4-Always	4-Always	0-Never	YES	concerned	4-Always	4-Always	0-Never	0-Never	0-Never	2-Regularly less than half time	0-Never	0-Never	0-Never	0-Never	0-Never	NO	2-Regularly, less than 1 day out of 2	4-Every day	4-Every day	2-Regularly, less than 1 day out of 2	YES	4-Every day	4-Every day	NO	0	0	0	1	0
90	Male	4_>=50	Medical establishments	DOCTORS	YES, 2 doses	0	NA	NA	NA	NA	concerned	4-Always	0-Never	4-Always	4-Always	4-Always	4-Always	4-Always	0-Rarely	4-Always	4-Always	0-Rarely	NO	concerned	4-Always	4-Always	0-Never	4-Always	0-Never	0-Rarely	0-Rarely	0-Never	0-Rarely	0-Rarely	0-Never	NO	0-Never	0-Never	0-Never	0-Rarely	NO	4-Every day	4-Every day	NO	0	1	0	1	0
91	Female	4_>=50	Medical establishments	NURSE	YES, 2 doses	0	NA	NA	NA	NA	concerned	4-Always	4-Always	0-Rarely	4-Always	0-Rarely	4-Always	4-Always	4-Always	4-Always	2-Regularly less than half time	4-Always	NO	concerned	4-Always	4-Always	0-Never	0-Never	0-Never	0-Never	0-Never	0-Rarely	0-Rarely	0-Never	0-Never	NO	0-Rarely	0-Rarely	3-Regularly, more than 1 day out of 2	0-Rarely	YES	4-Every day	3-Regularly, more than 1 day out of 2	NO	0	1	0	1	0
93	Female	3_40-49	Medical establishments	NO CONTACT WITH PATIENTSS	YES, 1 dose	0	NA	NA	NA	NA	not concerned	NA	NA	NA	NA	NA	NA	NA	NA	NA	NA	NA	N/A	not concerned	NA	NA	NA	NA	NA	NA	NA	NA	NA	NA	NA	N/A	0-Never	0-Rarely	0-Never	0-Rarely	YES	0-Rarely	2-Regularly, less than 1 day out of 2	NO	0	0	0	0	0
94	Female	3_40-49	Medical establishments	NO CONTACT WITH PATIENTSS	NO, wish to be	0	NA	NA	NA	NA	not concerned	NA	NA	NA	NA	NA	NA	NA	NA	NA	NA	NA	N/A	not concerned	NA	NA	NA	NA	NA	NA	NA	NA	NA	NA	NA	N/A	0-Never	4-Every day	0-Never	0-Rarely	NO	4-Every day	0-Never	NO	0	0	0	0	0
95	Female	3_40-49	Medical establishments	NO CONTACT WITH PATIENTSS	YES, 1 dose	0	NA	NA	NA	NA	not concerned	NA	NA	NA	NA	NA	NA	NA	NA	NA	NA	NA	N/A	concerned	3-Regularly, more than half time	4-Always	0-Never	0-Never	0-Never	0-Never	0-Never	0-Never	0-Never	0-Never	0-Never	NO	0-Never	0-Never	0-Never	2-Regularly, less than 1 day out of 2	NO	0-Never	0-Never	NO	0	0	0	1	0
96	Female	3_40-49	Medical establishments	NURSE	NO, do not know	0	NA	NA	NA	NA	concerned	4-Always	0-Rarely	4-Always	4-Always	4-Always	3-Regularly, more than half time	4-Always	0-Rarely	4-Always	3-Regularly, more than half time	0-Rarely	YES	concerned	4-Always	4-Always	0-Never	0-Never	0-Never	0-Never	0-Never	0-Never	4-Always	0-Never	0-Never	NO	0-Never	2-Regularly, less than 1 day out of 2	3-Regularly, more than 1 day out of 2	0-Rarely	NO	4-Every day	4-Every day	NO	0	0	0	1	0
98	Male	2_30-39	Medical establishments	DOCTORS	YES, 1 dose	0	NA	NA	NA	NA	concerned	4-Always	0-Never	4-Always	4-Always	0-Never	4-Always	4-Always	2-Regularly less than half time	4-Always	4-Always	0-Never	NO	concerned	4-Always	4-Always	0-Never	0-Never	0-Never	0-Never	0-Never	0-Rarely	0-Rarely	0-Never	0-Never	NO	0-Never	4-Every day	0-Never	3-Regularly, more than 1 day out of 2	NO	2-Regularly, less than 1 day out of 2	0-Never	NO	0	1	0	1	0
100	Female	2_30-39	Medical establishments	NURSE	NO, wish to be	0	NA	NA	NA	NA	concerned	4-Always	0-Never	4-Always	4-Always	0-Never	4-Always	4-Always	4-Always	4-Always	0-Never	0-Never	YES	concerned	4-Always	4-Always	0-Never	0-Never	0-Never	0-Never	0-Never	0-Rarely	3-Regularly, more than half time	0-Never	0-Never	NO	0-Rarely	2-Regularly, less than 1 day out of 2	0-Rarely	0-Rarely	NO	4-Every day	4-Every day	NO	0	0	0	1	0
102	Female	2_30-39	Medical establishments	OTHERS	YES, 1 dose	1	10/20	had symptoms	At work in contact with other professional	NO	not concerned	NA	NA	NA	NA	NA	NA	NA	NA	NA	NA	NA	N/A	not concerned	NA	NA	NA	NA	NA	NA	NA	NA	NA	NA	NA	N/A	4-Every day	2-Regularly, less than 1 day out of 2	0-Never	2-Regularly, less than 1 day out of 2	N/A	0-Rarely	0-Never	N/A	0	0	0	0	1
103	Female	2_30-39	Medical establishments	NURSING ASSISTANT	NO, do not know	0	NA	NA	NA	NA	concerned	4-Always	0-Rarely	3-Regularly, more than half time	4-Always	0-Never	4-Always	4-Always	3-Regularly, more than half time	4-Always	4-Always	0-Never	NO	concerned	4-Always	0-Rarely	3-Regularly, more than half time	4-Always	0-Never	0-Never	0-Never	4-Always	4-Always	0-Never	0-Never	NO	0-Never	3-Regularly, more than 1 day out of 2	4-Every day	0-Never	NO	4-Every day	4-Every day	NO	0	1	0	1	0
104	Female	2_30-39	Medical establishments	NURSE	YES, 1 dose	0	NA	NA	NA	NA	not concerned	NA	NA	NA	NA	NA	NA	NA	NA	NA	NA	NA	N/A	not concerned	NA	NA	NA	NA	NA	NA	NA	NA	NA	NA	NA	N/A	0-Rarely	4-Every day	4-Every day	0-Rarely	NO	4-Every day	4-Every day	NO	0	0	0	0	0
105	Male	4_>=50	Medical establishments	DOCTORS	YES, 2 doses	0	NA	NA	NA	NA	concerned	4-Always	0-Never	4-Always	2-Regularly less than half time	0-Rarely	3-Regularly, more than half time	4-Always	4-Always	4-Always	4-Always	0-Rarely	YES	concerned	2-Regularly less than half time	4-Always	2-Regularly less than half time	3-Regularly, more than half time	0-Rarely	0-Rarely	0-Rarely	4-Always	4-Always	2-Regularly less than half time	0-Never	YES	4-Every day	2-Regularly, less than 1 day out of 2	4-Every day	0-Rarely	YES	4-Every day	4-Every day	YES	0	0	0	0	0
108	Male	2_30-39	Medical establishments	DOCTORS	YES, 2 doses	0	NA	NA	NA	NA	not concerned	NA	NA	NA	NA	NA	NA	NA	NA	NA	NA	NA	N/A	concerned	4-Always	4-Always	0-Rarely	3-Regularly, more than half time	0-Never	0-Never	3-Regularly, more than half time	3-Regularly, more than half time	3-Regularly, more than half time	0-Rarely	0-Rarely	NO	0-Never	4-Every day	4-Every day	0-Rarely	YES	4-Every day	4-Every day	NO	0	0	0	1	0
110	Female	1_<30	Medical establishments	NURSE	YES, 2 doses	0	NA	NA	NA	NA	concerned	4-Always	4-Always	2-Regularly less than half time	4-Always	0-Never	4-Always	3-Regularly, more than half time	4-Always	4-Always	0-Rarely	0-Never	NO	concerned	4-Always	4-Always	0-Never	0-Never	0-Never	0-Never	0-Never	0-Never	0-Never	0-Never	0-Never	NO	0-Never	3-Regularly, more than 1 day out of 2	4-Every day	0-Rarely	NO	4-Every day	4-Every day	YES	0	1	0	1	0
112	Female	4_>=50	Medical establishments	NURSING ASSISTANT	YES, 2 doses	0	NA	NA	NA	NA	concerned	4-Always	4-Always	3-Regularly, more than half time	4-Always	0-Never	3-Regularly, more than half time	4-Always	4-Always	4-Always	3-Regularly, more than half time	0-Never	NO	concerned	4-Always	4-Always	0-Never	0-Rarely	0-Never	0-Never	0-Never	3-Regularly, more than half time	3-Regularly, more than half time	0-Never	0-Never	NO	3-Regularly, more than 1 day out of 2	4-Every day	4-Every day	3-Regularly, more than 1 day out of 2	NO	4-Every day	3-Regularly, more than 1 day out of 2	NO	0	1	0	1	0
113	Male	1_<30	Medical establishments	NURSE	NO, wish to be	0	NA	NA	NA	NA	concerned	4-Always	0-Never	4-Always	4-Always	0-Rarely	4-Always	4-Always	4-Always	4-Always	4-Always	0-Rarely	NO	concerned	4-Always	4-Always	0-Never	0-Never	0-Never	0-Never	0-Never	0-Rarely	4-Always	0-Never	0-Never	NO	4-Every day	4-Every day	3-Regularly, more than 1 day out of 2	3-Regularly, more than 1 day out of 2	NO	4-Every day	2-Regularly, less than 1 day out of 2	NO	0	1	0	1	0
114	Female	1_<30	Medical establishments	NURSING ASSISTANT	NO, do not know	0	NA	NA	NA	NA	concerned	4-Always	4-Always	3-Regularly, more than half time	4-Always	0-Never	4-Always	4-Always	4-Always	4-Always	4-Always	0-Never	NO	concerned	4-Always	4-Always	0-Never	0-Never	0-Never	0-Never	0-Never	0-Rarely	4-Always	0-Never	0-Never	NO	4-Every day	4-Every day	0-Never	2-Regularly, less than 1 day out of 2	NO	4-Every day	3-Regularly, more than 1 day out of 2	NO	0	1	0	1	0
115	Female	2_30-39	Medical establishments	NURSE	NO, wish to be	0	NA	NA	NA	NA	not concerned	NA	NA	NA	NA	NA	NA	NA	NA	NA	NA	NA	N/A	concerned	3-Regularly, more than half time	4-Always	0-Never	0-Never	0-Never	0-Never	0-Never	0-Never	3-Regularly, more than half time	0-Never	0-Never	NO	0-Never	4-Every day	4-Every day	0-Rarely	NO	4-Every day	4-Every day	NO	0	0	0	1	0
116	Female	3_40-49	Medical establishments	NURSE	YES, 2 doses	0	NA	NA	NA	NA	concerned	4-Always	0-Never	4-Always	4-Always	0-Never	0-Never	4-Always	3-Regularly, more than half time	4-Always	4-Always	0-Never	NO	concerned	4-Always	4-Always	0-Never	0-Never	0-Never	0-Never	0-Never	0-Never	0-Never	0-Never	0-Never	NO	0-Rarely	4-Every day	4-Every day	0-Never	YES	0-Rarely	4-Every day	NO	0	1	0	1	0
119	Female	3_40-49	Medical establishments	NURSE	NO, do not wish to be	1	02/21	had symptoms	At work in contact with covid+ patient	NO	concerned	4-Always	4-Always	0-Never	4-Always	0-Never	4-Always	4-Always	4-Always	4-Always	4-Always	3-Regularly, more than half time	N/A	concerned	4-Always	4-Always	0-Never	0-Never	0-Never	0-Never	0-Never	0-Never	3-Regularly, more than half time	0-Rarely	0-Never	N/A	0-Never	3-Regularly, more than 1 day out of 2	4-Every day	0-Never	N/A	3-Regularly, more than 1 day out of 2	4-Every day	N/A	0	0	0	0	0
120	Female	3_40-49	Medical establishments	NURSE	NO, do not know	1	03/21	had symptoms	At work in contact with covid+ patient	NO	concerned	4-Always	0-Never	4-Always	4-Always	0-Never	4-Always	4-Always	3-Regularly, more than half time	4-Always	4-Always	0-Never	N/A	concerned	4-Always	4-Always	0-Never	4-Always	0-Never	0-Never	0-Never	0-Rarely	4-Always	0-Never	0-Never	N/A	0-Never	3-Regularly, more than 1 day out of 2	4-Every day	0-Rarely	N/A	4-Every day	4-Every day	N/A	0	0	0	0	0
121	Female	3_40-49	Medical establishments	NURSE	YES, 2 doses	0	NA	NA	NA	NA	concerned	4-Always	2-Regularly less than half time	4-Always	4-Always	2-Regularly less than half time	4-Always	4-Always	0-Rarely	4-Always	4-Always	0-Never	NO	concerned	4-Always	3-Regularly, more than half time	0-Never	0-Never	0-Never	0-Rarely	0-Never	0-Never	2-Regularly less than half time	0-Never	0-Never	NO	3-Regularly, more than 1 day out of 2	3-Regularly, more than 1 day out of 2	4-Every day	0-Rarely	YES	4-Every day	3-Regularly, more than 1 day out of 2	YES	0	1	0	1	0
123	Female	1_<30	Medical establishments	NURSING ASSISTANT	NO, do not know	0	NA	NA	NA	NA	concerned	4-Always	0-Never	4-Always	4-Always	0-Rarely	4-Always	4-Always	2-Regularly less than half time	4-Always	4-Always	0-Never	NO	concerned	4-Always	0-Rarely	4-Always	4-Always	0-Never	0-Never	0-Never	3-Regularly, more than half time	4-Always	0-Never	0-Never	YES	0-Never	3-Regularly, more than 1 day out of 2	4-Every day	0-Rarely	NO	4-Every day	4-Every day	NO	0	1	0	0	0
124	Female	2_30-39	Medical establishments	NURSE	NO, wish to be	1	02/21	had symptoms	At work in contact with covid+ patient	NO	concerned	4-Always	0-Rarely	4-Always	4-Always	0-Never	4-Always	4-Always	4-Always	4-Always	4-Always	0-Never	N/A	concerned	4-Always	0-Rarely	4-Always	4-Always	0-Never	4-Always	0-Never	0-Rarely	3-Regularly, more than half time	0-Never	0-Never	N/A	0-Never	0-Never	4-Every day	0-Never	N/A	4-Every day	4-Every day	N/A	0	0	0	0	0
125	Female	3_40-49	Medical establishments	NURSE	NO, wish to be	1	11/20	had symptoms	At work in contact with covid+ patient	NO	concerned	4-Always	4-Always	4-Always	4-Always	3-Regularly, more than half time	4-Always	4-Always	4-Always	4-Always	4-Always	2-Regularly less than half time	N/A	concerned	4-Always	4-Always	0-Never	0-Rarely	0-Never	0-Never	0-Never	0-Never	4-Always	0-Never	0-Never	N/A	2-Regularly, less than 1 day out of 2	2-Regularly, less than 1 day out of 2	2-Regularly, less than 1 day out of 2	0-Rarely	N/A	4-Every day	4-Every day	N/A	1	0	1	0	1
126	Male	3_40-49	Medical establishments	NURSING ASSISTANT	NO, wish to be	1	11/20	had symptoms	At work in contact with covid+ patient	NO	concerned	4-Always	0-Never	4-Always	4-Always	0-Rarely	4-Always	4-Always	4-Always	4-Always	4-Always	0-Rarely	N/A	concerned	4-Always	0-Rarely	4-Always	4-Always	0-Rarely	4-Always	0-Rarely	4-Always	4-Always	0-Rarely	0-Never	N/A	0-Never	3-Regularly, more than 1 day out of 2	2-Regularly, less than 1 day out of 2	0-Rarely	N/A	4-Every day	4-Every day	N/A	1	0	1	0	1
128	Female	2_30-39	Medical establishments	NURSE	NO, wish to be	0	NA	NA	NA	NA	concerned	4-Always	0-Never	4-Always	4-Always	0-Never	4-Always	4-Always	3-Regularly, more than half time	4-Always	4-Always	0-Never	NO	concerned	4-Always	3-Regularly, more than half time	0-Never	0-Never	0-Never	0-Never	3-Regularly, more than half time	3-Regularly, more than half time	3-Regularly, more than half time	0-Rarely	0-Never	NO	0-Never	2-Regularly, less than 1 day out of 2	4-Every day	0-Rarely	NO	0-Never	0-Never	NO	0	1	0	1	0
129	Female	4_>=50	Medical establishments	NURSING ASSISTANT	YES, 2 doses	0	NA	NA	NA	NA	concerned	4-Always	4-Always	3-Regularly, more than half time	4-Always	0-Rarely	4-Always	4-Always	4-Always	4-Always	4-Always	0-Rarely	NO	concerned	4-Always	4-Always	0-Rarely	4-Always	0-Never	0-Rarely	0-Rarely	0-Rarely	4-Always	0-Rarely	0-Never	NO	0-Never	4-Every day	4-Every day	0-Rarely	NO	0-Rarely	4-Every day	NO	0	1	0	1	0
131	Female	3_40-49	Medical establishments	NO CONTACT WITH PATIENTSS	YES, 1 dose	0	NA	NA	NA	NA	not concerned	NA	NA	NA	NA	NA	NA	NA	NA	NA	NA	NA	N/A	not concerned	NA	NA	NA	NA	NA	NA	NA	NA	NA	NA	NA	N/A	4-Every day	0-Rarely	0-Never	2-Regularly, less than 1 day out of 2	YES	3-Regularly, more than 1 day out of 2	4-Every day	NO	0	0	0	0	0
132	Male	3_40-49	Medical establishments	DOCTORS	YES, 2 doses	0	NA	NA	NA	NA	concerned	4-Always	4-Always	0-Never	4-Always	0-Never	4-Always	0-Rarely	4-Always	0-Never	0-Never	0-Never	YES	concerned	4-Always	4-Always	0-Never	0-Never	0-Never	0-Never	2-Regularly less than half time	2-Regularly less than half time	2-Regularly less than half time	0-Never	0-Never	NO	4-Every day	4-Every day	0-Never	3-Regularly, more than 1 day out of 2	NO	4-Every day	4-Every day	YES	0	0	0	1	0
133	Female	4_>=50	Medical establishments	NURSING ASSISTANT	YES, 2 doses	0	NA	NA	NA	NA	not concerned	NA	NA	NA	NA	NA	NA	NA	NA	NA	NA	NA	N/A	not concerned	NA	NA	NA	NA	NA	NA	NA	NA	NA	NA	NA	N/A	0-Never	4-Every day	0-Never	2-Regularly, less than 1 day out of 2	NO	4-Every day	0-Never	NO	0	0	0	0	0
134	Female	2_30-39	Medical establishments	NO CONTACT WITH PATIENTSS	NO, do not wish to be	0	NA	NA	NA	NA	not concerned	NA	NA	NA	NA	NA	NA	NA	NA	NA	NA	NA	N/A	not concerned	NA	NA	NA	NA	NA	NA	NA	NA	NA	NA	NA	N/A	0-Never	4-Every day	4-Every day	0-Rarely	NO	4-Every day	4-Every day	NO	0	0	0	0	0
136	Male	1_<30	Medical establishments	NO CONTACT WITH PATIENTSS	NO, do not wish to be	0	NA	NA	NA	NA	not concerned	NA	NA	NA	NA	NA	NA	NA	NA	NA	NA	NA	N/A	not concerned	NA	NA	NA	NA	NA	NA	NA	NA	NA	NA	NA	N/A	3-Regularly, more than 1 day out of 2	4-Every day	0-Rarely	0-Rarely	NO	0-Rarely	0-Never	NO	0	0	0	0	0
137	Male	1_<30	Medical establishments	NO CONTACT WITH PATIENTSS	NO, wish to be	0	NA	NA	NA	NA	not concerned	NA	NA	NA	NA	NA	NA	NA	NA	NA	NA	NA	N/A	not concerned	NA	NA	NA	NA	NA	NA	NA	NA	NA	NA	NA	N/A	4-Every day	4-Every day	0-Never	0-Never	NO	0-Never	0-Never	NO	0	0	0	0	0
138	Male	2_30-39	Medical establishments	DOCTORS	YES, 1 dose	0	NA	NA	NA	NA	concerned	4-Always	4-Always	0-Never	4-Always	0-Never	0-Never	4-Always	0-Never	4-Always	4-Always	4-Always	NO	concerned	4-Always	4-Always	0-Never	4-Always	0-Never	0-Never	0-Never	0-Never	0-Never	0-Never	0-Never	NO	0-Never	0-Rarely	0-Never	0-Never	NO	4-Every day	4-Every day	NO	0	1	0	1	0
139	Male	2_30-39	Medical establishments	NURSE	YES, 1 dose	1	04/20	had symptoms	At work in contact with covid+ patient	NO	not concerned	NA	NA	NA	NA	NA	NA	NA	NA	NA	NA	NA	N/A	concerned	4-Always	4-Always	0-Never	4-Always	4-Always	0-Never	4-Always	4-Always	4-Always	4-Always	0-Never	N/A	0-Never	4-Every day	4-Every day	2-Regularly, less than 1 day out of 2	N/A	2-Regularly, less than 1 day out of 2	0-Never	N/A	0	0	0	0	0
140	Female	2_30-39	Medical establishments	NURSE	YES, 1 dose	0	NA	NA	NA	NA	not concerned	NA	NA	NA	NA	NA	NA	NA	NA	NA	NA	NA	N/A	concerned	4-Always	4-Always	0-Never	0-Rarely	0-Rarely	0-Rarely	0-Rarely	0-Never	4-Always	0-Rarely	0-Never	NO	0-Never	2-Regularly, less than 1 day out of 2	4-Every day	0-Rarely	NO	4-Every day	4-Every day	NO	0	0	0	1	0
141	Female	4_>=50	Medical establishments	NO CONTACT WITH PATIENTSS	YES, 2 doses	0	NA	NA	NA	NA	not concerned	NA	NA	NA	NA	NA	NA	NA	NA	NA	NA	NA	N/A	not concerned	NA	NA	NA	NA	NA	NA	NA	NA	NA	NA	NA	N/A	4-Every day	4-Every day	0-Never	2-Regularly, less than 1 day out of 2	NO	4-Every day	4-Every day	NO	0	0	0	0	0
142	Female	3_40-49	Medical establishments	NURSE	NO, wish to be	0	NA	NA	NA	NA	concerned	4-Always	0-Never	4-Always	4-Always	0-Never	4-Always	4-Always	4-Always	4-Always	4-Always	0-Rarely	NO	concerned	4-Always	4-Always	0-Never	0-Never	0-Never	0-Never	0-Never	2-Regularly less than half time	2-Regularly less than half time	0-Rarely	0-Never	NO	0-Rarely	4-Every day	0-Rarely	4-Every day	NO	3-Regularly, more than 1 day out of 2	4-Every day	NO	0	1	0	1	0
143	Female	4_>=50	Medical establishments	OTHERS	YES, 2 doses	1	03/20	had symptoms	At work in contact with other professional	NO	not concerned	NA	NA	NA	NA	NA	NA	NA	NA	NA	NA	NA	N/A	concerned	4-Always	4-Always	0-Never	0-Never	0-Never	0-Never	0-Never	0-Never	0-Never	0-Never	0-Never	N/A	4-Every day	2-Regularly, less than 1 day out of 2	3-Regularly, more than 1 day out of 2	2-Regularly, less than 1 day out of 2	N/A	4-Every day	4-Every day	N/A	0	0	0	0	0
145	Male	4_>=50	Medical establishments	NO CONTACT WITH PATIENTSS	YES, 2 doses	0	NA	NA	NA	NA	not concerned	NA	NA	NA	NA	NA	NA	NA	NA	NA	NA	NA	N/A	not concerned	NA	NA	NA	NA	NA	NA	NA	NA	NA	NA	NA	N/A	4-Every day	4-Every day	4-Every day	2-Regularly, less than 1 day out of 2	YES	0-Rarely	0-Never	NO	0	0	0	0	0
146	Male	4_>=50	Medical establishments	NO CONTACT WITH PATIENTSS	YES, 2 doses	0	NA	NA	NA	NA	not concerned	NA	NA	NA	NA	NA	NA	NA	NA	NA	NA	NA	N/A	not concerned	NA	NA	NA	NA	NA	NA	NA	NA	NA	NA	NA	N/A	4-Every day	4-Every day	4-Every day	0-Rarely	NO	0-Rarely	4-Every day	NO	0	0	0	0	0
148	Female	2_30-39	Medical establishments	NO CONTACT WITH PATIENTSS	YES, 1 dose	0	NA	NA	NA	NA	not concerned	NA	NA	NA	NA	NA	NA	NA	NA	NA	NA	NA	N/A	not concerned	NA	NA	NA	NA	NA	NA	NA	NA	NA	NA	NA	N/A	4-Every day	4-Every day	0-Rarely	0-Rarely	NO	4-Every day	0-Never	NO	0	0	0	0	0
149	Male	4_>=50	Medical establishments	NO CONTACT WITH PATIENTSS	YES, 2 doses	0	NA	NA	NA	NA	not concerned	NA	NA	NA	NA	NA	NA	NA	NA	NA	NA	NA	N/A	not concerned	NA	NA	NA	NA	NA	NA	NA	NA	NA	NA	NA	N/A	4-Every day	4-Every day	0-Never	2-Regularly, less than 1 day out of 2	NO	0-Rarely	0-Never	NO	0	0	0	0	0
150	Female	2_30-39	Medical establishments	NO CONTACT WITH PATIENTSS	YES, 1 dose	0	NA	NA	NA	NA	not concerned	NA	NA	NA	NA	NA	NA	NA	NA	NA	NA	NA	N/A	not concerned	NA	NA	NA	NA	NA	NA	NA	NA	NA	NA	NA	N/A	4-Every day	4-Every day	0-Never	0-Rarely	NO	0-Rarely	0-Never	NO	0	0	0	0	0
151	Female	2_30-39	Medical establishments	NO CONTACT WITH PATIENTSS	YES, 2 doses	0	NA	NA	NA	NA	not concerned	NA	NA	NA	NA	NA	NA	NA	NA	NA	NA	NA	N/A	not concerned	NA	NA	NA	NA	NA	NA	NA	NA	NA	NA	NA	N/A	4-Every day	4-Every day	0-Never	2-Regularly, less than 1 day out of 2	NO	3-Regularly, more than 1 day out of 2	0-Never	NO	0	0	0	0	0
153	Female	2_30-39	Medical establishments	NO CONTACT WITH PATIENTSS	YES, 1 dose	0	NA	NA	NA	NA	not concerned	NA	NA	NA	NA	NA	NA	NA	NA	NA	NA	NA	N/A	concerned	3-Regularly, more than half time	4-Always	0-Rarely	0-Never	0-Never	0-Never	0-Never	0-Rarely	0-Never	0-Never	0-Never	NO	0-Rarely	4-Every day	0-Never	2-Regularly, less than 1 day out of 2	NO	0-Rarely	0-Never	NO	0	0	0	1	0
154	Female	4_>=50	Medical establishments	NO CONTACT WITH PATIENTSS	YES, 2 doses	0	NA	NA	NA	NA	not concerned	NA	NA	NA	NA	NA	NA	NA	NA	NA	NA	NA	N/A	not concerned	NA	NA	NA	NA	NA	NA	NA	NA	NA	NA	NA	N/A	3-Regularly, more than 1 day out of 2	4-Every day	0-Never	0-Rarely	NO	3-Regularly, more than 1 day out of 2	0-Never	NO	0	0	0	0	0
156	Female	3_40-49	Medical establishments	NO CONTACT WITH PATIENTSS	YES, 2 doses	1	11/20	had symptoms	Do not know	NO	not concerned	NA	NA	NA	NA	NA	NA	NA	NA	NA	NA	NA	N/A	not concerned	NA	NA	NA	NA	NA	NA	NA	NA	NA	NA	NA	N/A	0-Never	0-Never	4-Every day	0-Never	N/A	4-Every day	4-Every day	N/A	0	0	0	0	0
158	Female	3_40-49	Medical establishments	NURSING ASSISTANT	YES, 2 doses	0	NA	NA	NA	NA	concerned	4-Always	4-Always	0-Rarely	4-Always	0-Never	0-Rarely	4-Always	4-Always	4-Always	0-Rarely	0-Never	NO	concerned	4-Always	4-Always	0-Never	0-Never	0-Never	0-Never	2-Regularly less than half time	0-Rarely	0-Rarely	0-Never	0-Never	NO	3-Regularly, more than 1 day out of 2	4-Every day	4-Every day	3-Regularly, more than 1 day out of 2	NO	4-Every day	4-Every day	YES	0	1	0	1	0
160	Female	2_30-39	Medical establishments	OTHERS	NO, wish to be	1	11/20	had symptoms	At work in contact with other professional	NO	concerned	3-Regularly, more than half time	4-Always	0-Never	0-Never	0-Never	0-Never	0-Never	0-Never	0-Never	0-Never	0-Never	N/A	concerned	3-Regularly, more than half time	4-Always	0-Never	0-Never	0-Never	0-Never	0-Never	0-Never	0-Never	0-Never	0-Never	N/A	0-Never	3-Regularly, more than 1 day out of 2	4-Every day	3-Regularly, more than 1 day out of 2	N/A	3-Regularly, more than 1 day out of 2	0-Rarely	N/A	1	0	1	0	1
161	Female	2_30-39	Medical establishments	NO CONTACT WITH PATIENTSS	YES, 1 dose	0	NA	NA	NA	NA	not concerned	NA	NA	NA	NA	NA	NA	NA	NA	NA	NA	NA	N/A	not concerned	NA	NA	NA	NA	NA	NA	NA	NA	NA	NA	NA	N/A	0-Never	4-Every day	2-Regularly, less than 1 day out of 2	0-Rarely	NO	0-Rarely	0-Never	NO	0	0	0	0	0
162	Female	4_>=50	Medical establishments	NURSE	YES, 2 doses	0	NA	NA	NA	NA	concerned	4-Always	0-Never	4-Always	4-Always	0-Never	4-Always	4-Always	4-Always	4-Always	4-Always	0-Rarely	YES	concerned	4-Always	4-Always	2-Regularly less than half time	4-Always	0-Never	2-Regularly less than half time	0-Rarely	0-Rarely	2-Regularly less than half time	0-Never	0-Never	YES	0-Never	3-Regularly, more than 1 day out of 2	0-Rarely	0-Rarely	YES	4-Every day	4-Every day	YES	0	0	0	0	0
163	Female	2_30-39	Medical establishments	OTHERS	YES, 1 dose	0	NA	NA	NA	NA	not concerned	NA	NA	NA	NA	NA	NA	NA	NA	NA	NA	NA	N/A	concerned	3-Regularly, more than half time	4-Always	0-Rarely	0-Never	0-Never	0-Never	0-Never	0-Never	0-Never	0-Never	0-Never	NO	4-Every day	4-Every day	4-Every day	0-Rarely	NO	4-Every day	4-Every day	NO	0	0	0	1	0
164	Female	1_<30	Medical establishments	OTHERS	NO, wish to be	0	NA	NA	NA	NA	not concerned	NA	NA	NA	NA	NA	NA	NA	NA	NA	NA	NA	N/A	concerned	4-Always	4-Always	2-Regularly less than half time	0-Never	0-Never	0-Never	2-Regularly less than half time	2-Regularly less than half time	0-Never	0-Never	0-Never	NO	4-Every day	0-Never	4-Every day	2-Regularly, less than 1 day out of 2	NO	4-Every day	4-Every day	NO	0	0	0	1	0
165	Female	1_<30	Medical establishments	NO CONTACT WITH PATIENTSS	YES, 1 dose	0	NA	NA	NA	NA	not concerned	NA	NA	NA	NA	NA	NA	NA	NA	NA	NA	NA	N/A	not concerned	NA	NA	NA	NA	NA	NA	NA	NA	NA	NA	NA	N/A	3-Regularly, more than 1 day out of 2	4-Every day	0-Never	0-Rarely	YES	4-Every day	4-Every day	YES	0	0	0	0	0
167	Male	4_>=50	Medical establishments	NO CONTACT WITH PATIENTSS	NO, do not know	0	NA	NA	NA	NA	not concerned	NA	NA	NA	NA	NA	NA	NA	NA	NA	NA	NA	N/A	not concerned	NA	NA	NA	NA	NA	NA	NA	NA	NA	NA	NA	N/A	4-Every day	4-Every day	4-Every day	0-Rarely	NO	2-Regularly, less than 1 day out of 2	0-Never	NO	0	0	0	0	0
168	Female	3_40-49	Medical establishments	OTHERS	YES, 1 dose	0	NA	NA	NA	NA	not concerned	NA	NA	NA	NA	NA	NA	NA	NA	NA	NA	NA	N/A	not concerned	NA	NA	NA	NA	NA	NA	NA	NA	NA	NA	NA	N/A	0-Never	0-Rarely	0-Never	2-Regularly, less than 1 day out of 2	NO	4-Every day	0-Never	NO	0	0	0	0	0
169	Female	4_>=50	Medical establishments	NURSE	YES, 2 doses	0	NA	NA	NA	NA	concerned	3-Regularly, more than half time	4-Always	2-Regularly less than half time	3-Regularly, more than half time	0-Rarely	0-Rarely	4-Always	3-Regularly, more than half time	4-Always	0-Never	0-Never	NO	concerned	4-Always	4-Always	2-Regularly less than half time	2-Regularly less than half time	0-Never	0-Never	0-Rarely	2-Regularly less than half time	4-Always	0-Never	0-Never	NO	2-Regularly, less than 1 day out of 2	4-Every day	4-Every day	0-Rarely	NO	3-Regularly, more than 1 day out of 2	2-Regularly, less than 1 day out of 2	NO	0	1	0	1	0
170	Female	4_>=50	Medical establishments	DOCTORS	YES, 2 doses	0	NA	NA	NA	NA	concerned	4-Always	4-Always	2-Regularly less than half time	4-Always	0-Never	3-Regularly, more than half time	2-Regularly less than half time	3-Regularly, more than half time	2-Regularly less than half time	3-Regularly, more than half time	0-Never	YES	concerned	4-Always	4-Always	0-Never	0-Never	0-Never	0-Never	0-Rarely	0-Rarely	0-Rarely	0-Never	0-Never	NO	4-Every day	0-Never	4-Every day	0-Rarely	YES	2-Regularly, less than 1 day out of 2	4-Every day	NO	0	0	0	1	0
171	Female	3_40-49	Medical establishments	NO CONTACT WITH PATIENTSS	YES, 1 dose	0	NA	NA	NA	NA	not concerned	NA	NA	NA	NA	NA	NA	NA	NA	NA	NA	NA	N/A	not concerned	NA	NA	NA	NA	NA	NA	NA	NA	NA	NA	NA	N/A	4-Every day	4-Every day	0-Never	0-Rarely	YES	4-Every day	0-Never	YES	0	0	0	0	0
173	Male	3_40-49	Medical establishments	NO CONTACT WITH PATIENTSS	YES, 1 dose	0	NA	NA	NA	NA	not concerned	NA	NA	NA	NA	NA	NA	NA	NA	NA	NA	NA	N/A	not concerned	NA	NA	NA	NA	NA	NA	NA	NA	NA	NA	NA	N/A	4-Every day	4-Every day	0-Never	3-Regularly, more than 1 day out of 2	YES	0-Rarely	2-Regularly, less than 1 day out of 2	NO	0	0	0	0	0
174	Female	3_40-49	Medical establishments	NO CONTACT WITH PATIENTSS	YES, 1 dose	0	NA	NA	NA	NA	concerned	3-Regularly, more than half time	4-Always	0-Never	0-Never	0-Never	0-Never	0-Never	0-Never	4-Always	0-Never	0-Rarely	NO	concerned	3-Regularly, more than half time	4-Always	0-Never	0-Never	0-Never	0-Never	0-Never	0-Never	0-Rarely	0-Never	0-Rarely	NO	4-Every day	4-Every day	4-Every day	0-Rarely	NO	4-Every day	0-Never	NO	0	1	0	1	0
176	Male	2_30-39	Medical establishments	NO CONTACT WITH PATIENTSS	NO, do not know	0	NA	NA	NA	NA	not concerned	NA	NA	NA	NA	NA	NA	NA	NA	NA	NA	NA	N/A	not concerned	NA	NA	NA	NA	NA	NA	NA	NA	NA	NA	NA	N/A	0-Never	0-Never	0-Never	0-Rarely	NO	4-Every day	0-Never	NO	0	0	0	0	0
177	Male	4_>=50	Medical establishments	NO CONTACT WITH PATIENTSS	YES, 2 doses	0	NA	NA	NA	NA	not concerned	NA	NA	NA	NA	NA	NA	NA	NA	NA	NA	NA	N/A	not concerned	NA	NA	NA	NA	NA	NA	NA	NA	NA	NA	NA	N/A	0-Never	4-Every day	0-Never	2-Regularly, less than 1 day out of 2	NO	4-Every day	0-Never	YES	0	0	0	0	0
179	Female	4_>=50	Medical establishments	NO CONTACT WITH PATIENTSS	YES, 1 dose	0	NA	NA	NA	NA	not concerned	NA	NA	NA	NA	NA	NA	NA	NA	NA	NA	NA	N/A	not concerned	NA	NA	NA	NA	NA	NA	NA	NA	NA	NA	NA	N/A	4-Every day	4-Every day	0-Never	0-Rarely	NO	0-Rarely	0-Never	NO	0	0	0	0	0
180	Female	1_<30	Medical establishments	NO CONTACT WITH PATIENTSS	NO, do not know	0	NA	NA	NA	NA	not concerned	NA	NA	NA	NA	NA	NA	NA	NA	NA	NA	NA	N/A	not concerned	NA	NA	NA	NA	NA	NA	NA	NA	NA	NA	NA	N/A	4-Every day	4-Every day	0-Never	0-Rarely	NO	0-Rarely	0-Never	NO	0	0	0	0	0
181	Female	3_40-49	Medical establishments	NURSE	YES, 2 doses	0	NA	NA	NA	NA	concerned	4-Always	0-Never	4-Always	4-Always	0-Never	4-Always	4-Always	0-Rarely	4-Always	4-Always	0-Never	NO	concerned	4-Always	4-Always	0-Never	3-Regularly, more than half time	0-Never	0-Never	0-Never	0-Never	4-Always	0-Never	0-Never	NO	0-Never	0-Rarely	0-Rarely	0-Rarely	NO	3-Regularly, more than 1 day out of 2	3-Regularly, more than 1 day out of 2	NO	0	1	0	1	0
182	Female	4_>=50	Medical establishments	NURSE	YES, 2 doses	0	NA	NA	NA	NA	concerned	4-Always	4-Always	4-Always	4-Always	2-Regularly less than half time	4-Always	4-Always	4-Always	4-Always	4-Always	0-Never	NO	concerned	4-Always	0-Never	4-Always	4-Always	0-Never	4-Always	4-Always	4-Always	4-Always	4-Always	0-Never	NO	2-Regularly, less than 1 day out of 2	2-Regularly, less than 1 day out of 2	2-Regularly, less than 1 day out of 2	0-Rarely	NO	4-Every day	4-Every day	NO	0	1	0	1	0
183	Female	2_30-39	Medical establishments	DOCTORS	YES, 2 doses	0	NA	NA	NA	NA	concerned	4-Always	3-Regularly, more than half time	2-Regularly less than half time	4-Always	0-Never	4-Always	4-Always	0-Never	4-Always	4-Always	0-Never	NO	concerned	4-Always	4-Always	0-Never	0-Never	0-Never	0-Never	0-Never	0-Rarely	2-Regularly less than half time	0-Never	0-Never	NO	3-Regularly, more than 1 day out of 2	3-Regularly, more than 1 day out of 2	0-Never	2-Regularly, less than 1 day out of 2	NO	0-Never	0-Never	NO	0	1	0	1	0
185	Female	4_>=50	Medical establishments	NURSE	NO, wish to be	1	01/21	had symptoms	At work in contact with covid+ patient	NO	concerned	4-Always	0-Never	4-Always	4-Always	0-Never	4-Always	4-Always	3-Regularly, more than half time	4-Always	4-Always	0-Rarely	N/A	concerned	4-Always	4-Always	0-Never	0-Never	0-Never	0-Never	0-Never	2-Regularly less than half time	2-Regularly less than half time	0-Never	0-Never	N/A	3-Regularly, more than 1 day out of 2	0-Never	3-Regularly, more than 1 day out of 2	2-Regularly, less than 1 day out of 2	N/A	3-Regularly, more than 1 day out of 2	2-Regularly, less than 1 day out of 2	N/A	1	0	1	0	1
188	Female	4_>=50	Medical establishments	NURSING ASSISTANT	YES, 2 doses	0	NA	NA	NA	NA	not concerned	NA	NA	NA	NA	NA	NA	NA	NA	NA	NA	NA	N/A	not concerned	NA	NA	NA	NA	NA	NA	NA	NA	NA	NA	NA	N/A	4-Every day	4-Every day	0-Never	0-Rarely	NO	4-Every day	4-Every day	YES	0	0	0	0	0
189	Male	3_40-49	Medical establishments	NURSING ASSISTANT	YES, 2 doses	0	NA	NA	NA	NA	concerned	4-Always	4-Always	0-Rarely	2-Regularly less than half time	0-Never	0-Never	3-Regularly, more than half time	3-Regularly, more than half time	4-Always	3-Regularly, more than half time	0-Rarely	NO	concerned	4-Always	4-Always	0-Never	0-Never	0-Never	0-Never	0-Never	0-Never	0-Rarely	0-Never	0-Never	NO	3-Regularly, more than 1 day out of 2	3-Regularly, more than 1 day out of 2	2-Regularly, less than 1 day out of 2	2-Regularly, less than 1 day out of 2	NO	0-Never	4-Every day	NO	0	1	0	1	0
191	Female	4_>=50	Medical establishments	DOCTORS	YES, 2 doses	0	NA	NA	NA	NA	not concerned	NA	NA	NA	NA	NA	NA	NA	NA	NA	NA	NA	N/A	not concerned	NA	NA	NA	NA	NA	NA	NA	NA	NA	NA	NA	N/A	2-Regularly, less than 1 day out of 2	4-Every day	0-Never	0-Rarely	YES	3-Regularly, more than 1 day out of 2	0-Never	NO	0	0	0	0	0
192	Male	2_30-39	Medical establishments	NO CONTACT WITH PATIENTSS	YES, 1 dose	1	03/20	had symptoms	At work in contact with other professional	NO	not concerned	NA	NA	NA	NA	NA	NA	NA	NA	NA	NA	NA	N/A	not concerned	NA	NA	NA	NA	NA	NA	NA	NA	NA	NA	NA	N/A	0-Never	0-Rarely	0-Never	3-Regularly, more than 1 day out of 2	N/A	4-Every day	4-Every day	N/A	0	0	0	0	0
193	Female	3_40-49	Medical establishments	NURSE	YES, 2 doses	1	03/20	had symptoms	At work in contact with other professional	NO	not concerned	NA	NA	NA	NA	NA	NA	NA	NA	NA	NA	NA	N/A	not concerned	NA	NA	NA	NA	NA	NA	NA	NA	NA	NA	NA	N/A	2-Regularly, less than 1 day out of 2	2-Regularly, less than 1 day out of 2	0-Rarely	2-Regularly, less than 1 day out of 2	N/A	0-Rarely	0-Rarely	N/A	0	0	0	0	0
195	Female	2_30-39	Medico-social establishments	NO CONTACT WITH PATIENTSS	NO, wish to be	0	NA	NA	NA	NA	not concerned	NA	NA	NA	NA	NA	NA	NA	NA	NA	NA	NA	N/A	not concerned	NA	NA	NA	NA	NA	NA	NA	NA	NA	NA	NA	N/A	0-Never	0-Never	0-Never	4-Every day	NO	2-Regularly, less than 1 day out of 2	0-Never	NO	0	0	0	0	0
196	Female	4_>=50	Medical establishments	NO CONTACT WITH PATIENTSS	YES, 2 doses	0	NA	NA	NA	NA	not concerned	NA	NA	NA	NA	NA	NA	NA	NA	NA	NA	NA	N/A	not concerned	NA	NA	NA	NA	NA	NA	NA	NA	NA	NA	NA	N/A	4-Every day	4-Every day	3-Regularly, more than 1 day out of 2	0-Rarely	NO	4-Every day	0-Never	NO	0	0	0	0	0
197	Female	2_30-39	Medical establishments	NURSE	NO, wish to be	1	03/21	No symptoms	At work in contact with covid+ patient	NO	concerned	4-Always	4-Always	3-Regularly, more than half time	4-Always	0-Never	2-Regularly less than half time	3-Regularly, more than half time	3-Regularly, more than half time	4-Always	0-Never	0-Never	N/A	concerned	3-Regularly, more than half time	4-Always	0-Never	0-Rarely	0-Never	0-Rarely	0-Never	0-Never	0-Rarely	0-Never	0-Never	N/A	0-Never	4-Every day	4-Every day	0-Rarely	N/A	3-Regularly, more than 1 day out of 2	0-Rarely	N/A	0	0	0	0	0
198	Female	2_30-39	Medical establishments	NURSING ASSISTANT	NO, wish to be	0	NA	NA	NA	NA	concerned	4-Always	3-Regularly, more than half time	2-Regularly less than half time	4-Always	0-Never	4-Always	4-Always	4-Always	4-Always	4-Always	0-Never	NO	concerned	4-Always	4-Always	0-Rarely	0-Rarely	0-Never	3-Regularly, more than half time	0-Never	4-Always	4-Always	0-Never	0-Never	NO	0-Never	3-Regularly, more than 1 day out of 2	4-Every day	0-Never	NO	4-Every day	4-Every day	NO	0	1	0	1	0
199	Female	4_>=50	Medical establishments	DOCTORS	YES, 2 doses	0	NA	NA	NA	NA	not concerned	NA	NA	NA	NA	NA	NA	NA	NA	NA	NA	NA	N/A	concerned	4-Always	4-Always	0-Never	4-Always	0-Never	0-Never	0-Never	0-Never	2-Regularly less than half time	0-Never	0-Never	NO	0-Never	0-Rarely	0-Rarely	2-Regularly, less than 1 day out of 2	NO	3-Regularly, more than 1 day out of 2	4-Every day	NO	0	0	0	1	0
201	Female	4_>=50	Medical establishments	NURSE	YES, 2 doses	0	NA	NA	NA	NA	concerned	4-Always	4-Always	0-Never	4-Always	0-Never	0-Rarely	4-Always	0-Rarely	2-Regularly less than half time	2-Regularly less than half time	0-Never	NO	concerned	4-Always	4-Always	0-Never	0-Never	0-Never	0-Never	0-Rarely	0-Never	0-Rarely	0-Rarely	0-Never	NO	0-Rarely	4-Every day	4-Every day	0-Rarely	YES	4-Every day	0-Never	YES	0	1	0	1	0
202	Female	2_30-39	Medical establishments	NO CONTACT WITH PATIENTSS	NO, do not know	0	NA	NA	NA	NA	concerned	4-Always	4-Always	0-Never	0-Never	0-Never	0-Rarely	0-Rarely	0-Rarely	4-Always	0-Rarely	0-Never	NO	concerned	4-Always	4-Always	0-Never	0-Never	0-Never	0-Never	0-Never	0-Never	4-Always	0-Never	0-Never	NO	4-Every day	4-Every day	4-Every day	0-Rarely	NO	4-Every day	0-Rarely	NO	0	1	0	1	0
204	Female	3_40-49	Medical establishments	NURSE	YES, 2 doses	0	NA	NA	NA	NA	not concerned	NA	NA	NA	NA	NA	NA	NA	NA	NA	NA	NA	N/A	not concerned	NA	NA	NA	NA	NA	NA	NA	NA	NA	NA	NA	N/A	4-Every day	4-Every day	0-Never	0-Rarely	NO	4-Every day	0-Never	NO	0	0	0	0	0
205	Female	3_40-49	Medical establishments	NURSING ASSISTANT	NO, wish to be	0	NA	NA	NA	NA	concerned	4-Always	0-Never	4-Always	4-Always	0-Never	4-Always	3-Regularly, more than half time	3-Regularly, more than half time	4-Always	3-Regularly, more than half time	0-Never	NO	concerned	4-Always	4-Always	0-Never	0-Never	0-Never	0-Never	0-Never	3-Regularly, more than half time	3-Regularly, more than half time	0-Never	0-Never	NO	0-Never	4-Every day	4-Every day	2-Regularly, less than 1 day out of 2	NO	4-Every day	4-Every day	NO	0	1	0	1	0
206	Female	3_40-49	Medical establishments	NURSE	YES, 2 doses	0	NA	NA	NA	NA	not concerned	NA	NA	NA	NA	NA	NA	NA	NA	NA	NA	NA	N/A	concerned	4-Always	4-Always	0-Never	2-Regularly less than half time	0-Never	2-Regularly less than half time	2-Regularly less than half time	2-Regularly less than half time	0-Never	2-Regularly less than half time	0-Never	NO	4-Every day	4-Every day	4-Every day	0-Never	NO	4-Every day	4-Every day	NO	0	0	0	1	0
207	Female	4_>=50	Medical establishments	NURSING ASSISTANT	YES, 2 doses	0	NA	NA	NA	NA	not concerned	NA	NA	NA	NA	NA	NA	NA	NA	NA	NA	NA	N/A	concerned	3-Regularly, more than half time	4-Always	0-Never	0-Never	0-Never	0-Never	0-Never	2-Regularly less than half time	0-Rarely	0-Never	0-Never	YES	0-Never	0-Never	4-Every day	0-Never	YES	4-Every day	4-Every day	YES	0	0	0	0	0
208	Female	2_30-39	Medical establishments	OTHERS	YES, 1 dose	0	NA	NA	NA	NA	not concerned	NA	NA	NA	NA	NA	NA	NA	NA	NA	NA	NA	N/A	concerned	4-Always	4-Always	0-Never	0-Never	0-Never	0-Never	0-Never	0-Never	0-Never	0-Never	0-Never	NO	4-Every day	0-Rarely	4-Every day	2-Regularly, less than 1 day out of 2	YES	4-Every day	4-Every day	YES	0	0	0	1	0
209	Female	1_<30	Medical establishments	NURSE	YES, 1 dose	0	NA	NA	NA	NA	concerned	4-Always	4-Always	4-Always	4-Always	0-Never	4-Always	2-Regularly less than half time	3-Regularly, more than half time	4-Always	4-Always	0-Never	NO	concerned	4-Always	4-Always	0-Rarely	0-Rarely	0-Never	0-Never	0-Never	0-Never	0-Never	0-Never	0-Never	NO	4-Every day	3-Regularly, more than 1 day out of 2	4-Every day	0-Rarely	NO	3-Regularly, more than 1 day out of 2	4-Every day	NO	0	1	0	1	0
210	Female	3_40-49	Medical establishments	OTHERS	YES, 1 dose	0	NA	NA	NA	NA	concerned	4-Always	4-Always	0-Never	0-Never	0-Never	0-Rarely	0-Never	0-Never	0-Never	0-Never	0-Never	NO	concerned	4-Always	4-Always	0-Never	0-Rarely	0-Never	0-Never	0-Never	0-Never	0-Never	0-Never	0-Never	NO	0-Rarely	4-Every day	0-Never	0-Rarely	NO	3-Regularly, more than 1 day out of 2	0-Never	NO	0	1	0	1	0
211	Male	4_>=50	Medical establishments	DOCTORS	YES, 2 doses	0	NA	NA	NA	NA	not concerned	NA	NA	NA	NA	NA	NA	NA	NA	NA	NA	NA	N/A	concerned	3-Regularly, more than half time	3-Regularly, more than half time	0-Never	0-Never	0-Never	0-Never	0-Never	0-Never	4-Always	0-Never	0-Never	NO	0-Never	0-Rarely	0-Rarely	2-Regularly, less than 1 day out of 2	NO	0-Rarely	0-Rarely	NO	0	0	0	1	0
212	Male	4_>=50	Medical establishments	DOCTORS	YES, 2 doses	0	NA	NA	NA	NA	concerned	4-Always	0-Never	4-Always	4-Always	0-Rarely	4-Always	4-Always	4-Always	4-Always	4-Always	0-Never	NO	concerned	3-Regularly, more than half time	4-Always	0-Rarely	3-Regularly, more than half time	0-Never	0-Never	0-Never	0-Never	0-Rarely	0-Rarely	0-Never	NO	3-Regularly, more than 1 day out of 2	3-Regularly, more than 1 day out of 2	0-Never	0-Rarely	NO	3-Regularly, more than 1 day out of 2	2-Regularly, less than 1 day out of 2	NO	0	1	0	1	0
214	Male	3_40-49	Medical establishments	NO CONTACT WITH PATIENTSS	YES, 2 doses	0	NA	NA	NA	NA	not concerned	NA	NA	NA	NA	NA	NA	NA	NA	NA	NA	NA	N/A	not concerned	NA	NA	NA	NA	NA	NA	NA	NA	NA	NA	NA	N/A	4-Every day	4-Every day	0-Rarely	0-Never	NO	4-Every day	4-Every day	NO	0	0	0	0	0
215	Female	2_30-39	Medical establishments	NURSE	YES, 1 dose	0	NA	NA	NA	NA	concerned	4-Always	4-Always	4-Always	4-Always	0-Never	4-Always	4-Always	0-Never	4-Always	4-Always	4-Always	NO	concerned	4-Always	4-Always	0-Never	4-Always	0-Never	0-Never	0-Never	0-Never	0-Never	0-Never	0-Never	NO	0-Never	4-Every day	4-Every day	0-Rarely	NO	4-Every day	4-Every day	NO	0	1	0	1	0
217	Female	3_40-49	Medical establishments	NO CONTACT WITH PATIENTSS	YES, 2 doses	0	NA	NA	NA	NA	not concerned	NA	NA	NA	NA	NA	NA	NA	NA	NA	NA	NA	N/A	not concerned	NA	NA	NA	NA	NA	NA	NA	NA	NA	NA	NA	N/A	0-Never	0-Never	0-Never	0-Rarely	YES	3-Regularly, more than 1 day out of 2	4-Every day	YES	0	0	0	0	0
218	Female	3_40-49	Medical establishments	NO CONTACT WITH PATIENTSS	YES, 2 doses	0	NA	NA	NA	NA	not concerned	NA	NA	NA	NA	NA	NA	NA	NA	NA	NA	NA	N/A	not concerned	NA	NA	NA	NA	NA	NA	NA	NA	NA	NA	NA	N/A	0-Never	0-Never	0-Never	0-Rarely	NO	4-Every day	0-Never	NO	0	0	0	0	0
219	Male	4_>=50	Medical establishments	NO CONTACT WITH PATIENTSS	NO, do not know	0	NA	NA	NA	NA	not concerned	NA	NA	NA	NA	NA	NA	NA	NA	NA	NA	NA	N/A	not concerned	NA	NA	NA	NA	NA	NA	NA	NA	NA	NA	NA	N/A	4-Every day	4-Every day	4-Every day	2-Regularly, less than 1 day out of 2	NO	2-Regularly, less than 1 day out of 2	0-Never	NO	0	0	0	0	0
220	Female	4_>=50	Medical establishments	NURSING ASSISTANT	YES, 2 doses	0	NA	NA	NA	NA	concerned	4-Always	4-Always	0-Never	4-Always	0-Never	4-Always	4-Always	4-Always	4-Always	4-Always	0-Never	NO	concerned	4-Always	4-Always	0-Never	0-Never	0-Never	0-Never	0-Never	0-Never	0-Never	0-Never	0-Never	NO	4-Every day	4-Every day	4-Every day	2-Regularly, less than 1 day out of 2	NO	0-Never	0-Never	NO	0	1	0	1	0
221	Female	4_>=50	Medico-social establishments	DOCTORS	YES, 2 doses	0	NA	NA	NA	NA	concerned	4-Always	4-Always	0-Never	4-Always	0-Never	0-Rarely	0-Never	0-Rarely	0-Never	0-Never	0-Never	NO	concerned	4-Always	4-Always	0-Never	4-Always	0-Never	0-Never	0-Never	0-Never	0-Never	0-Never	0-Never	NO	4-Every day	4-Every day	0-Never	2-Regularly, less than 1 day out of 2	NO	4-Every day	4-Every day	NO	0	1	0	1	0
222	Female	2_30-39	Medical establishments	NO CONTACT WITH PATIENTSS	NO, do not know	0	NA	NA	NA	NA	not concerned	NA	NA	NA	NA	NA	NA	NA	NA	NA	NA	NA	N/A	not concerned	NA	NA	NA	NA	NA	NA	NA	NA	NA	NA	NA	N/A	4-Every day	0-Never	0-Never	0-Never	NO	4-Every day	4-Every day	NO	0	0	0	0	0
223	Female	3_40-49	Medical establishments	NURSING ASSISTANT	NO, wish to be	0	NA	NA	NA	NA	concerned	4-Always	4-Always	0-Rarely	4-Always	0-Never	0-Rarely	4-Always	0-Rarely	2-Regularly less than half time	2-Regularly less than half time	0-Rarely	NO	concerned	3-Regularly, more than half time	4-Always	0-Rarely	0-Rarely	0-Never	0-Never	2-Regularly less than half time	0-Rarely	0-Rarely	0-Rarely	0-Never	NO	0-Never	0-Rarely	2-Regularly, less than 1 day out of 2	0-Rarely	NO	4-Every day	4-Every day	NO	0	1	0	1	0
224	Female	4_>=50	Medical establishments	OTHERS	YES, 1 dose	0	NA	NA	NA	NA	not concerned	NA	NA	NA	NA	NA	NA	NA	NA	NA	NA	NA	N/A	not concerned	NA	NA	NA	NA	NA	NA	NA	NA	NA	NA	NA	N/A	3-Regularly, more than 1 day out of 2	3-Regularly, more than 1 day out of 2	0-Never	2-Regularly, less than 1 day out of 2	YES	4-Every day	0-Never	NO	0	0	0	0	0
227	Female	3_40-49	Medical establishments	DOCTORS	YES, 2 doses	0	NA	NA	NA	NA	concerned	4-Always	0-Never	4-Always	4-Always	2-Regularly less than half time	2-Regularly less than half time	4-Always	4-Always	4-Always	4-Always	4-Always	NO	concerned	4-Always	0-Never	4-Always	4-Always	2-Regularly less than half time	2-Regularly less than half time	2-Regularly less than half time	2-Regularly less than half time	2-Regularly less than half time	2-Regularly less than half time	2-Regularly less than half time	YES	0-Never	0-Rarely	3-Regularly, more than 1 day out of 2	0-Never	NO	4-Every day	4-Every day	NO	0	1	0	0	0
230	Female	3_40-49	Medical establishments	NO CONTACT WITH PATIENTSS	YES, 2 doses	1	10/20	had symptoms	Do not know	NO	not concerned	NA	NA	NA	NA	NA	NA	NA	NA	NA	NA	NA	N/A	not concerned	NA	NA	NA	NA	NA	NA	NA	NA	NA	NA	NA	N/A	0-Never	0-Rarely	0-Never	0-Rarely	N/A	4-Every day	0-Never	N/A	0	0	0	0	0
234	Female	2_30-39	Medical establishments	NURSE	YES, 1 dose	0	NA	NA	NA	NA	not concerned	NA	NA	NA	NA	NA	NA	NA	NA	NA	NA	NA	N/A	concerned	4-Always	4-Always	0-Rarely	4-Always	0-Never	0-Rarely	0-Rarely	0-Never	3-Regularly, more than half time	2-Regularly less than half time	0-Never	NO	0-Rarely	4-Every day	4-Every day	2-Regularly, less than 1 day out of 2	YES	4-Every day	4-Every day	NO	0	0	0	1	0
236	Female	3_40-49	Medical establishments	NURSE	YES, 2 doses	0	NA	NA	NA	NA	concerned	4-Always	0-Never	4-Always	4-Always	0-Never	4-Always	4-Always	4-Always	4-Always	4-Always	0-Never	NO	concerned	4-Always	4-Always	0-Rarely	0-Rarely	0-Never	0-Never	0-Never	0-Never	2-Regularly less than half time	0-Never	0-Never	NO	0-Never	0-Rarely	4-Every day	0-Rarely	YES	4-Every day	0-Never	NO	0	1	0	1	0
237	Female	3_40-49	Medical establishments	NO CONTACT WITH PATIENTSS	NO, do not know	0	NA	NA	NA	NA	not concerned	NA	NA	NA	NA	NA	NA	NA	NA	NA	NA	NA	N/A	not concerned	NA	NA	NA	NA	NA	NA	NA	NA	NA	NA	NA	N/A	4-Every day	4-Every day	4-Every day	0-Rarely	YES	4-Every day	4-Every day	YES	0	0	0	0	0
238	Female	3_40-49	Medical establishments	OTHERS	YES, 1 dose	0	NA	NA	NA	NA	concerned	4-Always	0-Never	4-Always	4-Always	0-Rarely	0-Rarely	4-Always	3-Regularly, more than half time	4-Always	4-Always	4-Always	NO	concerned	3-Regularly, more than half time	4-Always	0-Never	3-Regularly, more than half time	0-Never	0-Never	0-Never	0-Never	3-Regularly, more than half time	0-Never	0-Never	NO	3-Regularly, more than 1 day out of 2	3-Regularly, more than 1 day out of 2	3-Regularly, more than 1 day out of 2	0-Rarely	NO	0-Rarely	2-Regularly, less than 1 day out of 2	NO	0	1	0	1	0
243	Female	2_30-39	Medical establishments	NURSING ASSISTANT	NO, do not know	0	NA	NA	NA	NA	concerned	3-Regularly, more than half time	4-Always	0-Never	3-Regularly, more than half time	0-Never	0-Never	0-Never	3-Regularly, more than half time	2-Regularly less than half time	0-Never	0-Never	NO	concerned	3-Regularly, more than half time	4-Always	0-Never	0-Never	0-Never	0-Never	0-Never	0-Never	0-Never	0-Never	0-Never	NO	0-Never	4-Every day	4-Every day	0-Rarely	NO	4-Every day	2-Regularly, less than 1 day out of 2	NO	0	1	0	1	0
244	Female	2_30-39	Medical establishments	NURSE	NO, wish to be	1	12/20	No symptoms	At work in contact with covid+ patient	NO	concerned	4-Always	4-Always	3-Regularly, more than half time	4-Always	4-Always	3-Regularly, more than half time	4-Always	3-Regularly, more than half time	4-Always	3-Regularly, more than half time	3-Regularly, more than half time	N/A	concerned	4-Always	4-Always	0-Rarely	4-Always	0-Rarely	0-Never	0-Never	2-Regularly less than half time	3-Regularly, more than half time	0-Rarely	0-Never	N/A	0-Never	0-Never	0-Never	0-Never	N/A	4-Every day	4-Every day	N/A	1	0	1	0	1
245	Female	2_30-39	Medical establishments	NURSING ASSISTANT	NO, do not know	1	10/20	had symptoms	At work in contact with covid+ patient	NO	concerned	4-Always	0-Never	4-Always	4-Always	0-Never	4-Always	4-Always	3-Regularly, more than half time	4-Always	4-Always	0-Never	N/A	concerned	4-Always	0-Never	4-Always	4-Always	0-Never	0-Never	0-Never	2-Regularly less than half time	4-Always	0-Never	0-Never	N/A	0-Never	4-Every day	4-Every day	0-Never	N/A	4-Every day	4-Every day	N/A	1	0	1	0	1
246	Male	4_>=50	Medical establishments	DOCTORS	YES, 2 doses	0	NA	NA	NA	NA	concerned	3-Regularly, more than half time	2-Regularly less than half time	4-Always	4-Always	0-Rarely	4-Always	4-Always	4-Always	4-Always	4-Always	0-Never	NO	concerned	3-Regularly, more than half time	4-Always	0-Rarely	0-Rarely	0-Never	0-Rarely	0-Never	2-Regularly less than half time	2-Regularly less than half time	0-Rarely	0-Never	NO	0-Never	2-Regularly, less than 1 day out of 2	0-Rarely	2-Regularly, less than 1 day out of 2	NO	4-Every day	4-Every day	NO	0	1	0	1	0
247	Female	2_30-39	Medical establishments	NURSING ASSISTANT	NO, do not know	0	NA	NA	NA	NA	concerned	4-Always	4-Always	3-Regularly, more than half time	4-Always	0-Never	4-Always	4-Always	3-Regularly, more than half time	4-Always	4-Always	0-Rarely	NO	concerned	4-Always	4-Always	0-Never	0-Never	0-Never	0-Never	0-Never	0-Never	0-Never	0-Never	0-Never	NO	0-Never	4-Every day	4-Every day	0-Never	NO	4-Every day	4-Every day	NO	0	1	0	1	0
252	Male	3_40-49	Medical establishments	DOCTORS	NO, do not know	0	NA	NA	NA	NA	not concerned	NA	NA	NA	NA	NA	NA	NA	NA	NA	NA	NA	N/A	concerned	4-Always	4-Always	0-Rarely	0-Never	0-Never	0-Never	0-Never	0-Rarely	3-Regularly, more than half time	0-Rarely	0-Rarely	NO	4-Every day	0-Rarely	0-Never	4-Every day	YES	0-Rarely	0-Rarely	NO	0	0	0	1	0
253	Female	2_30-39	Medical establishments	DOCTORS	YES, 1 dose	0	NA	NA	NA	NA	not concerned	NA	NA	NA	NA	NA	NA	NA	NA	NA	NA	NA	N/A	concerned	4-Always	4-Always	0-Never	2-Regularly less than half time	0-Never	0-Never	0-Rarely	0-Never	4-Always	0-Rarely	0-Never	NO	0-Never	2-Regularly, less than 1 day out of 2	3-Regularly, more than 1 day out of 2	2-Regularly, less than 1 day out of 2	NO	4-Every day	4-Every day	NO	0	0	0	1	0
254	Female	4_>=50	Medical establishments	NURSE	YES, 2 doses	0	NA	NA	NA	NA	not concerned	NA	NA	NA	NA	NA	NA	NA	NA	NA	NA	NA	N/A	not concerned	NA	NA	NA	NA	NA	NA	NA	NA	NA	NA	NA	N/A	0-Never	3-Regularly, more than 1 day out of 2	0-Never	2-Regularly, less than 1 day out of 2	NO	4-Every day	0-Never	NO	0	0	0	0	0
256	Male	4_>=50	Medical establishments	NO CONTACT WITH PATIENTSS	NO, wish to be	0	NA	NA	NA	NA	not concerned	NA	NA	NA	NA	NA	NA	NA	NA	NA	NA	NA	N/A	not concerned	NA	NA	NA	NA	NA	NA	NA	NA	NA	NA	NA	N/A	3-Regularly, more than 1 day out of 2	3-Regularly, more than 1 day out of 2	4-Every day	0-Never	YES	2-Regularly, less than 1 day out of 2	0-Never	NO	0	0	0	0	0
258	Female	2_30-39	Medical establishments	NURSING ASSISTANT	NO, wish to be	1	03/21	No symptoms	Do not know	NO	concerned	4-Always	0-Never	4-Always	4-Always	4-Always	4-Always	4-Always	4-Always	4-Always	4-Always	0-Never	N/A	concerned	4-Always	4-Always	0-Never	4-Always	0-Never	0-Never	0-Never	4-Always	4-Always	0-Never	0-Never	N/A	0-Rarely	4-Every day	3-Regularly, more than 1 day out of 2	4-Every day	N/A	4-Every day	4-Every day	N/A	0	0	0	0	0
259	Female	2_30-39	Medical establishments	DOCTORS	YES, 1 dose	1	10/20	had symptoms	Not at work	NO	not concerned	NA	NA	NA	NA	NA	NA	NA	NA	NA	NA	NA	N/A	concerned	4-Always	4-Always	0-Never	4-Always	0-Rarely	0-Rarely	0-Rarely	0-Rarely	0-Never	0-Rarely	0-Rarely	N/A	4-Every day	3-Regularly, more than 1 day out of 2	0-Rarely	3-Regularly, more than 1 day out of 2	N/A	4-Every day	4-Every day	N/A	0	0	0	0	0
260	Female	3_40-49	Medical establishments	DOCTORS	YES, 1 dose	0	NA	NA	NA	NA	concerned	4-Always	4-Always	0-Never	4-Always	4-Always	4-Always	4-Always	4-Always	4-Always	0-Never	0-Never	NO	concerned	4-Always	4-Always	0-Never	0-Never	0-Never	0-Never	0-Rarely	0-Rarely	0-Rarely	0-Never	0-Never	NO	3-Regularly, more than 1 day out of 2	0-Rarely	0-Never	3-Regularly, more than 1 day out of 2	YES	4-Every day	4-Every day	NO	0	1	0	1	0
262	Female	4_>=50	Medical establishments	NO CONTACT WITH PATIENTSS	NO, do not know	0	NA	NA	NA	NA	not concerned	NA	NA	NA	NA	NA	NA	NA	NA	NA	NA	NA	N/A	not concerned	NA	NA	NA	NA	NA	NA	NA	NA	NA	NA	NA	N/A	4-Every day	4-Every day	4-Every day	3-Regularly, more than 1 day out of 2	NO	0-Never	0-Never	NO	0	0	0	0	0
263	Male	4_>=50	Medical establishments	NURSE	NO, wish to be	1	11/20	No symptoms	At work in contact with covid+ patient	NO	concerned	4-Always	4-Always	4-Always	4-Always	0-Rarely	4-Always	4-Always	4-Always	4-Always	4-Always	4-Always	N/A	concerned	4-Always	4-Always	4-Always	4-Always	0-Rarely	4-Always	4-Always	4-Always	4-Always	4-Always	4-Always	N/A	0-Never	4-Every day	4-Every day	0-Never	N/A	4-Every day	4-Every day	N/A	1	0	1	0	1
265	Female	2_30-39	Medical establishments	OTHERS	NO, do not wish to be	0	NA	NA	NA	NA	not concerned	NA	NA	NA	NA	NA	NA	NA	NA	NA	NA	NA	N/A	not concerned	NA	NA	NA	NA	NA	NA	NA	NA	NA	NA	NA	N/A	2-Regularly, less than 1 day out of 2	2-Regularly, less than 1 day out of 2	2-Regularly, less than 1 day out of 2	0-Never	NO	0-Never	4-Every day	YES	0	0	0	0	0
266	Female	2_30-39	Medical establishments	NURSING ASSISTANT	NO, wish to be	1	09/20	had symptoms	Not at work	NO	concerned	4-Always	4-Always	0-Never	0-Never	3-Regularly, more than half time	0-Never	4-Always	4-Always	4-Always	2-Regularly less than half time	2-Regularly less than half time	N/A	concerned	2-Regularly less than half time	4-Always	0-Never	0-Never	0-Never	0-Never	0-Never	0-Never	0-Rarely	0-Never	0-Never	N/A	0-Never	2-Regularly, less than 1 day out of 2	4-Every day	0-Rarely	N/A	4-Every day	3-Regularly, more than 1 day out of 2	N/A	0	0	0	0	0
267	Female	1_<30	Medical establishments	OTHERS	NO, do not know	0	NA	NA	NA	NA	concerned	4-Always	4-Always	4-Always	4-Always	0-Never	4-Always	4-Always	4-Always	4-Always	4-Always	4-Always	NO	concerned	4-Always	4-Always	0-Never	0-Rarely	0-Never	0-Never	0-Never	0-Never	0-Never	0-Never	0-Never	NO	4-Every day	4-Every day	4-Every day	0-Rarely	NO	0-Never	4-Every day	NO	0	1	0	1	0
269	Female	2_30-39	Medical establishments	NURSE	YES, 1 dose	0	NA	NA	NA	NA	concerned	4-Always	4-Always	4-Always	4-Always	4-Always	0-Never	4-Always	4-Always	4-Always	4-Always	4-Always	NO	concerned	4-Always	4-Always	0-Never	0-Never	0-Never	0-Never	0-Never	0-Never	3-Regularly, more than half time	0-Never	0-Never	NO	0-Never	4-Every day	4-Every day	0-Rarely	NO	4-Every day	3-Regularly, more than 1 day out of 2	NO	0	1	0	1	0
271	Male	2_30-39	Medical establishments	NURSE	YES, 2 doses	0	NA	NA	NA	NA	concerned	4-Always	4-Always	3-Regularly, more than half time	4-Always	0-Never	4-Always	4-Always	2-Regularly less than half time	3-Regularly, more than half time	4-Always	0-Never	NO	concerned	4-Always	4-Always	0-Rarely	2-Regularly less than half time	0-Never	0-Never	2-Regularly less than half time	2-Regularly less than half time	2-Regularly less than half time	0-Rarely	0-Never	NO	2-Regularly, less than 1 day out of 2	3-Regularly, more than 1 day out of 2	4-Every day	0-Rarely	YES	0-Never	0-Never	NO	0	1	0	1	0
275	Female	4_>=50	Medical establishments	NO CONTACT WITH PATIENTSS	YES, 2 doses	0	NA	NA	NA	NA	not concerned	NA	NA	NA	NA	NA	NA	NA	NA	NA	NA	NA	N/A	concerned	3-Regularly, more than half time	4-Always	0-Never	0-Never	0-Never	0-Never	0-Never	0-Never	0-Never	0-Never	0-Never	NO	3-Regularly, more than 1 day out of 2	3-Regularly, more than 1 day out of 2	0-Rarely	0-Rarely	NO	4-Every day	4-Every day	YES	0	0	0	1	0
276	Female	2_30-39	Medical establishments	OTHERS	YES, 2 doses	0	NA	NA	NA	NA	concerned	4-Always	4-Always	0-Never	0-Rarely	0-Never	4-Always	3-Regularly, more than half time	4-Always	3-Regularly, more than half time	0-Rarely	0-Never	YES	concerned	4-Always	4-Always	0-Rarely	0-Never	0-Never	0-Rarely	0-Rarely	0-Rarely	0-Rarely	0-Rarely	0-Never	YES	0-Rarely	4-Every day	4-Every day	0-Rarely	YES	4-Every day	0-Never	NO	0	0	0	0	0
277	Female	2_30-39	Medical establishments	OTHERS	NO, do not know	0	NA	NA	NA	NA	concerned	4-Always	3-Regularly, more than half time	2-Regularly less than half time	2-Regularly less than half time	0-Rarely	4-Always	4-Always	4-Always	4-Always	4-Always	0-Never	NO	concerned	4-Always	4-Always	0-Never	0-Never	0-Never	0-Never	0-Rarely	0-Rarely	0-Rarely	0-Never	0-Never	NO	0-Never	4-Every day	4-Every day	0-Rarely	NO	0-Rarely	0-Never	NO	0	1	0	1	0
278	Female	2_30-39	Medical establishments	DOCTORS	NO, wish to be	1	01/21	had symptoms	Not at work	NO	concerned	4-Always	4-Always	4-Always	4-Always	0-Rarely	0-Rarely	4-Always	4-Always	0-Rarely	0-Rarely	0-Never	N/A	concerned	4-Always	4-Always	0-Never	0-Never	0-Never	0-Never	0-Never	0-Never	0-Never	0-Never	0-Never	N/A	4-Every day	2-Regularly, less than 1 day out of 2	0-Never	0-Never	N/A	2-Regularly, less than 1 day out of 2	4-Every day	N/A	0	0	0	0	0
279	Female	3_40-49	Medical establishments	NURSING ASSISTANT	YES, 2 doses	0	NA	NA	NA	NA	concerned	4-Always	4-Always	0-Rarely	2-Regularly less than half time	0-Never	2-Regularly less than half time	2-Regularly less than half time	2-Regularly less than half time	3-Regularly, more than half time	0-Rarely	0-Never	NO	concerned	3-Regularly, more than half time	4-Always	0-Never	0-Never	0-Never	0-Never	0-Never	2-Regularly less than half time	2-Regularly less than half time	2-Regularly less than half time	0-Never	NO	0-Never	3-Regularly, more than 1 day out of 2	3-Regularly, more than 1 day out of 2	0-Rarely	NO	4-Every day	4-Every day	NO	0	1	0	1	0
281	Female	3_40-49	Medical establishments	NURSE	YES, 1 dose	0	NA	NA	NA	NA	concerned	4-Always	4-Always	4-Always	4-Always	0-Rarely	0-Rarely	0-Rarely	0-Never	4-Always	0-Rarely	0-Never	NO	concerned	4-Always	4-Always	0-Rarely	4-Always	0-Rarely	0-Rarely	0-Rarely	0-Never	4-Always	0-Rarely	0-Never	NO	4-Every day	4-Every day	4-Every day	0-Rarely	NO	4-Every day	4-Every day	NO	0	1	0	1	0
283	Female	4_>=50	Medical establishments	NURSE	YES, 1 dose	1	04/20	had symptoms	At work in contact with covid+ patient	NO	concerned	4-Always	0-Never	4-Always	4-Always	0-Never	4-Always	2-Regularly less than half time	3-Regularly, more than half time	2-Regularly less than half time	4-Always	0-Never	N/A	concerned	4-Always	4-Always	0-Rarely	0-Rarely	0-Never	0-Rarely	0-Never	0-Never	3-Regularly, more than half time	4-Always	0-Never	N/A	0-Never	0-Rarely	3-Regularly, more than 1 day out of 2	0-Never	N/A	0-Never	0-Never	N/A	0	0	0	0	0
285	Female	3_40-49	Medico-social establishments	NO CONTACT WITH PATIENTSS	YES, 1 dose	0	NA	NA	NA	NA	not concerned	NA	NA	NA	NA	NA	NA	NA	NA	NA	NA	NA	N/A	not concerned	NA	NA	NA	NA	NA	NA	NA	NA	NA	NA	NA	N/A	0-Never	0-Rarely	0-Never	0-Rarely	YES	0-Rarely	2-Regularly, less than 1 day out of 2	NO	0	0	0	0	0
287	Female	3_40-49	Medical establishments	NURSE	NO, wish to be	0	NA	NA	NA	NA	not concerned	NA	NA	NA	NA	NA	NA	NA	NA	NA	NA	NA	N/A	concerned	3-Regularly, more than half time	4-Always	0-Never	0-Never	0-Never	0-Never	0-Never	0-Never	0-Never	0-Never	0-Never	NO	2-Regularly, less than 1 day out of 2	3-Regularly, more than 1 day out of 2	0-Never	2-Regularly, less than 1 day out of 2	NO	4-Every day	4-Every day	NO	0	0	0	1	0
288	Male	2_30-39	Medico-social establishments	NO CONTACT WITH PATIENTSS	YES, 2 doses	0	NA	NA	NA	NA	concerned	4-Always	0-Never	4-Always	4-Always	4-Always	0-Never	4-Always	0-Never	4-Always	4-Always	4-Always	NO	concerned	4-Always	0-Never	4-Always	4-Always	0-Never	4-Always	0-Never	0-Never	4-Always	0-Never	0-Never	NO	0-Never	0-Rarely	4-Every day	0-Never	NO	4-Every day	4-Every day	NO	0	1	0	1	0
291	Female	4_>=50	Medico-social establishments	NO CONTACT WITH PATIENTSS	YES, 2 doses	0	NA	NA	NA	NA	not concerned	NA	NA	NA	NA	NA	NA	NA	NA	NA	NA	NA	N/A	not concerned	NA	NA	NA	NA	NA	NA	NA	NA	NA	NA	NA	N/A	4-Every day	4-Every day	0-Never	0-Rarely	YES	4-Every day	4-Every day	NO	0	0	0	0	0
292	Female	2_30-39	Medico-social establishments	OTHERS	YES, 2 doses	0	NA	NA	NA	NA	concerned	4-Always	0-Never	4-Always	4-Always	2-Regularly less than half time	0-Never	4-Always	4-Always	4-Always	4-Always	0-Never	NO	concerned	4-Always	4-Always	0-Never	0-Never	2-Regularly less than half time	0-Never	0-Never	3-Regularly, more than half time	4-Always	0-Never	0-Never	NO	4-Every day	0-Rarely	0-Never	0-Rarely	YES	4-Every day	4-Every day	NO	0	1	0	1	0
294	Male	4_>=50	Medico-social establishments	NO CONTACT WITH PATIENTSS	YES, 2 doses	1	10/20	had symptoms	At work in contact with covid+ patient	NO	not concerned	NA	NA	NA	NA	NA	NA	NA	NA	NA	NA	NA	N/A	not concerned	NA	NA	NA	NA	NA	NA	NA	NA	NA	NA	NA	N/A	4-Every day	0-Never	0-Never	2-Regularly, less than 1 day out of 2	N/A	4-Every day	4-Every day	N/A	0	0	0	0	1
297	Male	3_40-49	Medico-social establishments	NO CONTACT WITH PATIENTSS	YES, 1 dose	0	NA	NA	NA	NA	concerned	4-Always	4-Always	0-Rarely	0-Never	4-Always	4-Always	3-Regularly, more than half time	2-Regularly less than half time	4-Always	0-Rarely	0-Rarely	NO	concerned	4-Always	4-Always	0-Never	0-Never	0-Never	0-Never	0-Never	0-Never	4-Always	0-Never	0-Never	NO	0-Never	0-Rarely	0-Never	2-Regularly, less than 1 day out of 2	NO	4-Every day	4-Every day	NO	0	1	0	1	0
299	Male	3_40-49	Medico-social establishments	OTHERS	YES, 2 doses	0	NA	NA	NA	NA	concerned	4-Always	4-Always	4-Always	4-Always	4-Always	0-Rarely	4-Always	4-Always	4-Always	4-Always	0-Never	NO	concerned	4-Always	4-Always	0-Rarely	0-Rarely	0-Rarely	0-Never	0-Never	0-Never	2-Regularly less than half time	0-Never	0-Never	NO	3-Regularly, more than 1 day out of 2	4-Every day	4-Every day	0-Rarely	NO	3-Regularly, more than 1 day out of 2	3-Regularly, more than 1 day out of 2	NO	0	1	0	1	0
300	Female	1_<30	Medico-social establishments	OTHERS	NO, do not know	1	11/20	had symptoms	At work in contact with other professional	NO	not concerned	NA	NA	NA	NA	NA	NA	NA	NA	NA	NA	NA	N/A	not concerned	NA	NA	NA	NA	NA	NA	NA	NA	NA	NA	NA	N/A	4-Every day	4-Every day	0-Never	2-Regularly, less than 1 day out of 2	N/A	2-Regularly, less than 1 day out of 2	2-Regularly, less than 1 day out of 2	N/A	0	0	0	0	1
301	Male	3_40-49	Medico-social establishments	OTHERS	NO, do not know	0	NA	NA	NA	NA	not concerned	NA	NA	NA	NA	NA	NA	NA	NA	NA	NA	NA	N/A	concerned	4-Always	4-Always	0-Never	0-Never	0-Never	0-Never	0-Never	0-Never	0-Never	0-Never	0-Never	NO	0-Never	0-Never	0-Never	3-Regularly, more than 1 day out of 2	NO	3-Regularly, more than 1 day out of 2	0-Never	NO	0	0	0	1	0
304	Female	3_40-49	Medico-social establishments	NO CONTACT WITH PATIENTSS	NO, wish to be	0	NA	NA	NA	NA	not concerned	NA	NA	NA	NA	NA	NA	NA	NA	NA	NA	NA	N/A	not concerned	NA	NA	NA	NA	NA	NA	NA	NA	NA	NA	NA	N/A	4-Every day	4-Every day	0-Never	4-Every day	YES	4-Every day	4-Every day	NO	0	0	0	0	0
305	Female	3_40-49	Medico-social establishments	DOCTORS	YES, 2 doses	0	NA	NA	NA	NA	concerned	4-Always	4-Always	0-Never	4-Always	0-Never	3-Regularly, more than half time	0-Rarely	4-Always	0-Never	3-Regularly, more than half time	0-Rarely	NO	concerned	4-Always	4-Always	0-Never	0-Never	0-Never	0-Never	0-Never	0-Never	0-Never	0-Never	0-Never	NO	3-Regularly, more than 1 day out of 2	0-Rarely	0-Never	4-Every day	NO	4-Every day	4-Every day	NO	0	1	0	1	0
306	Male	1_<30	Medico-social establishments	NURSE	NO, do not know	0	NA	NA	NA	NA	concerned	4-Always	4-Always	0-Never	0-Rarely	0-Rarely	4-Always	0-Never	4-Always	4-Always	4-Always	0-Rarely	NO	concerned	4-Always	4-Always	0-Never	0-Never	0-Never	0-Never	0-Never	0-Rarely	4-Always	0-Never	0-Never	NO	4-Every day	4-Every day	4-Every day	3-Regularly, more than 1 day out of 2	NO	3-Regularly, more than 1 day out of 2	3-Regularly, more than 1 day out of 2	NO	0	1	0	1	0
309	Female	2_30-39	Medico-social establishments	NO CONTACT WITH PATIENTSS	NO, do not know	0	NA	NA	NA	NA	not concerned	NA	NA	NA	NA	NA	NA	NA	NA	NA	NA	NA	N/A	concerned	0-Rarely	4-Always	0-Never	0-Never	0-Never	0-Never	0-Never	0-Never	0-Never	0-Never	0-Never	NO	4-Every day	0-Never	0-Never	3-Regularly, more than 1 day out of 2	NO	4-Every day	4-Every day	NO	0	0	0	1	0
311	Female	2_30-39	Medico-social establishments	NO CONTACT WITH PATIENTSS	YES, 1 dose	0	NA	NA	NA	NA	not concerned	NA	NA	NA	NA	NA	NA	NA	NA	NA	NA	NA	N/A	concerned	4-Always	4-Always	0-Never	0-Never	0-Never	0-Never	0-Never	0-Never	0-Never	0-Never	0-Never	NO	0-Rarely	0-Never	0-Never	2-Regularly, less than 1 day out of 2	YES	2-Regularly, less than 1 day out of 2	0-Never	NO	0	0	0	1	0
313	Female	4_>=50	Medico-social establishments	NO CONTACT WITH PATIENTSS	YES, 1 dose	0	NA	NA	NA	NA	not concerned	NA	NA	NA	NA	NA	NA	NA	NA	NA	NA	NA	N/A	not concerned	NA	NA	NA	NA	NA	NA	NA	NA	NA	NA	NA	N/A	0-Never	0-Never	0-Never	0-Rarely	YES	4-Every day	0-Never	NO	0	0	0	0	0
314	Female	2_30-39	Medico-social establishments	NURSE	NO, wish to be	0	NA	NA	NA	NA	not concerned	NA	NA	NA	NA	NA	NA	NA	NA	NA	NA	NA	N/A	concerned	2-Regularly less than half time	4-Always	2-Regularly less than half time	0-Never	0-Never	0-Never	2-Regularly less than half time	0-Never	0-Rarely	0-Never	0-Never	NO	0-Never	4-Every day	2-Regularly, less than 1 day out of 2	2-Regularly, less than 1 day out of 2	NO	4-Every day	4-Every day	NO	0	0	0	1	0
315	Female	4_>=50	Medical establishments	NO CONTACT WITH PATIENTSS	NO, do not wish to be	0	NA	NA	NA	NA	not concerned	NA	NA	NA	NA	NA	NA	NA	NA	NA	NA	NA	N/A	not concerned	NA	NA	NA	NA	NA	NA	NA	NA	NA	NA	NA	N/A	0-Rarely	4-Every day	4-Every day	0-Rarely	NO	0-Never	0-Never	NO	0	0	0	0	0
319	Female	2_30-39	Medical establishments	NURSE	NO, do not know	0	NA	NA	NA	NA	concerned	3-Regularly, more than half time	3-Regularly, more than half time	4-Always	4-Always	0-Never	4-Always	4-Always	4-Always	4-Always	4-Always	0-Never	NO	concerned	3-Regularly, more than half time	0-Never	0-Rarely	0-Never	0-Never	0-Never	0-Never	0-Never	2-Regularly less than half time	0-Never	0-Never	NO	2-Regularly, less than 1 day out of 2	2-Regularly, less than 1 day out of 2	4-Every day	0-Never	NO	4-Every day	4-Every day	NO	0	1	0	1	0
320	Female	1_<30	Medico-social establishments	OTHERS	YES, 2 doses	0	NA	NA	NA	NA	not concerned	NA	NA	NA	NA	NA	NA	NA	NA	NA	NA	NA	N/A	concerned	4-Always	4-Always	0-Rarely	0-Rarely	0-Rarely	0-Never	0-Rarely	0-Rarely	4-Always	0-Rarely	2-Regularly less than half time	NO	4-Every day	4-Every day	4-Every day	0-Rarely	NO	4-Every day	4-Every day	NO	0	0	0	1	0
321	Female	4_>=50	Medico-social establishments	OTHERS	YES, 2 doses	1	12/20	had symptoms	At work in contact with other professional	NO	not concerned	NA	NA	NA	NA	NA	NA	NA	NA	NA	NA	NA	N/A	not concerned	NA	NA	NA	NA	NA	NA	NA	NA	NA	NA	NA	N/A	4-Every day	0-Rarely	4-Every day	0-Rarely	N/A	4-Every day	4-Every day	N/A	0	0	0	0	1
325	Female	2_30-39	Medico-social establishments	OTHERS	YES, 2 doses	0	NA	NA	NA	NA	not concerned	NA	NA	NA	NA	NA	NA	NA	NA	NA	NA	NA	N/A	concerned	4-Always	4-Always	0-Rarely	0-Rarely	0-Rarely	0-Never	0-Rarely	0-Rarely	4-Always	0-Rarely	2-Regularly less than half time	NO	4-Every day	4-Every day	4-Every day	0-Rarely	NO	4-Every day	4-Every day	NO	0	0	0	1	0
326	Female	4_>=50	Medico-social establishments	NO CONTACT WITH PATIENTSS	YES, 1 dose	0	NA	NA	NA	NA	not concerned	NA	NA	NA	NA	NA	NA	NA	NA	NA	NA	NA	N/A	not concerned	NA	NA	NA	NA	NA	NA	NA	NA	NA	NA	NA	N/A	0-Rarely	4-Every day	0-Never	2-Regularly, less than 1 day out of 2	NO	4-Every day	4-Every day	NO	0	0	0	0	0
327	Female	3_40-49	Medico-social establishments	OTHERS	YES, 2 doses	0	NA	NA	NA	NA	concerned	4-Always	4-Always	0-Never	4-Always	0-Never	4-Always	4-Always	4-Always	0-Never	4-Always	0-Never	NO	concerned	4-Always	4-Always	0-Never	0-Never	0-Never	0-Never	0-Never	4-Always	0-Never	0-Never	0-Never	NO	0-Never	0-Rarely	0-Never	4-Every day	NO	4-Every day	4-Every day	NO	0	1	0	1	0
328	Female	2_30-39	Medico-social establishments	NO CONTACT WITH PATIENTSS	NO, do not know	0	NA	NA	NA	NA	not concerned	NA	NA	NA	NA	NA	NA	NA	NA	NA	NA	NA	N/A	not concerned	NA	NA	NA	NA	NA	NA	NA	NA	NA	NA	NA	N/A	0-Never	0-Rarely	0-Never	0-Rarely	NO	4-Every day	4-Every day	NO	0	0	0	0	0
331	Female	2_30-39	Medico-social establishments	OTHERS	YES, 2 doses	0	NA	NA	NA	NA	not concerned	NA	NA	NA	NA	NA	NA	NA	NA	NA	NA	NA	N/A	not concerned	NA	NA	NA	NA	NA	NA	NA	NA	NA	NA	NA	N/A	0-Never	0-Never	0-Never	2-Regularly, less than 1 day out of 2	YES	4-Every day	4-Every day	NO	0	0	0	0	0
333	Female	1_<30	Medico-social establishments	NO CONTACT WITH PATIENTSS	YES, 1 dose	0	NA	NA	NA	NA	not concerned	NA	NA	NA	NA	NA	NA	NA	NA	NA	NA	NA	N/A	concerned	4-Always	4-Always	0-Never	0-Never	0-Never	0-Never	0-Never	0-Never	0-Never	0-Never	0-Never	NO	4-Every day	4-Every day	0-Never	3-Regularly, more than 1 day out of 2	NO	0-Rarely	4-Every day	NO	0	0	0	1	0
334	Female	1_<30	Medico-social establishments	NURSE	YES, 1 dose	0	NA	NA	NA	NA	concerned	4-Always	4-Always	4-Always	4-Always	0-Never	4-Always	4-Always	0-Never	4-Always	4-Always	4-Always	NO	concerned	4-Always	4-Always	0-Never	4-Always	0-Rarely	0-Rarely	0-Rarely	0-Rarely	4-Always	0-Rarely	0-Never	NO	4-Every day	4-Every day	4-Every day	4-Every day	NO	4-Every day	4-Every day	NO	0	1	0	1	0
336	Male	3_40-49	Medico-social establishments	OTHERS	NO, wish to be	1	11/20	had symptoms	Do not know	NO	not concerned	NA	NA	NA	NA	NA	NA	NA	NA	NA	NA	NA	N/A	concerned	4-Always	4-Always	0-Never	0-Never	0-Never	0-Never	0-Never	0-Never	0-Never	0-Never	0-Never	N/A	0-Never	0-Rarely	0-Never	0-Rarely	N/A	4-Every day	4-Every day	N/A	0	0	0	0	0
338	Female	3_40-49	Medico-social establishments	OTHERS	YES, 2 doses	0	NA	NA	NA	NA	not concerned	NA	NA	NA	NA	NA	NA	NA	NA	NA	NA	NA	N/A	concerned	4-Always	4-Always	0-Rarely	4-Always	0-Never	0-Never	2-Regularly less than half time	4-Always	3-Regularly, more than half time	0-Rarely	0-Rarely	YES	0-Never	0-Never	0-Never	0-Rarely	YES	4-Every day	4-Every day	YES	0	0	0	0	0
339	Female	4_>=50	Medico-social establishments	NO CONTACT WITH PATIENTSS	NO, do not know	0	NA	NA	NA	NA	concerned	4-Always	4-Always	0-Never	0-Never	4-Always	0-Never	4-Always	0-Never	0-Never	4-Always	0-Never	NO	concerned	4-Always	4-Always	0-Never	0-Never	3-Regularly, more than half time	0-Never	0-Never	0-Never	0-Never	0-Never	0-Never	NO	0-Rarely	0-Rarely	4-Every day	3-Regularly, more than 1 day out of 2	NO	4-Every day	4-Every day	NO	0	1	0	1	0
340	Female	2_30-39	Medico-social establishments	OTHERS	NO, wish to be	0	NA	NA	NA	NA	concerned	4-Always	4-Always	0-Never	0-Rarely	0-Never	0-Never	0-Rarely	0-Never	2-Regularly less than half time	0-Never	0-Rarely	NO	concerned	4-Always	4-Always	0-Never	0-Rarely	0-Never	0-Never	0-Rarely	0-Never	2-Regularly less than half time	0-Never	0-Rarely	NO	0-Never	0-Rarely	0-Never	0-Rarely	NO	4-Every day	0-Never	NO	0	1	0	1	0
342	Female	2_30-39	Medico-social establishments	NO CONTACT WITH PATIENTSS	NO, wish to be	0	NA	NA	NA	NA	not concerned	NA	NA	NA	NA	NA	NA	NA	NA	NA	NA	NA	N/A	not concerned	NA	NA	NA	NA	NA	NA	NA	NA	NA	NA	NA	N/A	0-Never	2-Regularly, less than 1 day out of 2	0-Never	3-Regularly, more than 1 day out of 2	NO	4-Every day	0-Never	NO	0	0	0	0	0
343	Female	4_>=50	Medico-social establishments	NO CONTACT WITH PATIENTSS	YES, 2 doses	0	NA	NA	NA	NA	not concerned	NA	NA	NA	NA	NA	NA	NA	NA	NA	NA	NA	N/A	not concerned	NA	NA	NA	NA	NA	NA	NA	NA	NA	NA	NA	N/A	0-Rarely	0-Never	0-Never	2-Regularly, less than 1 day out of 2	NO	4-Every day	4-Every day	NO	0	0	0	0	0
345	Female	3_40-49	Medico-social establishments	NO CONTACT WITH PATIENTSS	YES, 1 dose	0	NA	NA	NA	NA	not concerned	NA	NA	NA	NA	NA	NA	NA	NA	NA	NA	NA	N/A	not concerned	NA	NA	NA	NA	NA	NA	NA	NA	NA	NA	NA	N/A	2-Regularly, less than 1 day out of 2	4-Every day	0-Never	4-Every day	YES	4-Every day	4-Every day	YES	0	0	0	0	0
346	Female	2_30-39	Medico-social establishments	NO CONTACT WITH PATIENTSS	NO, wish to be	0	NA	NA	NA	NA	not concerned	NA	NA	NA	NA	NA	NA	NA	NA	NA	NA	NA	N/A	not concerned	NA	NA	NA	NA	NA	NA	NA	NA	NA	NA	NA	N/A	4-Every day	4-Every day	0-Never	4-Every day	NO	4-Every day	4-Every day	NO	0	0	0	0	0
347	Female	2_30-39	Medico-social establishments	OTHERS	NO, do not wish to be	0	NA	NA	NA	NA	not concerned	NA	NA	NA	NA	NA	NA	NA	NA	NA	NA	NA	N/A	concerned	2-Regularly less than half time	4-Always	0-Never	0-Never	0-Never	0-Never	0-Never	0-Never	0-Rarely	0-Never	0-Never	NO	4-Every day	0-Rarely	0-Never	2-Regularly, less than 1 day out of 2	NO	0-Rarely	0-Rarely	NO	0	0	0	1	0
349	Male	4_>=50	Medico-social establishments	NO CONTACT WITH PATIENTSS	NO, wish to be	0	NA	NA	NA	NA	not concerned	NA	NA	NA	NA	NA	NA	NA	NA	NA	NA	NA	N/A	not concerned	NA	NA	NA	NA	NA	NA	NA	NA	NA	NA	NA	N/A	0-Never	0-Never	4-Every day	0-Rarely	YES	4-Every day	0-Never	YES	0	0	0	0	0
350	Female	3_40-49	Medico-social establishments	NO CONTACT WITH PATIENTSS	NO, do not know	0	NA	NA	NA	NA	not concerned	NA	NA	NA	NA	NA	NA	NA	NA	NA	NA	NA	N/A	not concerned	NA	NA	NA	NA	NA	NA	NA	NA	NA	NA	NA	N/A	4-Every day	0-Never	0-Never	2-Regularly, less than 1 day out of 2	YES	4-Every day	4-Every day	NO	0	0	0	0	0
351	Male	4_>=50	Medical establishments	NO CONTACT WITH PATIENTSS	YES, 2 doses	0	NA	NA	NA	NA	not concerned	NA	NA	NA	NA	NA	NA	NA	NA	NA	NA	NA	N/A	not concerned	NA	NA	NA	NA	NA	NA	NA	NA	NA	NA	NA	N/A	3-Regularly, more than 1 day out of 2	0-Rarely	0-Never	4-Every day	NO	3-Regularly, more than 1 day out of 2	4-Every day	NO	0	0	0	0	0
352	Female	2_30-39	Medico-social establishments	OTHERS	YES, 1 dose	0	NA	NA	NA	NA	concerned	4-Always	4-Always	4-Always	4-Always	4-Always	0-Never	4-Always	4-Always	4-Always	4-Always	4-Always	NO	concerned	4-Always	4-Always	0-Never	0-Never	0-Never	0-Never	0-Never	0-Never	2-Regularly less than half time	0-Never	0-Never	NO	0-Never	0-Rarely	0-Never	0-Rarely	YES	4-Every day	4-Every day	NO	0	1	0	1	0
354	Female	1_<30	Medico-social establishments	NURSING ASSISTANT	YES, 1 dose	0	NA	NA	NA	NA	not concerned	NA	NA	NA	NA	NA	NA	NA	NA	NA	NA	NA	N/A	concerned	3-Regularly, more than half time	4-Always	0-Rarely	0-Rarely	0-Never	0-Never	0-Never	0-Never	4-Always	0-Never	0-Never	NO	4-Every day	4-Every day	4-Every day	2-Regularly, less than 1 day out of 2	NO	4-Every day	4-Every day	NO	0	0	0	1	0
358	Female	2_30-39	Medico-social establishments	NO CONTACT WITH PATIENTSS	NO, wish to be	0	NA	NA	NA	NA	not concerned	NA	NA	NA	NA	NA	NA	NA	NA	NA	NA	NA	N/A	not concerned	NA	NA	NA	NA	NA	NA	NA	NA	NA	NA	NA	N/A	0-Never	2-Regularly, less than 1 day out of 2	0-Never	2-Regularly, less than 1 day out of 2	NO	4-Every day	0-Never	YES	0	0	0	0	0
360	Female	3_40-49	Medical establishments	OTHERS	YES, 1 dose	1	04/20	had symptoms	At work in contact with covid+ patient	NO	concerned	4-Always	4-Always	0-Never	4-Always	0-Never	4-Always	3-Regularly, more than half time	3-Regularly, more than half time	0-Rarely	0-Never	0-Never	N/A	concerned	4-Always	4-Always	0-Never	0-Never	0-Never	0-Never	0-Never	0-Rarely	0-Rarely	0-Never	0-Never	N/A	4-Every day	0-Rarely	4-Every day	2-Regularly, less than 1 day out of 2	N/A	4-Every day	4-Every day	N/A	0	0	0	0	0
362	Female	2_30-39	Medical establishments	NURSING ASSISTANT	NO, wish to be	0	NA	NA	NA	NA	concerned	4-Always	4-Always	4-Always	4-Always	0-Never	4-Always	4-Always	3-Regularly, more than half time	4-Always	0-Never	0-Never	NO	concerned	4-Always	4-Always	0-Never	2-Regularly less than half time	0-Never	0-Never	0-Never	2-Regularly less than half time	4-Always	0-Never	0-Never	NO	0-Never	0-Rarely	4-Every day	0-Never	NO	4-Every day	4-Every day	NO	0	1	0	1	0
363	Male	1_<30	Medico-social establishments	NO CONTACT WITH PATIENTSS	YES, 1 dose	1	04/20	No symptoms	Not at work	NO	not concerned	NA	NA	NA	NA	NA	NA	NA	NA	NA	NA	NA	N/A	not concerned	NA	NA	NA	NA	NA	NA	NA	NA	NA	NA	NA	N/A	4-Every day	4-Every day	2-Regularly, less than 1 day out of 2	2-Regularly, less than 1 day out of 2	N/A	4-Every day	4-Every day	N/A	0	0	0	0	0
365	Female	4_>=50	Medico-social establishments	NO CONTACT WITH PATIENTSS	YES, 2 doses	0	NA	NA	NA	NA	not concerned	NA	NA	NA	NA	NA	NA	NA	NA	NA	NA	NA	N/A	not concerned	NA	NA	NA	NA	NA	NA	NA	NA	NA	NA	NA	N/A	4-Every day	0-Rarely	0-Never	2-Regularly, less than 1 day out of 2	NO	4-Every day	4-Every day	NO	0	0	0	0	0
368	Female	4_>=50	Medical establishments	OTHERS	YES, 2 doses	1	09/20	No symptoms	Not at work	NO	not concerned	NA	NA	NA	NA	NA	NA	NA	NA	NA	NA	NA	N/A	not concerned	NA	NA	NA	NA	NA	NA	NA	NA	NA	NA	NA	N/A	0-Never	0-Rarely	4-Every day	4-Every day	N/A	4-Every day	0-Never	N/A	0	0	0	0	0
369	Male	4_>=50	Medical establishments	DOCTORS	YES, 2 doses	0	NA	NA	NA	NA	concerned	3-Regularly, more than half time	4-Always	0-Never	4-Always	0-Never	0-Rarely	0-Never	0-Never	0-Rarely	0-Never	0-Never	NO	concerned	3-Regularly, more than half time	4-Always	0-Never	4-Always	0-Never	0-Never	0-Never	0-Never	0-Never	0-Never	0-Never	NO	0-Never	0-Rarely	0-Never	4-Every day	NO	4-Every day	4-Every day	NO	0	1	0	1	0
371	Male	4_>=50	Medical establishments	NO CONTACT WITH PATIENTSS	NO, wish to be	1	12/20	had symptoms	Not at work	NO	not concerned	NA	NA	NA	NA	NA	NA	NA	NA	NA	NA	NA	N/A	not concerned	NA	NA	NA	NA	NA	NA	NA	NA	NA	NA	NA	N/A	4-Every day	4-Every day	0-Never	3-Regularly, more than 1 day out of 2	N/A	0-Rarely	0-Never	N/A	0	0	0	0	0
372	Female	4_>=50	Medico-social establishments	NO CONTACT WITH PATIENTSS	NO, wish to be	0	NA	NA	NA	NA	not concerned	NA	NA	NA	NA	NA	NA	NA	NA	NA	NA	NA	N/A	not concerned	NA	NA	NA	NA	NA	NA	NA	NA	NA	NA	NA	N/A	0-Rarely	0-Rarely	0-Never	0-Rarely	NO	4-Every day	0-Never	NO	0	0	0	0	0
375	Female	4_>=50	Medical establishments	NURSE	YES, 2 doses	1	03/20	had symptoms	Not at work	NO	concerned	4-Always	4-Always	0-Rarely	4-Always	4-Always	4-Always	4-Always	4-Always	4-Always	4-Always	4-Always	N/A	concerned	4-Always	0-Rarely	0-Never	0-Rarely	0-Never	0-Never	0-Never	0-Rarely	4-Always	0-Rarely	0-Rarely	N/A	4-Every day	4-Every day	4-Every day	3-Regularly, more than 1 day out of 2	N/A	0-Rarely	4-Every day	N/A	0	0	0	0	0
376	Female	3_40-49	Medico-social establishments	OTHERS	YES, 1 dose	0	NA	NA	NA	NA	concerned	4-Always	4-Always	2-Regularly less than half time	4-Always	4-Always	0-Never	4-Always	4-Always	3-Regularly, more than half time	0-Never	0-Never	NO	concerned	4-Always	4-Always	2-Regularly less than half time	4-Always	0-Never	0-Never	0-Never	2-Regularly less than half time	3-Regularly, more than half time	0-Never	0-Never	NO	4-Every day	4-Every day	0-Never	2-Regularly, less than 1 day out of 2	NO	3-Regularly, more than 1 day out of 2	4-Every day	NO	0	1	0	1	0
377	Female	3_40-49	Medico-social establishments	NO CONTACT WITH PATIENTSS	YES, 1 dose	1	10/20	had symptoms	Not at work	NO	not concerned	NA	NA	NA	NA	NA	NA	NA	NA	NA	NA	NA	N/A	not concerned	NA	NA	NA	NA	NA	NA	NA	NA	NA	NA	NA	N/A	4-Every day	4-Every day	0-Never	3-Regularly, more than 1 day out of 2	N/A	4-Every day	4-Every day	N/A	0	0	0	0	0
380	Male	4_>=50	Medico-social establishments	OTHERS	NO, do not know	0	NA	NA	NA	NA	not concerned	NA	NA	NA	NA	NA	NA	NA	NA	NA	NA	NA	N/A	concerned	4-Always	4-Always	4-Always	4-Always	0-Never	0-Never	2-Regularly less than half time	0-Never	0-Rarely	2-Regularly less than half time	2-Regularly less than half time	NO	0-Rarely	4-Every day	2-Regularly, less than 1 day out of 2	4-Every day	NO	4-Every day	4-Every day	NO	0	0	0	1	0
381	Female	3_40-49	Medico-social establishments	NO CONTACT WITH PATIENTSS	YES, 1 dose	0	NA	NA	NA	NA	not concerned	NA	NA	NA	NA	NA	NA	NA	NA	NA	NA	NA	N/A	not concerned	NA	NA	NA	NA	NA	NA	NA	NA	NA	NA	NA	N/A	0-Never	0-Rarely	0-Never	2-Regularly, less than 1 day out of 2	YES	4-Every day	0-Never	NO	0	0	0	0	0
382	Female	2_30-39	Medical establishments	NO CONTACT WITH PATIENTSS	YES, 2 doses	0	NA	NA	NA	NA	not concerned	NA	NA	NA	NA	NA	NA	NA	NA	NA	NA	NA	N/A	not concerned	NA	NA	NA	NA	NA	NA	NA	NA	NA	NA	NA	N/A	4-Every day	3-Regularly, more than 1 day out of 2	0-Never	2-Regularly, less than 1 day out of 2	NO	3-Regularly, more than 1 day out of 2	0-Never	NO	0	0	0	0	0
383	Female	4_>=50	Medico-social establishments	NO CONTACT WITH PATIENTSS	YES, 2 doses	0	NA	NA	NA	NA	not concerned	NA	NA	NA	NA	NA	NA	NA	NA	NA	NA	NA	N/A	not concerned	NA	NA	NA	NA	NA	NA	NA	NA	NA	NA	NA	N/A	0-Never	0-Never	0-Never	0-Rarely	YES	4-Every day	4-Every day	YES	0	0	0	0	0
385	Male	3_40-49	Medico-social establishments	OTHERS	NO, wish to be	0	NA	NA	NA	NA	not concerned	NA	NA	NA	NA	NA	NA	NA	NA	NA	NA	NA	N/A	concerned	4-Always	4-Always	0-Never	0-Never	0-Never	0-Never	0-Never	0-Never	4-Always	0-Rarely	4-Always	NO	0-Never	4-Every day	0-Rarely	2-Regularly, less than 1 day out of 2	NO	3-Regularly, more than 1 day out of 2	4-Every day	NO	0	0	0	1	0
389	Female	4_>=50	Medical establishments	NO CONTACT WITH PATIENTSS	NO, do not know	0	NA	NA	NA	NA	not concerned	NA	NA	NA	NA	NA	NA	NA	NA	NA	NA	NA	N/A	not concerned	NA	NA	NA	NA	NA	NA	NA	NA	NA	NA	NA	N/A	0-Never	4-Every day	4-Every day	0-Never	NO	4-Every day	4-Every day	YES	0	0	0	0	0
390	Male	4_>=50	Medico-social establishments	NO CONTACT WITH PATIENTSS	YES, 1 dose	0	NA	NA	NA	NA	not concerned	NA	NA	NA	NA	NA	NA	NA	NA	NA	NA	NA	N/A	concerned	3-Regularly, more than half time	4-Always	0-Never	0-Never	3-Regularly, more than half time	0-Never	0-Never	0-Never	0-Never	0-Never	0-Never	NO	0-Never	4-Every day	0-Never	0-Never	NO	4-Every day	4-Every day	NO	0	0	0	1	0
392	Female	4_>=50	Medico-social establishments	NO CONTACT WITH PATIENTSS	YES, 2 doses	0	NA	NA	NA	NA	not concerned	NA	NA	NA	NA	NA	NA	NA	NA	NA	NA	NA	N/A	not concerned	NA	NA	NA	NA	NA	NA	NA	NA	NA	NA	NA	N/A	3-Regularly, more than 1 day out of 2	3-Regularly, more than 1 day out of 2	0-Never	3-Regularly, more than 1 day out of 2	YES	4-Every day	0-Never	YES	0	0	0	0	0
394	Female	1_<30	Medico-social establishments	OTHERS	YES, 2 doses	1	12/20	had symptoms	At work in contact with covid+ patient	YES, no ICU	not concerned	NA	NA	NA	NA	NA	NA	NA	NA	NA	NA	NA	N/A	concerned	4-Always	4-Always	0-Never	0-Never	0-Never	0-Never	0-Never	0-Never	0-Never	0-Never	0-Never	N/A	3-Regularly, more than 1 day out of 2	0-Never	3-Regularly, more than 1 day out of 2	0-Rarely	N/A	4-Every day	4-Every day	N/A	0	0	1	0	1
397	Female	1_<30	Medico-social establishments	NURSE	YES, 2 doses	1	01/21	No symptoms	Do not know	NO	not concerned	NA	NA	NA	NA	NA	NA	NA	NA	NA	NA	NA	N/A	concerned	3-Regularly, more than half time	4-Always	0-Never	0-Never	0-Never	0-Never	0-Never	0-Never	4-Always	0-Never	0-Never	N/A	0-Never	0-Never	4-Every day	0-Rarely	N/A	2-Regularly, less than 1 day out of 2	2-Regularly, less than 1 day out of 2	N/A	0	0	0	0	0
398	Male	2_30-39	Medico-social establishments	OTHERS	NO, wish to be	0	NA	NA	NA	NA	not concerned	NA	NA	NA	NA	NA	NA	NA	NA	NA	NA	NA	N/A	not concerned	NA	NA	NA	NA	NA	NA	NA	NA	NA	NA	NA	N/A	2-Regularly, less than 1 day out of 2	4-Every day	0-Rarely	0-Rarely	YES	4-Every day	0-Never	NO	0	0	0	0	0
399	Female	4_>=50	Medico-social establishments	NO CONTACT WITH PATIENTSS	YES, 2 doses	0	NA	NA	NA	NA	not concerned	NA	NA	NA	NA	NA	NA	NA	NA	NA	NA	NA	N/A	not concerned	NA	NA	NA	NA	NA	NA	NA	NA	NA	NA	NA	N/A	0-Never	4-Every day	0-Never	0-Rarely	NO	4-Every day	4-Every day	NO	0	0	0	0	0
400	Male	3_40-49	Medico-social establishments	NO CONTACT WITH PATIENTSS	NO, do not know	0	NA	NA	NA	NA	not concerned	NA	NA	NA	NA	NA	NA	NA	NA	NA	NA	NA	N/A	concerned	4-Always	4-Always	2-Regularly less than half time	4-Always	0-Never	0-Never	0-Rarely	0-Never	0-Never	0-Rarely	0-Never	NO	0-Never	4-Every day	4-Every day	2-Regularly, less than 1 day out of 2	NO	3-Regularly, more than 1 day out of 2	0-Never	NO	0	0	0	1	0
401	Female	4_>=50	Medico-social establishments	NO CONTACT WITH PATIENTSS	NO, do not know	0	NA	NA	NA	NA	not concerned	NA	NA	NA	NA	NA	NA	NA	NA	NA	NA	NA	N/A	not concerned	NA	NA	NA	NA	NA	NA	NA	NA	NA	NA	NA	N/A	4-Every day	3-Regularly, more than 1 day out of 2	0-Never	0-Rarely	NO	4-Every day	4-Every day	NO	0	0	0	0	0
402	Female	2_30-39	Medico-social establishments	NO CONTACT WITH PATIENTSS	YES, 1 dose	0	NA	NA	NA	NA	not concerned	NA	NA	NA	NA	NA	NA	NA	NA	NA	NA	NA	N/A	concerned	2-Regularly less than half time	3-Regularly, more than half time	0-Never	0-Never	0-Never	0-Never	0-Never	0-Never	4-Always	0-Never	0-Never	NO	4-Every day	4-Every day	0-Never	0-Rarely	NO	0-Rarely	0-Never	NO	0	0	0	1	0
405	Male	3_40-49	Medico-social establishments	NO CONTACT WITH PATIENTSS	NO, wish to be	0	NA	NA	NA	NA	not concerned	NA	NA	NA	NA	NA	NA	NA	NA	NA	NA	NA	N/A	not concerned	NA	NA	NA	NA	NA	NA	NA	NA	NA	NA	NA	N/A	0-Never	2-Regularly, less than 1 day out of 2	0-Never	3-Regularly, more than 1 day out of 2	NO	4-Every day	0-Never	NO	0	0	0	0	0
406	Female	4_>=50	Medical establishments	OTHERS	YES, 2 doses	0	NA	NA	NA	NA	not concerned	NA	NA	NA	NA	NA	NA	NA	NA	NA	NA	NA	N/A	not concerned	NA	NA	NA	NA	NA	NA	NA	NA	NA	NA	NA	N/A	0-Never	2-Regularly, less than 1 day out of 2	0-Never	2-Regularly, less than 1 day out of 2	YES	0-Never	0-Never	NO	0	0	0	0	0
407	Female	2_30-39	Medico-social establishments	NO CONTACT WITH PATIENTSS	NO, wish to be	0	NA	NA	NA	NA	concerned	4-Always	4-Always	2-Regularly less than half time	0-Rarely	2-Regularly less than half time	2-Regularly less than half time	4-Always	3-Regularly, more than half time	3-Regularly, more than half time	2-Regularly less than half time	0-Rarely	NO	concerned	4-Always	4-Always	0-Never	0-Never	3-Regularly, more than half time	2-Regularly less than half time	2-Regularly less than half time	4-Always	4-Always	0-Rarely	0-Rarely	NO	0-Rarely	0-Rarely	0-Never	0-Rarely	YES	4-Every day	0-Never	YES	0	1	0	1	0
408	Male	3_40-49	Medico-social establishments	OTHERS	NO, do not wish to be	1	10/20	No symptoms	At work in contact with covid+ patient	NO	not concerned	NA	NA	NA	NA	NA	NA	NA	NA	NA	NA	NA	N/A	concerned	4-Always	4-Always	0-Never	0-Never	0-Never	0-Never	0-Never	0-Never	0-Rarely	0-Rarely	0-Never	N/A	0-Never	4-Every day	0-Never	2-Regularly, less than 1 day out of 2	N/A	4-Every day	4-Every day	N/A	0	0	1	0	1
413	Female	3_40-49	Medico-social establishments	OTHERS	YES, 2 doses	0	NA	NA	NA	NA	not concerned	NA	NA	NA	NA	NA	NA	NA	NA	NA	NA	NA	N/A	not concerned	NA	NA	NA	NA	NA	NA	NA	NA	NA	NA	NA	N/A	0-Never	4-Every day	0-Never	3-Regularly, more than 1 day out of 2	YES	4-Every day	0-Never	NO	0	0	0	0	0
415	Male	3_40-49	Medico-social establishments	NO CONTACT WITH PATIENTSS	YES, 2 doses	0	NA	NA	NA	NA	not concerned	NA	NA	NA	NA	NA	NA	NA	NA	NA	NA	NA	N/A	not concerned	NA	NA	NA	NA	NA	NA	NA	NA	NA	NA	NA	N/A	4-Every day	4-Every day	0-Never	0-Rarely	NO	4-Every day	4-Every day	NO	0	0	0	0	0
416	Male	4_>=50	Medico-social establishments	NO CONTACT WITH PATIENTSS	YES, 1 dose	0	NA	NA	NA	NA	not concerned	NA	NA	NA	NA	NA	NA	NA	NA	NA	NA	NA	N/A	not concerned	NA	NA	NA	NA	NA	NA	NA	NA	NA	NA	NA	N/A	0-Rarely	0-Rarely	0-Never	4-Every day	NO	4-Every day	0-Never	NO	0	0	0	0	0
418	Male	3_40-49	Medical establishments	NO CONTACT WITH PATIENTSS	YES, 1 dose	1	03/21	had symptoms	At work in contact with other professional	NO	not concerned	NA	NA	NA	NA	NA	NA	NA	NA	NA	NA	NA	N/A	not concerned	NA	NA	NA	NA	NA	NA	NA	NA	NA	NA	NA	N/A	4-Every day	0-Rarely	0-Never	3-Regularly, more than 1 day out of 2	N/A	2-Regularly, less than 1 day out of 2	0-Never	N/A	0	0	0	0	0
419	Female	2_30-39	Medico-social establishments	NURSING ASSISTANT	YES, 1 dose	0	NA	NA	NA	NA	concerned	4-Always	4-Always	0-Never	4-Always	0-Never	0-Never	2-Regularly less than half time	2-Regularly less than half time	4-Always	0-Rarely	4-Always	NO	concerned	4-Always	4-Always	0-Never	0-Never	0-Never	0-Never	0-Never	0-Never	0-Never	0-Never	4-Always	NO	0-Never	4-Every day	4-Every day	4-Every day	NO	4-Every day	4-Every day	NO	0	1	0	1	0
421	Female	2_30-39	Medico-social establishments	NO CONTACT WITH PATIENTSS	YES, 2 doses	0	NA	NA	NA	NA	not concerned	NA	NA	NA	NA	NA	NA	NA	NA	NA	NA	NA	N/A	not concerned	NA	NA	NA	NA	NA	NA	NA	NA	NA	NA	NA	N/A	4-Every day	0-Rarely	0-Never	3-Regularly, more than 1 day out of 2	YES	4-Every day	4-Every day	NO	0	0	0	0	0
423	Male	4_>=50	Medico-social establishments	NO CONTACT WITH PATIENTSS	YES, 2 doses	0	NA	NA	NA	NA	not concerned	NA	NA	NA	NA	NA	NA	NA	NA	NA	NA	NA	N/A	not concerned	NA	NA	NA	NA	NA	NA	NA	NA	NA	NA	NA	N/A	0-Never	0-Never	0-Never	0-Rarely	YES	4-Every day	4-Every day	NO	0	0	0	0	0
425	Female	2_30-39	Medico-social establishments	OTHERS	YES, 2 doses	0	NA	NA	NA	NA	not concerned	NA	NA	NA	NA	NA	NA	NA	NA	NA	NA	NA	N/A	concerned	4-Always	4-Always	0-Never	4-Always	0-Never	0-Never	0-Rarely	2-Regularly less than half time	4-Always	0-Never	0-Never	NO	0-Rarely	0-Rarely	0-Never	3-Regularly, more than 1 day out of 2	NO	3-Regularly, more than 1 day out of 2	2-Regularly, less than 1 day out of 2	NO	0	0	0	1	0
426	Female	4_>=50	Medico-social establishments	NO CONTACT WITH PATIENTSS	YES, 2 doses	0	NA	NA	NA	NA	concerned	3-Regularly, more than half time	4-Always	0-Never	0-Never	0-Never	0-Never	0-Never	0-Never	0-Never	0-Never	0-Never	NO	concerned	3-Regularly, more than half time	4-Always	0-Never	0-Never	0-Never	0-Never	0-Never	0-Never	0-Never	0-Never	0-Never	NO	0-Never	0-Rarely	0-Never	2-Regularly, less than 1 day out of 2	NO	3-Regularly, more than 1 day out of 2	0-Never	NO	0	1	0	1	0
429	Female	1_<30	Medico-social establishments	NURSING ASSISTANT	YES, 2 doses	0	NA	NA	NA	NA	not concerned	NA	NA	NA	NA	NA	NA	NA	NA	NA	NA	NA	N/A	concerned	4-Always	4-Always	0-Never	0-Never	0-Rarely	0-Never	0-Rarely	0-Rarely	4-Always	0-Never	0-Never	NO	4-Every day	4-Every day	4-Every day	0-Rarely	NO	0-Never	2-Regularly, less than 1 day out of 2	NO	0	0	0	1	0
431	Female	2_30-39	Medical establishments	NO CONTACT WITH PATIENTSS	YES, 1 dose	0	NA	NA	NA	NA	not concerned	NA	NA	NA	NA	NA	NA	NA	NA	NA	NA	NA	N/A	not concerned	NA	NA	NA	NA	NA	NA	NA	NA	NA	NA	NA	N/A	4-Every day	0-Never	0-Never	3-Regularly, more than 1 day out of 2	YES	4-Every day	0-Never	NO	0	0	0	0	0
434	Female	3_40-49	Medico-social establishments	NO CONTACT WITH PATIENTSS	YES, 1 dose	0	NA	NA	NA	NA	not concerned	NA	NA	NA	NA	NA	NA	NA	NA	NA	NA	NA	N/A	not concerned	NA	NA	NA	NA	NA	NA	NA	NA	NA	NA	NA	N/A	4-Every day	3-Regularly, more than 1 day out of 2	2-Regularly, less than 1 day out of 2	2-Regularly, less than 1 day out of 2	NO	4-Every day	4-Every day	YES	0	0	0	0	0
436	Male	2_30-39	Medical establishments	NO CONTACT WITH PATIENTSS	YES, 2 doses	0	NA	NA	NA	NA	not concerned	NA	NA	NA	NA	NA	NA	NA	NA	NA	NA	NA	N/A	concerned	4-Always	4-Always	0-Never	0-Never	0-Never	0-Never	0-Never	0-Never	0-Never	0-Never	0-Never	NO	0-Rarely	0-Rarely	0-Never	3-Regularly, more than 1 day out of 2	NO	4-Every day	4-Every day	NO	0	0	0	1	0
437	Female	1_<30	Medico-social establishments	NURSING ASSISTANT	NO, do not know	0	NA	NA	NA	NA	not concerned	NA	NA	NA	NA	NA	NA	NA	NA	NA	NA	NA	N/A	concerned	3-Regularly, more than half time	4-Always	0-Never	0-Never	0-Rarely	0-Rarely	0-Never	0-Never	4-Always	0-Never	0-Never	NO	0-Rarely	3-Regularly, more than 1 day out of 2	0-Never	2-Regularly, less than 1 day out of 2	NO	4-Every day	4-Every day	NO	0	0	0	1	0
440	Female	4_>=50	Medical establishments	OTHERS	YES, 2 doses	0	NA	NA	NA	NA	not concerned	NA	NA	NA	NA	NA	NA	NA	NA	NA	NA	NA	N/A	not concerned	NA	NA	NA	NA	NA	NA	NA	NA	NA	NA	NA	N/A	0-Never	4-Every day	0-Never	4-Every day	YES	4-Every day	0-Never	YES	0	0	0	0	0
441	Male	4_>=50	Medical establishments	NO CONTACT WITH PATIENTSS	NO, do not know	0	NA	NA	NA	NA	not concerned	NA	NA	NA	NA	NA	NA	NA	NA	NA	NA	NA	N/A	not concerned	NA	NA	NA	NA	NA	NA	NA	NA	NA	NA	NA	N/A	0-Never	0-Never	0-Never	2-Regularly, less than 1 day out of 2	NO	2-Regularly, less than 1 day out of 2	0-Never	NO	0	0	0	0	0
442	Male	4_>=50	Medical establishments	NO CONTACT WITH PATIENTSS	NO, wish to be	0	NA	NA	NA	NA	not concerned	NA	NA	NA	NA	NA	NA	NA	NA	NA	NA	NA	N/A	not concerned	NA	NA	NA	NA	NA	NA	NA	NA	NA	NA	NA	N/A	0-Never	4-Every day	4-Every day	4-Every day	YES	4-Every day	0-Never	YES	0	0	0	0	0
445	Female	4_>=50	Medical establishments	DOCTORS	YES, 2 doses	0	NA	NA	NA	NA	concerned	4-Always	4-Always	4-Always	4-Always	0-Never	0-Rarely	4-Always	4-Always	0-Rarely	0-Rarely	0-Rarely	NO	concerned	4-Always	4-Always	0-Rarely	3-Regularly, more than half time	0-Never	0-Never	2-Regularly less than half time	2-Regularly less than half time	0-Rarely	0-Rarely	0-Never	NO	2-Regularly, less than 1 day out of 2	2-Regularly, less than 1 day out of 2	0-Rarely	3-Regularly, more than 1 day out of 2	YES	3-Regularly, more than 1 day out of 2	3-Regularly, more than 1 day out of 2	NO	0	1	0	1	0
446	Female	4_>=50	Medico-social establishments	NO CONTACT WITH PATIENTSS	YES, 1 dose	1	10/20	had symptoms	Do not know	NO	concerned	4-Always	4-Always	3-Regularly, more than half time	0-Never	4-Always	0-Never	4-Always	4-Always	4-Always	4-Always	4-Always	N/A	concerned	4-Always	4-Always	0-Rarely	0-Never	0-Rarely	0-Never	2-Regularly less than half time	2-Regularly less than half time	4-Always	2-Regularly less than half time	2-Regularly less than half time	N/A	0-Rarely	0-Rarely	0-Never	2-Regularly, less than 1 day out of 2	N/A	4-Every day	4-Every day	N/A	0	0	0	0	0
447	Female	3_40-49	Medico-social establishments	NO CONTACT WITH PATIENTSS	YES, 2 doses	1	03/21	No symptoms	Do not know	NO	not concerned	NA	NA	NA	NA	NA	NA	NA	NA	NA	NA	NA	N/A	not concerned	NA	NA	NA	NA	NA	NA	NA	NA	NA	NA	NA	N/A	0-Never	0-Never	0-Never	0-Never	N/A	4-Every day	4-Every day	N/A	0	0	0	0	0
448	Female	2_30-39	Medico-social establishments	NO CONTACT WITH PATIENTSS	NO, wish to be	0	NA	NA	NA	NA	not concerned	NA	NA	NA	NA	NA	NA	NA	NA	NA	NA	NA	N/A	concerned	0-Never	3-Regularly, more than half time	0-Never	0-Never	0-Never	0-Never	0-Never	0-Never	0-Never	0-Never	0-Never	NO	3-Regularly, more than 1 day out of 2	3-Regularly, more than 1 day out of 2	0-Never	3-Regularly, more than 1 day out of 2	NO	4-Every day	0-Never	YES	0	0	0	1	0
449	Female	4_>=50	Medical establishments	DOCTORS	NO, wish to be	1	01/21	had symptoms	At work in contact with covid+ patient	NO	concerned	4-Always	4-Always	4-Always	0-Never	4-Always	0-Never	4-Always	4-Always	0-Rarely	4-Always	0-Rarely	N/A	concerned	4-Always	4-Always	0-Never	0-Never	0-Never	0-Never	0-Never	0-Never	0-Never	0-Never	0-Never	N/A	0-Rarely	0-Rarely	0-Never	3-Regularly, more than 1 day out of 2	N/A	4-Every day	3-Regularly, more than 1 day out of 2	N/A	1	0	1	0	1
450	Female	2_30-39	Medical establishments	NURSING ASSISTANT	YES, 1 dose	0	NA	NA	NA	NA	concerned	4-Always	4-Always	4-Always	4-Always	4-Always	4-Always	4-Always	4-Always	4-Always	4-Always	0-Never	NO	concerned	4-Always	4-Always	0-Never	0-Never	0-Never	0-Never	0-Never	4-Always	4-Always	0-Never	0-Never	NO	0-Never	3-Regularly, more than 1 day out of 2	3-Regularly, more than 1 day out of 2	0-Never	NO	4-Every day	4-Every day	NO	0	1	0	1	0
454	Male	3_40-49	Medico-social establishments	NURSE	YES, 1 dose	0	NA	NA	NA	NA	not concerned	NA	NA	NA	NA	NA	NA	NA	NA	NA	NA	NA	N/A	concerned	4-Always	4-Always	0-Never	0-Never	0-Rarely	0-Never	0-Never	0-Never	4-Always	0-Never	0-Never	NO	4-Every day	0-Rarely	0-Never	3-Regularly, more than 1 day out of 2	NO	2-Regularly, less than 1 day out of 2	4-Every day	NO	0	0	0	1	0
456	Female	4_>=50	Medico-social establishments	NO CONTACT WITH PATIENTSS	YES, 2 doses	0	NA	NA	NA	NA	not concerned	NA	NA	NA	NA	NA	NA	NA	NA	NA	NA	NA	N/A	concerned	4-Always	4-Always	0-Never	0-Never	0-Never	0-Never	0-Rarely	0-Never	3-Regularly, more than half time	0-Never	0-Never	NO	0-Never	0-Never	0-Never	2-Regularly, less than 1 day out of 2	NO	4-Every day	4-Every day	NO	0	0	0	1	0
457	Male	3_40-49	Medico-social establishments	NO CONTACT WITH PATIENTSS	YES, 1 dose	0	NA	NA	NA	NA	concerned	4-Always	4-Always	0-Never	0-Never	0-Never	0-Never	0-Never	0-Never	0-Never	0-Never	0-Never	NO	concerned	4-Always	4-Always	0-Never	0-Never	0-Never	0-Never	0-Never	0-Never	0-Never	0-Never	0-Never	NO	0-Never	0-Rarely	0-Rarely	0-Rarely	NO	4-Every day	4-Every day	NO	0	1	0	1	0
458	Female	2_30-39	Medico-social establishments	NO CONTACT WITH PATIENTSS	NO, do not know	0	NA	NA	NA	NA	not concerned	NA	NA	NA	NA	NA	NA	NA	NA	NA	NA	NA	N/A	concerned	4-Always	4-Always	0-Never	0-Never	0-Never	0-Never	0-Never	0-Never	2-Regularly less than half time	0-Never	0-Never	NO	0-Never	0-Rarely	0-Never	0-Rarely	NO	4-Every day	4-Every day	NO	0	0	0	1	0
460	Male	4_>=50	Medico-social establishments	OTHERS	NO, wish to be	0	NA	NA	NA	NA	not concerned	NA	NA	NA	NA	NA	NA	NA	NA	NA	NA	NA	N/A	not concerned	NA	NA	NA	NA	NA	NA	NA	NA	NA	NA	NA	N/A	0-Never	0-Never	4-Every day	4-Every day	NO	0-Rarely	0-Never	NO	0	0	0	0	0
461	Female	3_40-49	Medical establishments	DOCTORS	YES, 1 dose	1	12/20	had symptoms	At work in contact with other professional	NO	not concerned	NA	NA	NA	NA	NA	NA	NA	NA	NA	NA	NA	N/A	concerned	4-Always	4-Always	0-Never	2-Regularly less than half time	2-Regularly less than half time	2-Regularly less than half time	0-Rarely	0-Rarely	0-Rarely	0-Rarely	0-Never	N/A	0-Never	0-Rarely	0-Never	2-Regularly, less than 1 day out of 2	N/A	2-Regularly, less than 1 day out of 2	2-Regularly, less than 1 day out of 2	N/A	0	0	1	0	1
462	Female	3_40-49	Medico-social establishments	NO CONTACT WITH PATIENTSS	NO, wish to be	1	01/21	had symptoms	Not at work	NO	not concerned	NA	NA	NA	NA	NA	NA	NA	NA	NA	NA	NA	N/A	not concerned	NA	NA	NA	NA	NA	NA	NA	NA	NA	NA	NA	N/A	4-Every day	0-Rarely	0-Never	4-Every day	N/A	4-Every day	4-Every day	N/A	0	0	0	0	0
463	Female	3_40-49	Medico-social establishments	NO CONTACT WITH PATIENTSS	YES, 2 doses	0	NA	NA	NA	NA	not concerned	NA	NA	NA	NA	NA	NA	NA	NA	NA	NA	NA	N/A	not concerned	NA	NA	NA	NA	NA	NA	NA	NA	NA	NA	NA	N/A	4-Every day	0-Rarely	0-Never	2-Regularly, less than 1 day out of 2	NO	4-Every day	4-Every day	NO	0	0	0	0	0
464	Female	2_30-39	Medical establishments	OTHERS	NO, do not wish to be	0	NA	NA	NA	NA	not concerned	NA	NA	NA	NA	NA	NA	NA	NA	NA	NA	NA	N/A	concerned	4-Always	4-Always	0-Never	0-Never	0-Never	0-Never	0-Rarely	0-Rarely	0-Rarely	0-Never	0-Never	NO	4-Every day	0-Never	4-Every day	2-Regularly, less than 1 day out of 2	NO	4-Every day	4-Every day	NO	0	0	0	1	0
467	Male	2_30-39	Medical establishments	DOCTORS	YES, 1 dose	0	NA	NA	NA	NA	not concerned	NA	NA	NA	NA	NA	NA	NA	NA	NA	NA	NA	N/A	concerned	3-Regularly, more than half time	4-Always	0-Never	0-Never	0-Never	0-Never	0-Never	0-Never	0-Never	0-Never	0-Never	YES	2-Regularly, less than 1 day out of 2	0-Rarely	0-Never	3-Regularly, more than 1 day out of 2	YES	4-Every day	3-Regularly, more than 1 day out of 2	YES	0	0	0	0	0
468	Female	3_40-49	Medical establishments	NO CONTACT WITH PATIENTSS	YES, 2 doses	0	NA	NA	NA	NA	not concerned	NA	NA	NA	NA	NA	NA	NA	NA	NA	NA	NA	N/A	not concerned	NA	NA	NA	NA	NA	NA	NA	NA	NA	NA	NA	N/A	4-Every day	0-Never	0-Never	2-Regularly, less than 1 day out of 2	NO	0-Never	0-Never	NO	0	0	0	0	0
470	Male	2_30-39	Medical establishments	NURSE	YES, 1 dose	0	NA	NA	NA	NA	concerned	4-Always	4-Always	0-Rarely	4-Always	2-Regularly less than half time	2-Regularly less than half time	2-Regularly less than half time	4-Always	2-Regularly less than half time	0-Rarely	0-Never	YES	concerned	4-Always	4-Always	0-Never	0-Never	0-Never	0-Never	0-Never	2-Regularly less than half time	2-Regularly less than half time	0-Never	0-Never	NO	3-Regularly, more than 1 day out of 2	4-Every day	4-Every day	0-Rarely	NO	4-Every day	4-Every day	NO	0	0	0	1	0
471	Female	3_40-49	Medico-social establishments	NO CONTACT WITH PATIENTSS	YES, 2 doses	0	NA	NA	NA	NA	not concerned	NA	NA	NA	NA	NA	NA	NA	NA	NA	NA	NA	N/A	not concerned	NA	NA	NA	NA	NA	NA	NA	NA	NA	NA	NA	N/A	4-Every day	3-Regularly, more than 1 day out of 2	0-Never	0-Rarely	NO	4-Every day	4-Every day	NO	0	0	0	0	0
476	Male	1_<30	Medical establishments	NURSE	YES, 2 doses	0	NA	NA	NA	NA	concerned	4-Always	4-Always	4-Always	4-Always	4-Always	4-Always	4-Always	4-Always	0-Rarely	4-Always	3-Regularly, more than half time	NO	concerned	4-Always	4-Always	0-Never	0-Never	0-Never	0-Never	0-Never	0-Never	2-Regularly less than half time	0-Never	0-Never	NO	4-Every day	4-Every day	4-Every day	4-Every day	NO	4-Every day	4-Every day	NO	0	1	0	1	0
477	Female	2_30-39	Medical establishments	NURSE	YES, 1 dose	0	NA	NA	NA	NA	not concerned	NA	NA	NA	NA	NA	NA	NA	NA	NA	NA	NA	N/A	concerned	4-Always	4-Always	0-Never	0-Never	0-Never	0-Never	0-Never	0-Never	0-Never	0-Never	0-Never	NO	4-Every day	4-Every day	0-Never	3-Regularly, more than 1 day out of 2	NO	3-Regularly, more than 1 day out of 2	0-Never	NO	0	0	0	1	0
481	Female	4_>=50	Medico-social establishments	OTHERS	YES, 2 doses	0	NA	NA	NA	NA	concerned	4-Always	4-Always	0-Never	4-Always	0-Never	4-Always	4-Always	0-Never	0-Never	4-Always	0-Never	NO	concerned	4-Always	4-Always	0-Never	0-Never	0-Never	0-Never	0-Never	0-Never	0-Never	0-Never	0-Never	NO	0-Never	4-Every day	0-Rarely	2-Regularly, less than 1 day out of 2	YES	4-Every day	4-Every day	YES	0	1	0	1	0
485	Female	2_30-39	Medico-social establishments	NO CONTACT WITH PATIENTSS	NO, do not wish to be	0	NA	NA	NA	NA	not concerned	NA	NA	NA	NA	NA	NA	NA	NA	NA	NA	NA	N/A	not concerned	NA	NA	NA	NA	NA	NA	NA	NA	NA	NA	NA	N/A	3-Regularly, more than 1 day out of 2	3-Regularly, more than 1 day out of 2	0-Never	2-Regularly, less than 1 day out of 2	NO	4-Every day	0-Never	YES	0	0	0	0	0
488	Female	1_<30	Medical establishments	NO CONTACT WITH PATIENTSS	YES, 1 dose	0	NA	NA	NA	NA	concerned	4-Always	4-Always	2-Regularly less than half time	4-Always	0-Never	2-Regularly less than half time	2-Regularly less than half time	2-Regularly less than half time	4-Always	0-Rarely	0-Never	NO	concerned	4-Always	4-Always	0-Never	0-Never	0-Never	0-Never	0-Rarely	0-Rarely	4-Always	0-Never	0-Never	NO	0-Never	4-Every day	4-Every day	0-Rarely	YES	4-Every day	4-Every day	NO	0	1	0	1	0
489	Female	1_<30	Medical establishments	NURSING ASSISTANT	NO, do not know	0	NA	NA	NA	NA	concerned	4-Always	4-Always	0-Rarely	0-Rarely	0-Never	0-Never	4-Always	0-Never	4-Always	0-Rarely	0-Rarely	NO	concerned	4-Always	4-Always	0-Never	0-Never	0-Never	0-Never	0-Never	0-Never	4-Always	0-Never	0-Never	NO	0-Rarely	0-Rarely	4-Every day	0-Never	NO	4-Every day	4-Every day	NO	0	1	0	1	0
490	Female	1_<30	Medico-social establishments	NURSING ASSISTANT	NO, do not know	1	01/21	had symptoms	At work in contact with covid+ patient	NO	concerned	4-Always	4-Always	4-Always	4-Always	0-Never	4-Always	4-Always	4-Always	4-Always	4-Always	4-Always	N/A	concerned	4-Always	4-Always	0-Rarely	4-Always	0-Never	0-Never	0-Never	4-Always	4-Always	0-Never	0-Never	N/A	0-Never	4-Every day	4-Every day	0-Never	N/A	4-Every day	4-Every day	N/A	1	0	1	0	1
491	Female	1_<30	Medico-social establishments	NURSING ASSISTANT	NO, wish to be	0	NA	NA	NA	NA	concerned	4-Always	4-Always	4-Always	4-Always	0-Rarely	0-Never	4-Always	0-Never	3-Regularly, more than half time	0-Never	0-Never	NO	concerned	3-Regularly, more than half time	4-Always	0-Never	0-Never	0-Never	0-Never	0-Never	0-Never	2-Regularly less than half time	0-Never	0-Never	NO	4-Every day	4-Every day	0-Rarely	0-Rarely	NO	2-Regularly, less than 1 day out of 2	4-Every day	NO	0	1	0	1	0
495	Female	3_40-49	Medico-social establishments	NO CONTACT WITH PATIENTSS	NO, wish to be	0	NA	NA	NA	NA	not concerned	NA	NA	NA	NA	NA	NA	NA	NA	NA	NA	NA	N/A	concerned	4-Always	4-Always	0-Never	0-Never	0-Never	0-Never	0-Never	0-Never	0-Rarely	0-Never	0-Never	NO	0-Never	0-Rarely	0-Never	0-Rarely	NO	4-Every day	0-Rarely	NO	0	0	0	1	0
496	Male	2_30-39	Medico-social establishments	OTHERS	NO, do not know	0	NA	NA	NA	NA	not concerned	NA	NA	NA	NA	NA	NA	NA	NA	NA	NA	NA	N/A	concerned	3-Regularly, more than half time	4-Always	0-Never	0-Never	0-Never	0-Never	0-Never	0-Never	0-Never	0-Never	0-Never	NO	4-Every day	4-Every day	0-Never	2-Regularly, less than 1 day out of 2	NO	4-Every day	0-Never	NO	0	0	0	1	0
497	Male	3_40-49	Medico-social establishments	NO CONTACT WITH PATIENTSS	NO, wish to be	1	02/21	had symptoms	Not at work	NO	not concerned	NA	NA	NA	NA	NA	NA	NA	NA	NA	NA	NA	N/A	not concerned	NA	NA	NA	NA	NA	NA	NA	NA	NA	NA	NA	N/A	0-Never	0-Never	0-Never	0-Never	N/A	0-Never	0-Never	N/A	0	0	0	0	0
500	Female	3_40-49	Medico-social establishments	NURSING ASSISTANT	NO, do not know	1	03/20	had symptoms	At work in contact with covid+ patient	NO	concerned	4-Always	0-Never	4-Always	0-Never	4-Always	4-Always	4-Always	0-Never	4-Always	0-Never	0-Never	N/A	concerned	4-Always	4-Always	0-Never	0-Never	0-Never	0-Never	4-Always	4-Always	3-Regularly, more than half time	0-Never	0-Never	N/A	4-Every day	4-Every day	4-Every day	2-Regularly, less than 1 day out of 2	N/A	4-Every day	4-Every day	N/A	0	0	0	0	0
502	Female	1_<30	Medico-social establishments	NO CONTACT WITH PATIENTSS	NO, do not know	1	02/21	had symptoms	At work in contact with covid+ patient	NO	concerned	4-Always	4-Always	2-Regularly less than half time	2-Regularly less than half time	0-Never	2-Regularly less than half time	3-Regularly, more than half time	3-Regularly, more than half time	4-Always	0-Never	0-Never	N/A	concerned	4-Always	4-Always	0-Never	0-Never	0-Never	0-Never	0-Never	0-Never	4-Always	0-Never	0-Never	N/A	0-Never	2-Regularly, less than 1 day out of 2	2-Regularly, less than 1 day out of 2	2-Regularly, less than 1 day out of 2	N/A	2-Regularly, less than 1 day out of 2	4-Every day	N/A	0	0	0	0	0
503	Female	1_<30	Medical establishments	NURSING ASSISTANT	NO, wish to be	0	NA	NA	NA	NA	concerned	4-Always	4-Always	2-Regularly less than half time	3-Regularly, more than half time	2-Regularly less than half time	2-Regularly less than half time	4-Always	2-Regularly less than half time	4-Always	0-Rarely	0-Never	NO	concerned	4-Always	4-Always	0-Never	0-Never	0-Never	0-Never	0-Never	0-Never	3-Regularly, more than half time	0-Never	0-Never	NO	0-Rarely	0-Rarely	2-Regularly, less than 1 day out of 2	0-Rarely	NO	0-Rarely	0-Rarely	NO	0	1	0	1	0
504	Female	2_30-39	Medico-social establishments	NURSE	YES, 1 dose	1	12/20	had symptoms	At work in contact with covid+ patient	NO	concerned	4-Always	0-Never	4-Always	0-Never	0-Never	2-Regularly less than half time	4-Always	4-Always	4-Always	4-Always	0-Never	N/A	concerned	4-Always	4-Always	0-Never	0-Rarely	0-Never	0-Never	0-Never	2-Regularly less than half time	3-Regularly, more than half time	0-Never	0-Never	N/A	0-Rarely	0-Rarely	4-Every day	3-Regularly, more than 1 day out of 2	N/A	3-Regularly, more than 1 day out of 2	4-Every day	N/A	1	0	1	0	1
505	Male	2_30-39	Medical establishments	NO CONTACT WITH PATIENTSS	YES, 1 dose	0	NA	NA	NA	NA	concerned	2-Regularly less than half time	0-Rarely	0-Never	0-Never	0-Never	0-Never	0-Never	0-Never	0-Never	0-Never	0-Never	NO	not concerned	NA	NA	NA	NA	NA	NA	NA	NA	NA	NA	NA	N/A	4-Every day	4-Every day	0-Never	2-Regularly, less than 1 day out of 2	NO	0-Rarely	4-Every day	NO	0	1	0	0	0
506	Female	2_30-39	Medical establishments	DOCTORS	NO, wish to be	1	12/20	had symptoms	Do not know	NO	concerned	4-Always	4-Always	2-Regularly less than half time	4-Always	0-Never	0-Rarely	2-Regularly less than half time	2-Regularly less than half time	0-Rarely	2-Regularly less than half time	0-Rarely	N/A	concerned	4-Always	4-Always	0-Rarely	4-Always	0-Never	0-Never	2-Regularly less than half time	0-Never	0-Never	0-Never	0-Never	N/A	4-Every day	4-Every day	0-Never	2-Regularly, less than 1 day out of 2	N/A	4-Every day	4-Every day	N/A	0	0	0	0	0
507	Male	3_40-49	Medico-social establishments	NO CONTACT WITH PATIENTSS	NO, wish to be	1	03/21	had symptoms	Not at work	NO	not concerned	NA	NA	NA	NA	NA	NA	NA	NA	NA	NA	NA	N/A	not concerned	NA	NA	NA	NA	NA	NA	NA	NA	NA	NA	NA	N/A	4-Every day	4-Every day	0-Never	2-Regularly, less than 1 day out of 2	N/A	4-Every day	4-Every day	N/A	0	0	0	0	0
509	Male	4_>=50	Medico-social establishments	NO CONTACT WITH PATIENTSS	YES, 1 dose	0	NA	NA	NA	NA	not concerned	NA	NA	NA	NA	NA	NA	NA	NA	NA	NA	NA	N/A	concerned	2-Regularly less than half time	4-Always	0-Never	0-Never	0-Never	0-Never	0-Never	0-Never	0-Never	0-Never	0-Never	NO	4-Every day	4-Every day	4-Every day	4-Every day	NO	3-Regularly, more than 1 day out of 2	3-Regularly, more than 1 day out of 2	YES	0	0	0	1	0
510	Female	2_30-39	Medical establishments	DOCTORS	YES, 2 doses	0	NA	NA	NA	NA	concerned	4-Always	4-Always	4-Always	4-Always	0-Never	0-Never	4-Always	4-Always	0-Rarely	4-Always	4-Always	NO	concerned	4-Always	4-Always	3-Regularly, more than half time	4-Always	0-Never	0-Never	0-Never	0-Never	0-Never	2-Regularly less than half time	0-Never	NO	0-Rarely	0-Rarely	0-Never	0-Never	YES	4-Every day	4-Every day	YES	0	1	0	1	0
511	Female	3_40-49	Medico-social establishments	NO CONTACT WITH PATIENTSS	YES, 1 dose	0	NA	NA	NA	NA	not concerned	NA	NA	NA	NA	NA	NA	NA	NA	NA	NA	NA	N/A	not concerned	NA	NA	NA	NA	NA	NA	NA	NA	NA	NA	NA	N/A	4-Every day	0-Never	0-Never	3-Regularly, more than 1 day out of 2	NO	4-Every day	4-Every day	NO	0	0	0	0	0
512	Female	1_<30	Medical establishments	NO CONTACT WITH PATIENTSS	NO, do not wish to be	0	NA	NA	NA	NA	not concerned	NA	NA	NA	NA	NA	NA	NA	NA	NA	NA	NA	N/A	not concerned	NA	NA	NA	NA	NA	NA	NA	NA	NA	NA	NA	N/A	3-Regularly, more than 1 day out of 2	3-Regularly, more than 1 day out of 2	4-Every day	3-Regularly, more than 1 day out of 2	YES	4-Every day	4-Every day	NO	0	0	0	0	0
513	Female	4_>=50	Medical establishments	DOCTORS	YES, 2 doses	0	NA	NA	NA	NA	not concerned	NA	NA	NA	NA	NA	NA	NA	NA	NA	NA	NA	N/A	concerned	4-Always	4-Always	0-Never	0-Never	0-Never	0-Never	0-Never	0-Never	0-Never	0-Never	0-Never	NO	0-Rarely	2-Regularly, less than 1 day out of 2	0-Never	3-Regularly, more than 1 day out of 2	NO	4-Every day	4-Every day	NO	0	0	0	1	0
516	Female	1_<30	Medico-social establishments	NO CONTACT WITH PATIENTSS	NO, wish to be	0	NA	NA	NA	NA	not concerned	NA	NA	NA	NA	NA	NA	NA	NA	NA	NA	NA	N/A	concerned	4-Always	4-Always	0-Rarely	0-Rarely	0-Rarely	4-Always	2-Regularly less than half time	4-Always	2-Regularly less than half time	0-Rarely	0-Rarely	NO	2-Regularly, less than 1 day out of 2	4-Every day	4-Every day	0-Rarely	NO	4-Every day	4-Every day	NO	0	0	0	1	0
520	Female	2_30-39	Medico-social establishments	NURSING ASSISTANT	YES, 1 dose	0	NA	NA	NA	NA	concerned	4-Always	4-Always	2-Regularly less than half time	0-Never	0-Rarely	0-Rarely	2-Regularly less than half time	4-Always	4-Always	2-Regularly less than half time	2-Regularly less than half time	NO	concerned	4-Always	4-Always	0-Never	0-Never	0-Never	0-Never	0-Never	4-Always	4-Always	0-Never	0-Never	NO	4-Every day	4-Every day	4-Every day	2-Regularly, less than 1 day out of 2	NO	4-Every day	4-Every day	NO	0	1	0	1	0
523	Female	2_30-39	Medico-social establishments	NURSING ASSISTANT	NO, wish to be	1	02/21	had symptoms	Not at work	NO	not concerned	NA	NA	NA	NA	NA	NA	NA	NA	NA	NA	NA	N/A	concerned	4-Always	4-Always	0-Never	0-Never	0-Never	0-Never	0-Never	2-Regularly less than half time	4-Always	0-Never	0-Never	N/A	0-Never	4-Every day	4-Every day	4-Every day	N/A	0-Rarely	2-Regularly, less than 1 day out of 2	N/A	0	0	0	0	0
525	Male	4_>=50	Medico-social establishments	NO CONTACT WITH PATIENTSS	YES, 2 doses	0	NA	NA	NA	NA	not concerned	NA	NA	NA	NA	NA	NA	NA	NA	NA	NA	NA	N/A	concerned	4-Always	4-Always	0-Never	0-Never	0-Never	0-Never	0-Never	0-Never	2-Regularly less than half time	0-Never	0-Never	NO	0-Never	0-Rarely	0-Never	3-Regularly, more than 1 day out of 2	YES	4-Every day	4-Every day	YES	0	0	0	1	0
527	Female	4_>=50	Medico-social establishments	NO CONTACT WITH PATIENTSS	YES, 2 doses	0	NA	NA	NA	NA	not concerned	NA	NA	NA	NA	NA	NA	NA	NA	NA	NA	NA	N/A	not concerned	NA	NA	NA	NA	NA	NA	NA	NA	NA	NA	NA	N/A	3-Regularly, more than 1 day out of 2	0-Rarely	4-Every day	2-Regularly, less than 1 day out of 2	YES	4-Every day	4-Every day	NO	0	0	0	0	0
529	Female	4_>=50	Medical establishments	NURSING ASSISTANT	NO, do not know	0	NA	NA	NA	NA	concerned	4-Always	0-Never	4-Always	4-Always	0-Never	4-Always	4-Always	4-Always	4-Always	4-Always	4-Always	NO	concerned	4-Always	4-Always	0-Never	0-Never	0-Never	0-Never	2-Regularly less than half time	2-Regularly less than half time	4-Always	0-Never	0-Never	NO	0-Never	2-Regularly, less than 1 day out of 2	3-Regularly, more than 1 day out of 2	2-Regularly, less than 1 day out of 2	NO	4-Every day	4-Every day	NO	0	1	0	1	0
530	Female	3_40-49	Medico-social establishments	NO CONTACT WITH PATIENTSS	YES, 1 dose	0	NA	NA	NA	NA	not concerned	NA	NA	NA	NA	NA	NA	NA	NA	NA	NA	NA	N/A	concerned	2-Regularly less than half time	4-Always	0-Never	0-Never	0-Never	0-Never	0-Never	0-Never	0-Never	0-Never	0-Never	NO	3-Regularly, more than 1 day out of 2	4-Every day	0-Never	4-Every day	NO	4-Every day	0-Never	NO	0	0	0	1	0
531	Male	1_<30	Medico-social establishments	NURSE	YES, 2 doses	1	09/20	had symptoms	Do not know	NO	concerned	4-Always	4-Always	3-Regularly, more than half time	4-Always	4-Always	3-Regularly, more than half time	3-Regularly, more than half time	0-Rarely	4-Always	3-Regularly, more than half time	3-Regularly, more than half time	N/A	concerned	4-Always	4-Always	0-Rarely	4-Always	0-Rarely	4-Always	0-Rarely	0-Never	4-Always	0-Rarely	0-Rarely	N/A	4-Every day	4-Every day	4-Every day	0-Rarely	N/A	4-Every day	4-Every day	N/A	0	0	0	0	0
532	Female	1_<30	Medical establishments	OTHERS	YES, 2 doses	0	NA	NA	NA	NA	not concerned	NA	NA	NA	NA	NA	NA	NA	NA	NA	NA	NA	N/A	concerned	3-Regularly, more than half time	4-Always	0-Never	0-Never	0-Never	0-Never	0-Never	0-Rarely	0-Never	0-Never	0-Never	NO	4-Every day	0-Never	4-Every day	2-Regularly, less than 1 day out of 2	NO	0-Rarely	4-Every day	NO	0	0	0	1	0
534	Male	3_40-49	Medico-social establishments	OTHERS	YES, 1 dose	1	06/20	had symptoms	At work in contact with other professional	NO	concerned	4-Always	4-Always	4-Always	0-Rarely	0-Never	4-Always	4-Always	4-Always	4-Always	4-Always	4-Always	N/A	concerned	4-Always	4-Always	0-Never	0-Never	0-Never	0-Never	0-Never	0-Never	4-Always	0-Never	0-Never	N/A	2-Regularly, less than 1 day out of 2	0-Rarely	0-Never	3-Regularly, more than 1 day out of 2	N/A	4-Every day	4-Every day	N/A	0	0	0	0	0
535	Female	2_30-39	Medico-social establishments	NURSE	YES, 2 doses	0	NA	NA	NA	NA	concerned	4-Always	4-Always	4-Always	4-Always	4-Always	0-Rarely	4-Always	0-Never	4-Always	4-Always	0-Never	YES	concerned	4-Always	4-Always	0-Never	0-Rarely	0-Never	0-Never	0-Never	2-Regularly less than half time	2-Regularly less than half time	0-Never	0-Never	NO	4-Every day	0-Rarely	0-Rarely	2-Regularly, less than 1 day out of 2	NO	3-Regularly, more than 1 day out of 2	3-Regularly, more than 1 day out of 2	YES	0	0	0	1	0
536	Female	1_<30	Medical establishments	NO CONTACT WITH PATIENTSS	NO, wish to be	0	NA	NA	NA	NA	not concerned	NA	NA	NA	NA	NA	NA	NA	NA	NA	NA	NA	N/A	concerned	4-Always	4-Always	0-Never	0-Never	0-Never	0-Never	0-Never	0-Never	4-Always	0-Never	0-Never	NO	0-Never	4-Every day	4-Every day	0-Rarely	NO	4-Every day	4-Every day	NO	0	0	0	1	0
539	Female	1_<30	Medical establishments	NURSE	NO, wish to be	0	NA	NA	NA	NA	concerned	4-Always	0-Never	4-Always	4-Always	0-Rarely	4-Always	4-Always	4-Always	4-Always	4-Always	4-Always	YES	concerned	4-Always	2-Regularly less than half time	3-Regularly, more than half time	3-Regularly, more than half time	0-Rarely	2-Regularly less than half time	0-Rarely	2-Regularly less than half time	3-Regularly, more than half time	2-Regularly less than half time	0-Rarely	YES	3-Regularly, more than 1 day out of 2	3-Regularly, more than 1 day out of 2	3-Regularly, more than 1 day out of 2	2-Regularly, less than 1 day out of 2	YES	4-Every day	4-Every day	YES	0	0	0	0	0
540	Female	3_40-49	Medical establishments	NURSE	YES, 1 dose	0	NA	NA	NA	NA	concerned	4-Always	4-Always	4-Always	4-Always	0-Never	3-Regularly, more than half time	2-Regularly less than half time	4-Always	3-Regularly, more than half time	3-Regularly, more than half time	0-Never	NO	concerned	4-Always	4-Always	0-Never	0-Rarely	0-Never	0-Never	0-Never	0-Rarely	3-Regularly, more than half time	0-Never	0-Never	NO	0-Never	4-Every day	4-Every day	0-Never	NO	0-Rarely	4-Every day	NO	0	1	0	1	0
541	Female	2_30-39	Medico-social establishments	NO CONTACT WITH PATIENTSS	NO, do not wish to be	0	NA	NA	NA	NA	not concerned	NA	NA	NA	NA	NA	NA	NA	NA	NA	NA	NA	N/A	not concerned	NA	NA	NA	NA	NA	NA	NA	NA	NA	NA	NA	N/A	3-Regularly, more than 1 day out of 2	0-Never	4-Every day	0-Rarely	NO	4-Every day	4-Every day	NO	0	0	0	0	0
542	Female	4_>=50	Medico-social establishments	NURSING ASSISTANT	YES, 2 doses	0	NA	NA	NA	NA	concerned	4-Always	0-Never	4-Always	4-Always	4-Always	4-Always	4-Always	4-Always	4-Always	4-Always	4-Always	NO	concerned	4-Always	4-Always	0-Never	0-Rarely	0-Never	0-Never	0-Never	3-Regularly, more than half time	3-Regularly, more than half time	0-Never	0-Never	NO	0-Rarely	0-Rarely	4-Every day	4-Every day	NO	4-Every day	4-Every day	NO	0	1	0	1	0
547	Female	4_>=50	Medical establishments	NURSING ASSISTANT	NO, wish to be	1	10/20	had symptoms	At work in contact with covid+ patient	NO	concerned	4-Always	4-Always	0-Never	0-Never	2-Regularly less than half time	2-Regularly less than half time	2-Regularly less than half time	2-Regularly less than half time	4-Always	0-Rarely	0-Never	N/A	concerned	4-Always	4-Always	0-Never	0-Never	0-Never	0-Never	0-Never	0-Never	4-Always	0-Never	0-Never	N/A	4-Every day	0-Rarely	4-Every day	3-Regularly, more than 1 day out of 2	N/A	4-Every day	3-Regularly, more than 1 day out of 2	N/A	1	0	1	0	1
551	Female	4_>=50	Medico-social establishments	NO CONTACT WITH PATIENTSS	YES, 1 dose	1	02/21	No symptoms	Not at work	NO	not concerned	NA	NA	NA	NA	NA	NA	NA	NA	NA	NA	NA	N/A	not concerned	NA	NA	NA	NA	NA	NA	NA	NA	NA	NA	NA	N/A	3-Regularly, more than 1 day out of 2	0-Rarely	0-Never	3-Regularly, more than 1 day out of 2	N/A	2-Regularly, less than 1 day out of 2	4-Every day	N/A	0	0	0	0	0
552	Female	3_40-49	Medico-social establishments	NURSE	YES, 1 dose	0	NA	NA	NA	NA	concerned	4-Always	2-Regularly less than half time	4-Always	4-Always	2-Regularly less than half time	2-Regularly less than half time	3-Regularly, more than half time	0-Never	2-Regularly less than half time	0-Never	0-Never	NO	concerned	3-Regularly, more than half time	4-Always	0-Never	0-Never	0-Never	0-Never	2-Regularly less than half time	0-Never	2-Regularly less than half time	0-Never	0-Never	NO	0-Rarely	3-Regularly, more than 1 day out of 2	0-Never	3-Regularly, more than 1 day out of 2	NO	4-Every day	4-Every day	NO	0	1	0	1	0
553	Female	2_30-39	Medico-social establishments	NO CONTACT WITH PATIENTSS	YES, 2 doses	0	NA	NA	NA	NA	concerned	4-Always	4-Always	0-Never	4-Always	3-Regularly, more than half time	4-Always	4-Always	2-Regularly less than half time	2-Regularly less than half time	0-Never	0-Never	NO	concerned	4-Always	4-Always	0-Never	0-Rarely	4-Always	4-Always	4-Always	0-Rarely	2-Regularly less than half time	2-Regularly less than half time	2-Regularly less than half time	YES	0-Rarely	0-Rarely	4-Every day	2-Regularly, less than 1 day out of 2	NO	4-Every day	4-Every day	NO	0	1	0	0	0
554	Female	4_>=50	Medico-social establishments	OTHERS	YES, 2 doses	0	NA	NA	NA	NA	concerned	4-Always	4-Always	0-Never	4-Always	3-Regularly, more than half time	4-Always	4-Always	3-Regularly, more than half time	0-Rarely	4-Always	0-Rarely	NO	concerned	4-Always	4-Always	0-Never	4-Always	0-Never	2-Regularly less than half time	0-Never	4-Always	0-Never	0-Never	0-Never	NO	0-Never	3-Regularly, more than 1 day out of 2	3-Regularly, more than 1 day out of 2	3-Regularly, more than 1 day out of 2	NO	4-Every day	4-Every day	NO	0	1	0	1	0
556	Female	1_<30	Medical establishments	NURSE	NO, do not know	0	NA	NA	NA	NA	concerned	4-Always	0-Never	4-Always	4-Always	0-Never	4-Always	4-Always	4-Always	4-Always	4-Always	0-Never	NO	concerned	4-Always	4-Always	0-Never	0-Never	0-Never	0-Never	2-Regularly less than half time	2-Regularly less than half time	3-Regularly, more than half time	0-Rarely	0-Never	NO	3-Regularly, more than 1 day out of 2	2-Regularly, less than 1 day out of 2	3-Regularly, more than 1 day out of 2	0-Rarely	NO	4-Every day	4-Every day	NO	0	1	0	1	0
557	Female	2_30-39	Medical establishments	NO CONTACT WITH PATIENTSS	NO, do not wish to be	1	09/20	had symptoms	At work in contact with covid+ patient	NO	concerned	4-Always	4-Always	4-Always	4-Always	4-Always	4-Always	4-Always	4-Always	4-Always	4-Always	4-Always	N/A	concerned	4-Always	4-Always	0-Rarely	4-Always	3-Regularly, more than half time	4-Always	0-Rarely	4-Always	4-Always	0-Rarely	0-Never	N/A	0-Never	3-Regularly, more than 1 day out of 2	4-Every day	3-Regularly, more than 1 day out of 2	N/A	4-Every day	4-Every day	N/A	1	0	1	0	1
558	Male	3_40-49	Medico-social establishments	OTHERS	NO, wish to be	1	01/21	had symptoms	At work in contact with other professional	NO	concerned	4-Always	4-Always	0-Never	0-Never	0-Never	0-Rarely	4-Always	0-Rarely	4-Always	0-Never	0-Never	N/A	concerned	4-Always	4-Always	0-Never	0-Never	0-Never	0-Rarely	4-Always	0-Rarely	4-Always	0-Never	0-Never	N/A	4-Every day	4-Every day	0-Never	0-Rarely	N/A	0-Rarely	0-Rarely	N/A	1	0	1	0	1
561	Female	4_>=50	Medico-social establishments	NO CONTACT WITH PATIENTSS	YES, 2 doses	0	NA	NA	NA	NA	not concerned	NA	NA	NA	NA	NA	NA	NA	NA	NA	NA	NA	N/A	concerned	4-Always	4-Always	0-Never	4-Always	0-Never	0-Never	0-Never	0-Rarely	4-Always	0-Never	0-Never	NO	0-Never	0-Never	4-Every day	4-Every day	YES	4-Every day	4-Every day	YES	0	0	0	1	0
562	Male	2_30-39	Medical establishments	NURSE	NO, wish to be	0	NA	NA	NA	NA	concerned	3-Regularly, more than half time	4-Always	0-Never	0-Rarely	0-Never	0-Rarely	4-Always	4-Always	2-Regularly less than half time	0-Never	0-Never	NO	concerned	3-Regularly, more than half time	4-Always	0-Never	0-Never	0-Never	0-Never	0-Never	0-Never	0-Rarely	0-Never	0-Never	NO	2-Regularly, less than 1 day out of 2	4-Every day	4-Every day	0-Rarely	NO	4-Every day	4-Every day	NO	0	1	0	1	0
563	Female	4_>=50	Medico-social establishments	NO CONTACT WITH PATIENTSS	NO, wish to be	1	01/21	No symptoms	At work in contact with covid+ patient	NO	concerned	4-Always	4-Always	2-Regularly less than half time	2-Regularly less than half time	3-Regularly, more than half time	3-Regularly, more than half time	4-Always	4-Always	4-Always	3-Regularly, more than half time	0-Rarely	N/A	not concerned	NA	NA	NA	NA	NA	NA	NA	NA	NA	NA	NA	N/A	0-Never	2-Regularly, less than 1 day out of 2	4-Every day	2-Regularly, less than 1 day out of 2	N/A	3-Regularly, more than 1 day out of 2	4-Every day	N/A	1	0	0	0	1
564	Male	3_40-49	Medical establishments	OTHERS	YES, 1 dose	0	NA	NA	NA	NA	concerned	4-Always	4-Always	0-Rarely	4-Always	0-Never	4-Always	3-Regularly, more than half time	4-Always	4-Always	4-Always	0-Rarely	NO	concerned	4-Always	4-Always	0-Rarely	4-Always	0-Never	0-Never	0-Rarely	0-Rarely	3-Regularly, more than half time	0-Rarely	0-Rarely	NO	3-Regularly, more than 1 day out of 2	4-Every day	4-Every day	2-Regularly, less than 1 day out of 2	NO	4-Every day	0-Never	NO	0	1	0	1	0
565	Female	1_<30	Medico-social establishments	NO CONTACT WITH PATIENTSS	NO, wish to be	0	NA	NA	NA	NA	not concerned	NA	NA	NA	NA	NA	NA	NA	NA	NA	NA	NA	N/A	concerned	4-Always	4-Always	0-Rarely	0-Never	0-Never	0-Rarely	0-Rarely	0-Rarely	4-Always	0-Never	0-Never	NO	3-Regularly, more than 1 day out of 2	4-Every day	4-Every day	2-Regularly, less than 1 day out of 2	NO	3-Regularly, more than 1 day out of 2	4-Every day	NO	0	0	0	1	0
568	Female	1_<30	Medico-social establishments	NO CONTACT WITH PATIENTSS	NO, wish to be	0	NA	NA	NA	NA	concerned	3-Regularly, more than half time	3-Regularly, more than half time	4-Always	4-Always	2-Regularly less than half time	2-Regularly less than half time	0-Never	4-Always	0-Rarely	0-Never	0-Never	NO	concerned	3-Regularly, more than half time	3-Regularly, more than half time	0-Never	0-Never	0-Never	0-Never	0-Never	0-Never	0-Rarely	0-Never	0-Never	NO	3-Regularly, more than 1 day out of 2	0-Rarely	4-Every day	0-Never	YES	4-Every day	4-Every day	NO	0	1	0	1	0
569	Male	3_40-49	Medical establishments	NURSE	YES, 1 dose	0	NA	NA	NA	NA	concerned	4-Always	2-Regularly less than half time	2-Regularly less than half time	4-Always	2-Regularly less than half time	2-Regularly less than half time	3-Regularly, more than half time	2-Regularly less than half time	4-Always	3-Regularly, more than half time	0-Never	NO	concerned	4-Always	4-Always	0-Rarely	2-Regularly less than half time	0-Rarely	0-Rarely	0-Rarely	2-Regularly less than half time	2-Regularly less than half time	0-Rarely	0-Never	NO	3-Regularly, more than 1 day out of 2	3-Regularly, more than 1 day out of 2	3-Regularly, more than 1 day out of 2	2-Regularly, less than 1 day out of 2	NO	4-Every day	4-Every day	NO	0	1	0	1	0
570	Female	2_30-39	Medico-social establishments	NO CONTACT WITH PATIENTSS	NO, wish to be	0	NA	NA	NA	NA	concerned	4-Always	4-Always	4-Always	4-Always	4-Always	0-Rarely	4-Always	0-Rarely	4-Always	4-Always	4-Always	NO	concerned	4-Always	4-Always	0-Rarely	4-Always	0-Never	0-Never	0-Never	0-Never	4-Always	0-Never	0-Never	NO	3-Regularly, more than 1 day out of 2	3-Regularly, more than 1 day out of 2	4-Every day	0-Rarely	NO	4-Every day	4-Every day	NO	0	1	0	1	0
572	Female	3_40-49	Medical establishments	NURSING ASSISTANT	YES, 2 doses	0	NA	NA	NA	NA	concerned	4-Always	4-Always	0-Rarely	4-Always	4-Always	4-Always	4-Always	4-Always	4-Always	4-Always	0-Rarely	NO	concerned	4-Always	4-Always	0-Never	0-Never	0-Never	0-Never	0-Rarely	2-Regularly less than half time	4-Always	0-Never	0-Never	NO	0-Never	3-Regularly, more than 1 day out of 2	3-Regularly, more than 1 day out of 2	0-Rarely	NO	2-Regularly, less than 1 day out of 2	4-Every day	NO	0	1	0	1	0
576	Female	3_40-49	Medical establishments	NURSE	YES, 1 dose	0	NA	NA	NA	NA	concerned	4-Always	0-Never	4-Always	4-Always	0-Never	4-Always	4-Always	4-Always	4-Always	4-Always	0-Never	NO	concerned	4-Always	4-Always	0-Rarely	0-Rarely	0-Rarely	0-Never	0-Never	0-Never	4-Always	0-Never	0-Never	NO	0-Never	0-Rarely	4-Every day	0-Rarely	NO	4-Every day	0-Never	NO	0	1	0	1	0
577	Female	1_<30	Medical establishments	NURSING ASSISTANT	NO, wish to be	0	NA	NA	NA	NA	concerned	4-Always	0-Rarely	4-Always	4-Always	0-Never	4-Always	4-Always	4-Always	4-Always	4-Always	0-Never	NO	concerned	4-Always	4-Always	0-Never	0-Never	0-Never	0-Never	0-Never	2-Regularly less than half time	3-Regularly, more than half time	0-Never	0-Never	NO	0-Never	0-Rarely	4-Every day	0-Rarely	NO	4-Every day	0-Never	NO	0	1	0	1	0
578	Female	1_<30	Medical establishments	NURSE	NO, wish to be	0	NA	NA	NA	NA	concerned	4-Always	4-Always	4-Always	4-Always	0-Never	4-Always	4-Always	4-Always	4-Always	4-Always	4-Always	NO	concerned	4-Always	4-Always	4-Always	4-Always	0-Never	0-Rarely	0-Rarely	4-Always	3-Regularly, more than half time	0-Never	0-Never	NO	0-Never	2-Regularly, less than 1 day out of 2	0-Never	0-Rarely	NO	4-Every day	4-Every day	NO	0	1	0	1	0
579	Female	1_<30	Medical establishments	NURSING ASSISTANT	NO, do not know	0	NA	NA	NA	NA	concerned	4-Always	4-Always	4-Always	4-Always	0-Never	4-Always	4-Always	4-Always	4-Always	4-Always	4-Always	NO	concerned	4-Always	4-Always	4-Always	4-Always	0-Never	0-Never	0-Never	3-Regularly, more than half time	4-Always	0-Never	0-Never	NO	0-Rarely	3-Regularly, more than 1 day out of 2	4-Every day	0-Rarely	NO	3-Regularly, more than 1 day out of 2	3-Regularly, more than 1 day out of 2	NO	0	1	0	1	0
580	Female	4_>=50	Medico-social establishments	NO CONTACT WITH PATIENTSS	YES, 2 doses	0	NA	NA	NA	NA	not concerned	NA	NA	NA	NA	NA	NA	NA	NA	NA	NA	NA	N/A	not concerned	NA	NA	NA	NA	NA	NA	NA	NA	NA	NA	NA	N/A	0-Never	0-Rarely	0-Rarely	0-Rarely	YES	4-Every day	4-Every day	NO	0	0	0	0	0
582	Female	1_<30	Medical establishments	NURSING ASSISTANT	YES, 1 dose	1	12/20	had symptoms	At work in contact with covid+ patient	NO	concerned	4-Always	4-Always	4-Always	4-Always	0-Never	4-Always	4-Always	4-Always	4-Always	0-Never	0-Never	N/A	concerned	4-Always	4-Always	4-Always	4-Always	0-Never	4-Always	4-Always	4-Always	4-Always	0-Never	0-Never	N/A	0-Never	0-Never	0-Never	0-Never	N/A	4-Every day	4-Every day	N/A	1	0	1	0	1
583	Male	3_40-49	Medico-social establishments	OTHERS	YES, 2 doses	0	NA	NA	NA	NA	not concerned	NA	NA	NA	NA	NA	NA	NA	NA	NA	NA	NA	N/A	concerned	4-Always	4-Always	0-Rarely	4-Always	0-Rarely	0-Rarely	0-Rarely	0-Never	0-Never	0-Rarely	0-Rarely	NO	4-Every day	0-Never	4-Every day	3-Regularly, more than 1 day out of 2	NO	2-Regularly, less than 1 day out of 2	4-Every day	NO	0	0	0	1	0
584	Female	2_30-39	Medico-social establishments	NO CONTACT WITH PATIENTSS	YES, 2 doses	0	NA	NA	NA	NA	concerned	4-Always	4-Always	0-Rarely	0-Never	0-Rarely	0-Never	0-Rarely	4-Always	4-Always	0-Rarely	0-Never	NO	concerned	4-Always	4-Always	0-Rarely	0-Never	0-Rarely	0-Never	0-Rarely	4-Always	4-Always	0-Rarely	0-Never	NO	0-Rarely	0-Rarely	4-Every day	4-Every day	NO	4-Every day	4-Every day	NO	0	1	0	1	0
585	Female	3_40-49	Medical establishments	NURSING ASSISTANT	YES, 2 doses	0	NA	NA	NA	NA	concerned	4-Always	4-Always	4-Always	4-Always	4-Always	4-Always	4-Always	4-Always	4-Always	4-Always	4-Always	NO	concerned	4-Always	4-Always	0-Rarely	0-Rarely	0-Rarely	0-Rarely	0-Rarely	0-Rarely	4-Always	0-Rarely	0-Rarely	NO	3-Regularly, more than 1 day out of 2	3-Regularly, more than 1 day out of 2	4-Every day	0-Rarely	NO	2-Regularly, less than 1 day out of 2	4-Every day	NO	0	1	0	1	0
586	Female	1_<30	Medical establishments	NURSING ASSISTANT	YES, 2 doses	0	NA	NA	NA	NA	concerned	4-Always	4-Always	4-Always	4-Always	4-Always	4-Always	4-Always	4-Always	4-Always	4-Always	4-Always	NO	concerned	4-Always	4-Always	0-Never	0-Never	0-Rarely	0-Rarely	0-Never	0-Never	4-Always	0-Never	0-Never	NO	4-Every day	4-Every day	4-Every day	4-Every day	NO	4-Every day	4-Every day	NO	0	1	0	1	0
590	Female	3_40-49	Medico-social establishments	NO CONTACT WITH PATIENTSS	YES, 2 doses	0	NA	NA	NA	NA	not concerned	NA	NA	NA	NA	NA	NA	NA	NA	NA	NA	NA	N/A	not concerned	NA	NA	NA	NA	NA	NA	NA	NA	NA	NA	NA	N/A	4-Every day	0-Rarely	0-Never	0-Rarely	YES	4-Every day	0-Never	YES	0	0	0	0	0
592	Male	3_40-49	Medico-social establishments	NO CONTACT WITH PATIENTSS	NO, wish to be	1	01/21	had symptoms	Not at work	NO	not concerned	NA	NA	NA	NA	NA	NA	NA	NA	NA	NA	NA	N/A	concerned	4-Always	4-Always	4-Always	0-Never	0-Never	0-Never	0-Never	0-Never	4-Always	0-Never	0-Never	N/A	0-Never	0-Rarely	0-Never	2-Regularly, less than 1 day out of 2	N/A	4-Every day	4-Every day	N/A	0	0	0	0	0
593	Female	1_<30	Medico-social establishments	NO CONTACT WITH PATIENTSS	NO, do not wish to be	0	NA	NA	NA	NA	not concerned	NA	NA	NA	NA	NA	NA	NA	NA	NA	NA	NA	N/A	not concerned	NA	NA	NA	NA	NA	NA	NA	NA	NA	NA	NA	N/A	4-Every day	0-Rarely	0-Never	0-Never	NO	3-Regularly, more than 1 day out of 2	4-Every day	NO	0	0	0	0	0
594	Female	2_30-39	Medico-social establishments	NO CONTACT WITH PATIENTSS	YES, 1 dose	0	NA	NA	NA	NA	not concerned	NA	NA	NA	NA	NA	NA	NA	NA	NA	NA	NA	N/A	not concerned	NA	NA	NA	NA	NA	NA	NA	NA	NA	NA	NA	N/A	0-Rarely	0-Never	0-Never	0-Rarely	YES	2-Regularly, less than 1 day out of 2	0-Never	YES	0	0	0	0	0
595	Male	4_>=50	Medical establishments	DOCTORS	YES, 2 doses	0	NA	NA	NA	NA	concerned	3-Regularly, more than half time	4-Always	3-Regularly, more than half time	0-Rarely	0-Rarely	3-Regularly, more than half time	4-Always	3-Regularly, more than half time	3-Regularly, more than half time	4-Always	0-Never	NO	concerned	2-Regularly less than half time	4-Always	0-Never	0-Never	0-Never	0-Never	0-Never	0-Never	0-Never	0-Never	0-Never	NO	4-Every day	0-Rarely	0-Never	2-Regularly, less than 1 day out of 2	NO	4-Every day	4-Every day	NO	0	1	0	1	0
596	Female	3_40-49	Medico-social establishments	NO CONTACT WITH PATIENTSS	NO, wish to be	0	NA	NA	NA	NA	not concerned	NA	NA	NA	NA	NA	NA	NA	NA	NA	NA	NA	N/A	concerned	4-Always	4-Always	0-Never	0-Never	0-Never	0-Never	0-Never	0-Never	0-Never	0-Never	0-Never	NO	4-Every day	4-Every day	0-Never	2-Regularly, less than 1 day out of 2	NO	4-Every day	4-Every day	NO	0	0	0	1	0
597	Female	2_30-39	Medico-social establishments	NO CONTACT WITH PATIENTSS	NO, wish to be	1	04/20	had symptoms	At work in contact with covid+ patient	NO	concerned	4-Always	0-Never	4-Always	0-Never	0-Never	4-Always	4-Always	4-Always	4-Always	4-Always	0-Never	N/A	concerned	4-Always	0-Never	4-Always	0-Never	0-Never	4-Always	4-Always	4-Always	4-Always	4-Always	0-Never	N/A	3-Regularly, more than 1 day out of 2	4-Every day	0-Never	2-Regularly, less than 1 day out of 2	N/A	4-Every day	4-Every day	N/A	0	0	0	0	0
599	Female	1_<30	Medico-social establishments	NURSING ASSISTANT	YES, 1 dose	0	NA	NA	NA	NA	not concerned	NA	NA	NA	NA	NA	NA	NA	NA	NA	NA	NA	N/A	not concerned	NA	NA	NA	NA	NA	NA	NA	NA	NA	NA	NA	N/A	4-Every day	4-Every day	4-Every day	0-Rarely	NO	4-Every day	4-Every day	NO	0	0	0	0	0
601	Female	2_30-39	Medico-social establishments	NO CONTACT WITH PATIENTSS	NO, do not know	0	NA	NA	NA	NA	concerned	4-Always	4-Always	0-Rarely	0-Rarely	0-Rarely	0-Rarely	0-Rarely	0-Never	2-Regularly less than half time	0-Never	0-Never	NO	concerned	4-Always	4-Always	0-Rarely	0-Rarely	0-Rarely	0-Rarely	0-Rarely	0-Never	2-Regularly less than half time	0-Never	0-Never	NO	4-Every day	0-Rarely	0-Never	0-Rarely	NO	4-Every day	4-Every day	NO	0	1	0	1	0
602	Male	4_>=50	Medico-social establishments	NO CONTACT WITH PATIENTSS	NO, wish to be	0	NA	NA	NA	NA	not concerned	NA	NA	NA	NA	NA	NA	NA	NA	NA	NA	NA	N/A	not concerned	NA	NA	NA	NA	NA	NA	NA	NA	NA	NA	NA	N/A	0-Never	3-Regularly, more than 1 day out of 2	0-Never	0-Rarely	NO	0-Rarely	0-Never	NO	0	0	0	0	0
607	Female	1_<30	Medico-social establishments	NO CONTACT WITH PATIENTSS	YES, 1 dose	0	NA	NA	NA	NA	concerned	4-Always	4-Always	0-Never	0-Never	4-Always	4-Always	0-Never	4-Always	4-Always	4-Always	4-Always	NO	concerned	2-Regularly less than half time	4-Always	0-Never	0-Never	0-Never	0-Never	0-Never	0-Rarely	3-Regularly, more than half time	0-Rarely	0-Never	NO	4-Every day	4-Every day	4-Every day	2-Regularly, less than 1 day out of 2	NO	2-Regularly, less than 1 day out of 2	4-Every day	NO	0	1	0	1	0
608	Female	2_30-39	Medical establishments	DOCTORS	NO, wish to be	1	01/21	had symptoms	At work in contact with other professional	NO	concerned	4-Always	0-Rarely	4-Always	4-Always	0-Never	4-Always	3-Regularly, more than half time	3-Regularly, more than half time	0-Rarely	0-Rarely	0-Never	N/A	concerned	4-Always	4-Always	0-Rarely	0-Rarely	0-Never	0-Rarely	0-Never	0-Never	0-Rarely	0-Never	0-Never	N/A	2-Regularly, less than 1 day out of 2	3-Regularly, more than 1 day out of 2	2-Regularly, less than 1 day out of 2	2-Regularly, less than 1 day out of 2	N/A	3-Regularly, more than 1 day out of 2	4-Every day	N/A	1	0	1	0	1
610	Male	1_<30	Medical establishments	NO CONTACT WITH PATIENTSS	YES, 2 doses	1	01/21	No symptoms	Do not know	NO	not concerned	NA	NA	NA	NA	NA	NA	NA	NA	NA	NA	NA	N/A	not concerned	NA	NA	NA	NA	NA	NA	NA	NA	NA	NA	NA	N/A	4-Every day	4-Every day	4-Every day	2-Regularly, less than 1 day out of 2	N/A	4-Every day	4-Every day	N/A	0	0	0	0	0
611	Female	3_40-49	Medical establishments	NURSING ASSISTANT	NO, do not know	1	01/21	had symptoms	Not at work	NO	not concerned	NA	NA	NA	NA	NA	NA	NA	NA	NA	NA	NA	N/A	concerned	4-Always	4-Always	0-Never	0-Never	0-Never	0-Never	0-Never	3-Regularly, more than half time	4-Always	0-Never	0-Never	N/A	0-Never	2-Regularly, less than 1 day out of 2	4-Every day	0-Never	N/A	4-Every day	4-Every day	N/A	0	0	0	0	0
612	Male	4_>=50	Medico-social establishments	NO CONTACT WITH PATIENTSS	YES, 1 dose	0	NA	NA	NA	NA	not concerned	NA	NA	NA	NA	NA	NA	NA	NA	NA	NA	NA	N/A	not concerned	NA	NA	NA	NA	NA	NA	NA	NA	NA	NA	NA	N/A	0-Rarely	4-Every day	0-Never	0-Rarely	YES	4-Every day	4-Every day	NO	0	0	0	0	0
613	Female	3_40-49	Medico-social establishments	NURSE	YES, 1 dose	1	12/20	had symptoms	At work in contact with covid+ patient	NO	concerned	4-Always	4-Always	0-Rarely	3-Regularly, more than half time	0-Never	0-Rarely	4-Always	4-Always	4-Always	0-Never	0-Never	N/A	concerned	4-Always	4-Always	0-Never	0-Never	0-Never	0-Never	0-Never	0-Never	0-Never	0-Never	0-Never	N/A	0-Never	2-Regularly, less than 1 day out of 2	4-Every day	0-Rarely	N/A	0-Rarely	4-Every day	N/A	1	0	1	0	1
614	Female	1_<30	Medico-social establishments	NURSE	NO, wish to be	0	NA	NA	NA	NA	not concerned	NA	NA	NA	NA	NA	NA	NA	NA	NA	NA	NA	N/A	concerned	4-Always	4-Always	0-Never	0-Never	0-Never	0-Never	0-Rarely	0-Never	2-Regularly less than half time	0-Never	0-Never	NO	4-Every day	2-Regularly, less than 1 day out of 2	0-Never	3-Regularly, more than 1 day out of 2	NO	4-Every day	4-Every day	NO	0	0	0	1	0
615	Male	2_30-39	Medical establishments	DOCTORS	YES, 1 dose	0	NA	NA	NA	NA	not concerned	NA	NA	NA	NA	NA	NA	NA	NA	NA	NA	NA	N/A	concerned	4-Always	4-Always	0-Rarely	0-Never	0-Never	0-Never	0-Never	0-Never	0-Never	0-Never	0-Never	NO	0-Never	0-Rarely	3-Regularly, more than 1 day out of 2	3-Regularly, more than 1 day out of 2	NO	4-Every day	3-Regularly, more than 1 day out of 2	NO	0	0	0	1	0
616	Female	1_<30	Medical establishments	NURSE	NO, wish to be	1	11/20	had symptoms	Do not know	NO	not concerned	NA	NA	NA	NA	NA	NA	NA	NA	NA	NA	NA	N/A	concerned	3-Regularly, more than half time	3-Regularly, more than half time	0-Never	0-Never	0-Never	0-Rarely	0-Never	0-Never	0-Rarely	0-Never	0-Never	N/A	4-Every day	3-Regularly, more than 1 day out of 2	4-Every day	4-Every day	N/A	4-Every day	4-Every day	N/A	0	0	0	0	0
617	Female	3_40-49	Medical establishments	NO CONTACT WITH PATIENTSS	NO, do not know	0	NA	NA	NA	NA	not concerned	NA	NA	NA	NA	NA	NA	NA	NA	NA	NA	NA	N/A	not concerned	NA	NA	NA	NA	NA	NA	NA	NA	NA	NA	NA	N/A	0-Never	4-Every day	4-Every day	0-Never	NO	4-Every day	4-Every day	NO	0	0	0	0	0
620	Female	3_40-49	Medico-social establishments	NURSING ASSISTANT	YES, 2 doses	0	NA	NA	NA	NA	concerned	4-Always	0-Never	4-Always	4-Always	0-Never	4-Always	4-Always	4-Always	4-Always	4-Always	0-Never	NO	concerned	4-Always	4-Always	0-Never	0-Never	0-Never	0-Never	0-Never	0-Never	0-Rarely	0-Never	0-Never	NO	0-Never	0-Never	0-Never	0-Rarely	NO	0-Never	4-Every day	NO	0	1	0	1	0
621	Female	4_>=50	Medico-social establishments	NO CONTACT WITH PATIENTSS	NO, do not wish to be	0	NA	NA	NA	NA	concerned	4-Always	4-Always	0-Rarely	0-Rarely	0-Rarely	0-Rarely	0-Rarely	0-Rarely	4-Always	0-Never	0-Never	YES	concerned	4-Always	4-Always	0-Never	0-Never	0-Never	0-Never	0-Never	0-Never	4-Always	0-Never	0-Never	NO	4-Every day	0-Never	0-Rarely	0-Rarely	YES	4-Every day	4-Every day	NO	0	0	0	1	0
622	Female	3_40-49	Medical establishments	NURSE	NO, do not know	1	03/20	had symptoms	At work in contact with covid+ patient	NO	concerned	4-Always	4-Always	4-Always	4-Always	0-Rarely	4-Always	4-Always	2-Regularly less than half time	3-Regularly, more than half time	3-Regularly, more than half time	0-Never	N/A	concerned	3-Regularly, more than half time	4-Always	0-Rarely	0-Never	0-Never	0-Never	0-Never	0-Never	0-Rarely	0-Never	0-Never	N/A	3-Regularly, more than 1 day out of 2	3-Regularly, more than 1 day out of 2	4-Every day	0-Rarely	N/A	3-Regularly, more than 1 day out of 2	3-Regularly, more than 1 day out of 2	N/A	0	0	0	0	0
624	Female	1_<30	Medical establishments	NO CONTACT WITH PATIENTSS	NO, wish to be	0	NA	NA	NA	NA	concerned	4-Always	4-Always	0-Rarely	2-Regularly less than half time	0-Never	0-Never	0-Rarely	0-Rarely	4-Always	0-Never	0-Never	NO	concerned	4-Always	4-Always	0-Never	0-Never	0-Never	0-Never	0-Never	0-Never	4-Always	0-Never	0-Never	NO	4-Every day	4-Every day	4-Every day	4-Every day	NO	4-Every day	4-Every day	NO	0	1	0	1	0
627	Female	3_40-49	Medical establishments	NO CONTACT WITH PATIENTSS	YES, 1 dose	1	10/20	had symptoms	At work in contact with other professional	NO	not concerned	NA	NA	NA	NA	NA	NA	NA	NA	NA	NA	NA	N/A	not concerned	NA	NA	NA	NA	NA	NA	NA	NA	NA	NA	NA	N/A	0-Never	4-Every day	4-Every day	0-Never	N/A	0-Rarely	0-Never	N/A	0	0	0	0	1
631	Female	4_>=50	Medical establishments	NURSING ASSISTANT	YES, 2 doses	0	NA	NA	NA	NA	not concerned	NA	NA	NA	NA	NA	NA	NA	NA	NA	NA	NA	N/A	concerned	4-Always	4-Always	0-Never	0-Never	0-Never	0-Never	0-Never	0-Never	0-Rarely	0-Never	0-Never	NO	0-Never	3-Regularly, more than 1 day out of 2	0-Never	0-Rarely	NO	4-Every day	4-Every day	NO	0	0	0	1	0
633	Male	1_<30	Medical establishments	NURSE	NO, do not know	0	NA	NA	NA	NA	concerned	4-Always	0-Never	4-Always	4-Always	0-Never	4-Always	4-Always	0-Rarely	4-Always	4-Always	0-Never	NO	concerned	3-Regularly, more than half time	4-Always	0-Never	0-Never	0-Never	0-Never	0-Rarely	0-Rarely	3-Regularly, more than half time	0-Rarely	0-Rarely	NO	2-Regularly, less than 1 day out of 2	4-Every day	2-Regularly, less than 1 day out of 2	0-Rarely	NO	4-Every day	4-Every day	NO	0	1	0	1	0
634	Female	4_>=50	Medical establishments	NURSING ASSISTANT	YES, 1 dose	1	10/20	had symptoms	At work in contact with covid+ patient	NO	concerned	4-Always	4-Always	0-Rarely	4-Always	0-Never	4-Always	3-Regularly, more than half time	4-Always	4-Always	0-Never	0-Never	N/A	concerned	4-Always	4-Always	0-Never	0-Never	0-Never	0-Never	0-Rarely	3-Regularly, more than half time	3-Regularly, more than half time	0-Never	0-Never	N/A	0-Rarely	4-Every day	4-Every day	0-Rarely	N/A	2-Regularly, less than 1 day out of 2	2-Regularly, less than 1 day out of 2	N/A	1	0	1	0	1
636	Female	1_<30	Medical establishments	NURSE	YES, 2 doses	0	NA	NA	NA	NA	concerned	4-Always	4-Always	2-Regularly less than half time	4-Always	0-Never	4-Always	2-Regularly less than half time	3-Regularly, more than half time	3-Regularly, more than half time	2-Regularly less than half time	0-Never	NO	concerned	4-Always	4-Always	0-Never	0-Rarely	0-Never	3-Regularly, more than half time	0-Never	0-Never	2-Regularly less than half time	0-Never	0-Never	NO	0-Never	3-Regularly, more than 1 day out of 2	3-Regularly, more than 1 day out of 2	0-Rarely	NO	4-Every day	4-Every day	NO	0	1	0	1	0
637	Female	4_>=50	Medical establishments	NURSE	NO, wish to be	0	NA	NA	NA	NA	not concerned	NA	NA	NA	NA	NA	NA	NA	NA	NA	NA	NA	N/A	concerned	4-Always	0-Rarely	0-Never	0-Never	0-Never	0-Never	0-Never	3-Regularly, more than half time	4-Always	0-Never	0-Never	NO	0-Never	3-Regularly, more than 1 day out of 2	3-Regularly, more than 1 day out of 2	0-Rarely	YES	4-Every day	4-Every day	YES	0	0	0	1	0
638	Female	4_>=50	Medical establishments	NURSING ASSISTANT	NO, wish to be	0	NA	NA	NA	NA	concerned	4-Always	4-Always	4-Always	4-Always	4-Always	4-Always	4-Always	4-Always	4-Always	4-Always	4-Always	NO	concerned	4-Always	4-Always	0-Never	0-Never	0-Never	0-Never	2-Regularly less than half time	2-Regularly less than half time	0-Rarely	0-Never	0-Never	NO	0-Never	3-Regularly, more than 1 day out of 2	3-Regularly, more than 1 day out of 2	0-Rarely	NO	4-Every day	4-Every day	NO	0	1	0	1	0
640	Male	2_30-39	Medical establishments	NURSE	YES, 1 dose	1	10/20	had symptoms	Not at work	NO	concerned	3-Regularly, more than half time	4-Always	3-Regularly, more than half time	3-Regularly, more than half time	0-Never	4-Always	4-Always	0-Never	4-Always	4-Always	3-Regularly, more than half time	N/A	concerned	3-Regularly, more than half time	4-Always	0-Never	0-Never	0-Never	0-Never	0-Never	0-Never	3-Regularly, more than half time	0-Never	0-Never	N/A	4-Every day	4-Every day	3-Regularly, more than 1 day out of 2	3-Regularly, more than 1 day out of 2	N/A	3-Regularly, more than 1 day out of 2	4-Every day	N/A	0	0	0	0	0
641	Female	2_30-39	Medical establishments	NO CONTACT WITH PATIENTSS	NO, do not know	0	NA	NA	NA	NA	not concerned	NA	NA	NA	NA	NA	NA	NA	NA	NA	NA	NA	N/A	not concerned	NA	NA	NA	NA	NA	NA	NA	NA	NA	NA	NA	N/A	4-Every day	4-Every day	4-Every day	0-Rarely	NO	4-Every day	0-Never	NO	0	0	0	0	0
643	Male	2_30-39	Medico-social establishments	NURSING ASSISTANT	YES, 1 dose	0	NA	NA	NA	NA	not concerned	NA	NA	NA	NA	NA	NA	NA	NA	NA	NA	NA	N/A	concerned	4-Always	4-Always	0-Rarely	0-Rarely	0-Never	0-Rarely	4-Always	0-Never	4-Always	0-Never	0-Never	NO	0-Never	0-Never	0-Never	0-Rarely	NO	4-Every day	4-Every day	YES	0	0	0	1	0
644	Female	3_40-49	Medical establishments	NURSE	YES, 2 doses	0	NA	NA	NA	NA	concerned	4-Always	4-Always	0-Never	4-Always	2-Regularly less than half time	2-Regularly less than half time	4-Always	2-Regularly less than half time	2-Regularly less than half time	0-Never	0-Never	NO	concerned	4-Always	4-Always	0-Never	0-Never	0-Never	0-Never	0-Never	2-Regularly less than half time	2-Regularly less than half time	0-Never	0-Never	NO	3-Regularly, more than 1 day out of 2	3-Regularly, more than 1 day out of 2	3-Regularly, more than 1 day out of 2	2-Regularly, less than 1 day out of 2	NO	4-Every day	4-Every day	NO	0	1	0	1	0
646	Female	4_>=50	Medical establishments	OTHERS	YES, 2 doses	0	NA	NA	NA	NA	not concerned	NA	NA	NA	NA	NA	NA	NA	NA	NA	NA	NA	N/A	not concerned	NA	NA	NA	NA	NA	NA	NA	NA	NA	NA	NA	N/A	2-Regularly, less than 1 day out of 2	3-Regularly, more than 1 day out of 2	0-Never	3-Regularly, more than 1 day out of 2	NO	4-Every day	4-Every day	YES	0	0	0	0	0
647	Female	3_40-49	Medical establishments	NURSE	YES, 1 dose	0	NA	NA	NA	NA	concerned	4-Always	0-Never	4-Always	4-Always	0-Rarely	4-Always	4-Always	3-Regularly, more than half time	4-Always	4-Always	4-Always	NO	concerned	4-Always	2-Regularly less than half time	3-Regularly, more than half time	4-Always	0-Rarely	2-Regularly less than half time	3-Regularly, more than half time	0-Rarely	4-Always	3-Regularly, more than half time	3-Regularly, more than half time	NO	4-Every day	4-Every day	4-Every day	0-Rarely	NO	0-Never	0-Never	NO	0	1	0	1	0
648	Female	2_30-39	Medical establishments	NURSE	NO, wish to be	0	NA	NA	NA	NA	concerned	4-Always	0-Never	4-Always	4-Always	0-Never	4-Always	4-Always	2-Regularly less than half time	4-Always	4-Always	0-Never	NO	concerned	4-Always	4-Always	0-Never	0-Never	0-Never	0-Never	0-Never	0-Never	4-Always	0-Never	0-Never	NO	0-Never	4-Every day	4-Every day	0-Rarely	NO	4-Every day	4-Every day	NO	0	1	0	1	0
649	Female	2_30-39	Medical establishments	NURSE	NO, wish to be	1	02/21	had symptoms	Do not know	NO	concerned	4-Always	4-Always	4-Always	4-Always	0-Rarely	4-Always	4-Always	4-Always	4-Always	4-Always	0-Never	N/A	not concerned	NA	NA	NA	NA	NA	NA	NA	NA	NA	NA	NA	N/A	0-Rarely	4-Every day	4-Every day	0-Never	N/A	4-Every day	4-Every day	N/A	0	0	0	0	0
651	Female	4_>=50	Medico-social establishments	NO CONTACT WITH PATIENTSS	NO, do not know	0	NA	NA	NA	NA	not concerned	NA	NA	NA	NA	NA	NA	NA	NA	NA	NA	NA	N/A	not concerned	NA	NA	NA	NA	NA	NA	NA	NA	NA	NA	NA	N/A	4-Every day	0-Never	0-Never	3-Regularly, more than 1 day out of 2	YES	4-Every day	0-Never	YES	0	0	0	0	0
655	Female	3_40-49	Medical establishments	NURSING ASSISTANT	YES, 1 dose	1	03/20	had symptoms	At work in contact with covid+ patient	NO	not concerned	NA	NA	NA	NA	NA	NA	NA	NA	NA	NA	NA	N/A	concerned	4-Always	4-Always	0-Never	0-Never	0-Never	0-Rarely	0-Rarely	0-Rarely	4-Always	0-Never	0-Never	N/A	3-Regularly, more than 1 day out of 2	3-Regularly, more than 1 day out of 2	4-Every day	0-Never	N/A	4-Every day	4-Every day	N/A	0	0	0	0	0
658	Female	1_<30	Medical establishments	NURSE	NO, wish to be	0	NA	NA	NA	NA	not concerned	NA	NA	NA	NA	NA	NA	NA	NA	NA	NA	NA	N/A	concerned	4-Always	4-Always	0-Rarely	0-Rarely	0-Never	0-Rarely	0-Rarely	0-Never	3-Regularly, more than half time	0-Rarely	0-Rarely	NO	4-Every day	3-Regularly, more than 1 day out of 2	2-Regularly, less than 1 day out of 2	0-Rarely	NO	4-Every day	0-Rarely	NO	0	0	0	1	0
659	Female	1_<30	Medical establishments	NO CONTACT WITH PATIENTSS	NO, do not know	0	NA	NA	NA	NA	not concerned	NA	NA	NA	NA	NA	NA	NA	NA	NA	NA	NA	N/A	concerned	2-Regularly less than half time	3-Regularly, more than half time	0-Never	0-Never	0-Never	0-Never	0-Never	0-Never	2-Regularly less than half time	0-Never	0-Never	NO	0-Never	4-Every day	0-Never	0-Rarely	NO	0-Rarely	0-Never	NO	0	0	0	1	0
663	Female	1_<30	Medico-social establishments	OTHERS	NO, wish to be	0	NA	NA	NA	NA	not concerned	NA	NA	NA	NA	NA	NA	NA	NA	NA	NA	NA	N/A	concerned	4-Always	4-Always	0-Never	0-Never	0-Never	0-Never	0-Never	0-Never	0-Never	0-Never	0-Never	NO	4-Every day	0-Rarely	0-Never	2-Regularly, less than 1 day out of 2	NO	4-Every day	0-Never	NO	0	0	0	1	0
664	Female	2_30-39	Medico-social establishments	NO CONTACT WITH PATIENTSS	NO, wish to be	1	03/21	had symptoms	At work in contact with covid+ patient	NO	concerned	4-Always	4-Always	0-Never	0-Never	4-Always	0-Never	4-Always	0-Never	3-Regularly, more than half time	4-Always	0-Rarely	N/A	concerned	4-Always	4-Always	0-Never	0-Never	2-Regularly less than half time	0-Never	4-Always	0-Never	3-Regularly, more than half time	4-Always	0-Rarely	N/A	0-Never	0-Rarely	0-Never	0-Rarely	N/A	4-Every day	4-Every day	N/A	0	0	0	0	0
665	Female	3_40-49	Medico-social establishments	NO CONTACT WITH PATIENTSS	YES, 2 doses	0	NA	NA	NA	NA	not concerned	NA	NA	NA	NA	NA	NA	NA	NA	NA	NA	NA	N/A	concerned	4-Always	4-Always	0-Never	0-Rarely	0-Never	0-Rarely	0-Rarely	2-Regularly less than half time	2-Regularly less than half time	0-Rarely	0-Never	NO	0-Rarely	0-Rarely	0-Never	4-Every day	NO	4-Every day	4-Every day	NO	0	0	0	1	0
668	Female	1_<30	Medico-social establishments	NO CONTACT WITH PATIENTSS	YES, 2 doses	0	NA	NA	NA	NA	not concerned	NA	NA	NA	NA	NA	NA	NA	NA	NA	NA	NA	N/A	concerned	4-Always	4-Always	0-Rarely	0-Rarely	0-Never	0-Never	0-Rarely	0-Rarely	3-Regularly, more than half time	0-Never	0-Never	NO	4-Every day	0-Rarely	0-Never	4-Every day	NO	4-Every day	4-Every day	NO	0	0	0	1	0
669	Female	4_>=50	Medico-social establishments	OTHERS	YES, 2 doses	0	NA	NA	NA	NA	not concerned	NA	NA	NA	NA	NA	NA	NA	NA	NA	NA	NA	N/A	concerned	3-Regularly, more than half time	4-Always	0-Never	0-Never	0-Never	0-Never	0-Never	0-Never	0-Rarely	0-Never	0-Never	NO	2-Regularly, less than 1 day out of 2	2-Regularly, less than 1 day out of 2	0-Never	2-Regularly, less than 1 day out of 2	NO	4-Every day	3-Regularly, more than 1 day out of 2	NO	0	0	0	1	0
671	Female	2_30-39	Medical establishments	NURSE	YES, 2 doses	0	NA	NA	NA	NA	not concerned	NA	NA	NA	NA	NA	NA	NA	NA	NA	NA	NA	N/A	concerned	4-Always	4-Always	0-Rarely	0-Rarely	0-Never	0-Never	2-Regularly less than half time	0-Never	2-Regularly less than half time	0-Never	0-Never	NO	2-Regularly, less than 1 day out of 2	2-Regularly, less than 1 day out of 2	0-Rarely	0-Rarely	YES	4-Every day	4-Every day	NO	0	0	0	1	0
672	Female	3_40-49	Medical establishments	NURSE	NO, do not know	0	NA	NA	NA	NA	concerned	4-Always	4-Always	0-Rarely	4-Always	0-Never	0-Rarely	2-Regularly less than half time	2-Regularly less than half time	2-Regularly less than half time	0-Never	0-Never	NO	concerned	4-Always	4-Always	0-Rarely	3-Regularly, more than half time	0-Never	0-Rarely	0-Rarely	0-Rarely	3-Regularly, more than half time	0-Never	0-Never	NO	0-Never	4-Every day	4-Every day	0-Rarely	YES	4-Every day	4-Every day	NO	0	1	0	1	0
674	Female	1_<30	Medico-social establishments	NURSING ASSISTANT	YES, 2 doses	0	NA	NA	NA	NA	concerned	3-Regularly, more than half time	4-Always	4-Always	0-Never	0-Never	4-Always	4-Always	4-Always	4-Always	4-Always	3-Regularly, more than half time	NO	concerned	4-Always	4-Always	0-Never	0-Never	0-Never	0-Never	0-Never	2-Regularly less than half time	4-Always	0-Never	0-Never	NO	3-Regularly, more than 1 day out of 2	4-Every day	4-Every day	2-Regularly, less than 1 day out of 2	NO	4-Every day	4-Every day	NO	0	1	0	1	0
675	Female	4_>=50	Medical establishments	NO CONTACT WITH PATIENTSS	YES, 2 doses	0	NA	NA	NA	NA	not concerned	NA	NA	NA	NA	NA	NA	NA	NA	NA	NA	NA	N/A	not concerned	NA	NA	NA	NA	NA	NA	NA	NA	NA	NA	NA	N/A	0-Never	0-Rarely	0-Never	3-Regularly, more than 1 day out of 2	YES	4-Every day	0-Never	YES	0	0	0	0	0
676	Female	2_30-39	Medical establishments	NURSING ASSISTANT	NO, wish to be	0	NA	NA	NA	NA	concerned	4-Always	4-Always	0-Never	0-Never	0-Rarely	4-Always	4-Always	4-Always	4-Always	0-Never	0-Never	NO	not concerned	NA	NA	NA	NA	NA	NA	NA	NA	NA	NA	NA	N/A	4-Every day	4-Every day	4-Every day	0-Rarely	NO	4-Every day	3-Regularly, more than 1 day out of 2	NO	0	1	0	0	0
677	Female	2_30-39	Medico-social establishments	OTHERS	YES, 1 dose	0	NA	NA	NA	NA	not concerned	NA	NA	NA	NA	NA	NA	NA	NA	NA	NA	NA	N/A	concerned	4-Always	4-Always	4-Always	4-Always	0-Never	0-Never	0-Never	0-Never	0-Never	0-Never	0-Never	NO	0-Never	3-Regularly, more than 1 day out of 2	0-Never	0-Rarely	NO	4-Every day	0-Never	NO	0	0	0	1	0
679	Female	2_30-39	Medico-social establishments	NURSING ASSISTANT	YES, 2 doses	0	NA	NA	NA	NA	concerned	4-Always	4-Always	0-Never	0-Never	0-Rarely	0-Rarely	2-Regularly less than half time	3-Regularly, more than half time	4-Always	0-Never	0-Never	NO	concerned	3-Regularly, more than half time	4-Always	0-Never	0-Never	0-Never	0-Never	0-Never	0-Rarely	3-Regularly, more than half time	0-Never	0-Never	NO	0-Never	3-Regularly, more than 1 day out of 2	4-Every day	0-Rarely	NO	4-Every day	2-Regularly, less than 1 day out of 2	NO	0	1	0	1	0
681	Female	2_30-39	Medical establishments	DOCTORS	NO, do not know	0	NA	NA	NA	NA	concerned	4-Always	0-Never	4-Always	4-Always	0-Rarely	4-Always	4-Always	4-Always	4-Always	4-Always	0-Never	NO	concerned	4-Always	4-Always	3-Regularly, more than half time	3-Regularly, more than half time	0-Never	0-Never	0-Never	0-Never	4-Always	0-Never	0-Never	NO	0-Rarely	0-Rarely	2-Regularly, less than 1 day out of 2	0-Rarely	NO	2-Regularly, less than 1 day out of 2	2-Regularly, less than 1 day out of 2	NO	0	1	0	1	0
682	Female	3_40-49	Medical establishments	NURSE	NO, wish to be	1	11/20	had symptoms	At work in contact with covid+ patient	NO	concerned	3-Regularly, more than half time	4-Always	2-Regularly less than half time	3-Regularly, more than half time	3-Regularly, more than half time	3-Regularly, more than half time	3-Regularly, more than half time	3-Regularly, more than half time	4-Always	4-Always	0-Never	N/A	concerned	3-Regularly, more than half time	4-Always	0-Never	2-Regularly less than half time	0-Never	0-Never	0-Never	0-Never	2-Regularly less than half time	0-Never	0-Never	N/A	0-Rarely	3-Regularly, more than 1 day out of 2	2-Regularly, less than 1 day out of 2	0-Never	N/A	2-Regularly, less than 1 day out of 2	0-Rarely	N/A	1	0	1	0	1
683	Female	2_30-39	Medico-social establishments	OTHERS	NO, wish to be	1	01/21	had symptoms	Not at work	NO	not concerned	NA	NA	NA	NA	NA	NA	NA	NA	NA	NA	NA	N/A	concerned	4-Always	4-Always	0-Never	0-Never	0-Never	0-Never	0-Never	0-Never	0-Never	0-Never	0-Never	N/A	0-Never	0-Rarely	0-Never	0-Rarely	N/A	2-Regularly, less than 1 day out of 2	2-Regularly, less than 1 day out of 2	N/A	0	0	0	0	0
685	Female	4_>=50	Medical establishments	NURSE	YES, 2 doses	0	NA	NA	NA	NA	concerned	4-Always	4-Always	4-Always	4-Always	0-Never	4-Always	4-Always	4-Always	4-Always	4-Always	0-Never	NO	concerned	4-Always	4-Always	0-Never	0-Never	0-Never	0-Never	0-Never	2-Regularly less than half time	4-Always	0-Never	0-Never	NO	0-Never	4-Every day	0-Never	0-Rarely	NO	4-Every day	0-Rarely	NO	0	1	0	1	0
686	Female	3_40-49	Medical establishments	NURSE	YES, 1 dose	0	NA	NA	NA	NA	not concerned	NA	NA	NA	NA	NA	NA	NA	NA	NA	NA	NA	N/A	concerned	4-Always	4-Always	0-Rarely	2-Regularly less than half time	0-Never	0-Never	0-Rarely	0-Rarely	4-Always	0-Rarely	0-Rarely	YES	0-Never	3-Regularly, more than 1 day out of 2	2-Regularly, less than 1 day out of 2	0-Rarely	YES	2-Regularly, less than 1 day out of 2	2-Regularly, less than 1 day out of 2	YES	0	0	0	0	0
687	Female	4_>=50	Medical establishments	DOCTORS	YES, 2 doses	0	NA	NA	NA	NA	not concerned	NA	NA	NA	NA	NA	NA	NA	NA	NA	NA	NA	N/A	not concerned	NA	NA	NA	NA	NA	NA	NA	NA	NA	NA	NA	N/A	2-Regularly, less than 1 day out of 2	2-Regularly, less than 1 day out of 2	4-Every day	3-Regularly, more than 1 day out of 2	YES	3-Regularly, more than 1 day out of 2	0-Never	NO	0	0	0	0	0
688	Female	1_<30	Medical establishments	NURSE	NO, wish to be	0	NA	NA	NA	NA	concerned	4-Always	4-Always	3-Regularly, more than half time	3-Regularly, more than half time	0-Never	4-Always	4-Always	0-Rarely	4-Always	4-Always	0-Rarely	NO	concerned	3-Regularly, more than half time	0-Rarely	4-Always	4-Always	0-Never	0-Never	0-Never	0-Never	3-Regularly, more than half time	0-Never	0-Never	NO	0-Never	2-Regularly, less than 1 day out of 2	2-Regularly, less than 1 day out of 2	0-Rarely	NO	4-Every day	4-Every day	YES	0	1	0	1	0
690	Female	3_40-49	Medico-social establishments	NO CONTACT WITH PATIENTSS	NO, do not wish to be	0	NA	NA	NA	NA	concerned	4-Always	4-Always	4-Always	4-Always	4-Always	4-Always	4-Always	4-Always	4-Always	4-Always	4-Always	NO	concerned	4-Always	3-Regularly, more than half time	0-Never	0-Never	0-Rarely	0-Rarely	4-Always	0-Never	4-Always	0-Never	0-Never	NO	0-Never	0-Rarely	4-Every day	0-Rarely	NO	4-Every day	4-Every day	NO	0	1	0	1	0
691	Female	2_30-39	Medical establishments	NURSE	YES, 1 dose	0	NA	NA	NA	NA	not concerned	NA	NA	NA	NA	NA	NA	NA	NA	NA	NA	NA	N/A	concerned	4-Always	4-Always	0-Never	0-Never	0-Never	0-Never	0-Never	0-Never	4-Always	0-Never	0-Never	NO	2-Regularly, less than 1 day out of 2	3-Regularly, more than 1 day out of 2	4-Every day	0-Rarely	NO	4-Every day	4-Every day	YES	0	0	0	1	0
692	Female	4_>=50	Medical establishments	NURSE	YES, 2 doses	0	NA	NA	NA	NA	concerned	4-Always	4-Always	4-Always	4-Always	0-Never	4-Always	4-Always	2-Regularly less than half time	4-Always	4-Always	0-Rarely	NO	concerned	4-Always	4-Always	0-Never	0-Never	0-Never	0-Never	0-Never	0-Never	0-Never	0-Never	0-Never	NO	0-Never	4-Every day	3-Regularly, more than 1 day out of 2	0-Rarely	NO	4-Every day	4-Every day	NO	0	1	0	1	0
693	Female	2_30-39	Medical establishments	NURSING ASSISTANT	YES, 1 dose	0	NA	NA	NA	NA	concerned	4-Always	4-Always	0-Rarely	0-Never	0-Never	3-Regularly, more than half time	3-Regularly, more than half time	3-Regularly, more than half time	4-Always	2-Regularly less than half time	0-Never	NO	concerned	4-Always	4-Always	0-Never	0-Never	0-Never	0-Never	0-Never	0-Rarely	4-Always	0-Rarely	0-Never	NO	2-Regularly, less than 1 day out of 2	2-Regularly, less than 1 day out of 2	3-Regularly, more than 1 day out of 2	0-Never	NO	4-Every day	4-Every day	NO	0	1	0	1	0
694	Female	4_>=50	Medical establishments	NURSE	YES, 1 dose	0	NA	NA	NA	NA	not concerned	NA	NA	NA	NA	NA	NA	NA	NA	NA	NA	NA	N/A	concerned	4-Always	4-Always	0-Rarely	0-Never	0-Never	0-Never	0-Never	0-Never	4-Always	0-Rarely	0-Rarely	NO	0-Never	0-Never	2-Regularly, less than 1 day out of 2	0-Rarely	NO	4-Every day	4-Every day	NO	0	0	0	1	0
695	Female	3_40-49	Medico-social establishments	NO CONTACT WITH PATIENTSS	NO, do not know	0	NA	NA	NA	NA	not concerned	NA	NA	NA	NA	NA	NA	NA	NA	NA	NA	NA	N/A	not concerned	NA	NA	NA	NA	NA	NA	NA	NA	NA	NA	NA	N/A	3-Regularly, more than 1 day out of 2	4-Every day	0-Never	0-Rarely	NO	2-Regularly, less than 1 day out of 2	0-Never	NO	0	0	0	0	0
696	Male	2_30-39	Medical establishments	NO CONTACT WITH PATIENTSS	YES, 2 doses	0	NA	NA	NA	NA	not concerned	NA	NA	NA	NA	NA	NA	NA	NA	NA	NA	NA	N/A	not concerned	NA	NA	NA	NA	NA	NA	NA	NA	NA	NA	NA	N/A	0-Never	4-Every day	4-Every day	0-Rarely	NO	0-Rarely	4-Every day	NO	0	0	0	0	0
697	Female	4_>=50	Medical establishments	NO CONTACT WITH PATIENTSS	YES, 2 doses	0	NA	NA	NA	NA	not concerned	NA	NA	NA	NA	NA	NA	NA	NA	NA	NA	NA	N/A	not concerned	NA	NA	NA	NA	NA	NA	NA	NA	NA	NA	NA	N/A	0-Never	4-Every day	0-Rarely	0-Rarely	NO	4-Every day	4-Every day	NO	0	0	0	0	0
699	Male	2_30-39	Medico-social establishments	OTHERS	YES, 1 dose	0	NA	NA	NA	NA	not concerned	NA	NA	NA	NA	NA	NA	NA	NA	NA	NA	NA	N/A	concerned	3-Regularly, more than half time	4-Always	0-Never	0-Never	0-Never	0-Never	0-Never	0-Never	0-Never	0-Never	0-Never	NO	4-Every day	3-Regularly, more than 1 day out of 2	0-Never	2-Regularly, less than 1 day out of 2	NO	2-Regularly, less than 1 day out of 2	4-Every day	NO	0	0	0	1	0
700	Female	2_30-39	Medical establishments	OTHERS	NO, wish to be	1	03/21	had symptoms	Not at work	NO	concerned	4-Always	4-Always	0-Never	0-Never	0-Never	0-Never	0-Never	0-Never	0-Never	0-Never	0-Never	N/A	concerned	3-Regularly, more than half time	4-Always	0-Never	0-Never	0-Never	0-Never	0-Never	0-Never	0-Never	0-Never	0-Never	N/A	4-Every day	4-Every day	0-Never	2-Regularly, less than 1 day out of 2	N/A	4-Every day	0-Never	N/A	0	0	0	0	0
702	Female	3_40-49	Medico-social establishments	NO CONTACT WITH PATIENTSS	YES, 1 dose	0	NA	NA	NA	NA	not concerned	NA	NA	NA	NA	NA	NA	NA	NA	NA	NA	NA	N/A	not concerned	NA	NA	NA	NA	NA	NA	NA	NA	NA	NA	NA	N/A	3-Regularly, more than 1 day out of 2	0-Never	0-Never	2-Regularly, less than 1 day out of 2	YES	4-Every day	4-Every day	YES	0	0	0	0	0
703	Female	2_30-39	Medico-social establishments	NO CONTACT WITH PATIENTSS	NO, do not know	0	NA	NA	NA	NA	not concerned	NA	NA	NA	NA	NA	NA	NA	NA	NA	NA	NA	N/A	not concerned	NA	NA	NA	NA	NA	NA	NA	NA	NA	NA	NA	N/A	4-Every day	4-Every day	0-Never	2-Regularly, less than 1 day out of 2	NO	4-Every day	3-Regularly, more than 1 day out of 2	NO	0	0	0	0	0
704	Female	3_40-49	Medical establishments	NO CONTACT WITH PATIENTSS	YES, 1 dose	0	NA	NA	NA	NA	not concerned	NA	NA	NA	NA	NA	NA	NA	NA	NA	NA	NA	N/A	not concerned	NA	NA	NA	NA	NA	NA	NA	NA	NA	NA	NA	N/A	2-Regularly, less than 1 day out of 2	4-Every day	0-Never	3-Regularly, more than 1 day out of 2	NO	4-Every day	0-Never	NO	0	0	0	0	0
705	Male	3_40-49	Medical establishments	NO CONTACT WITH PATIENTSS	YES, 1 dose	1	11/20	No symptoms	Not at work	NO	concerned	3-Regularly, more than half time	4-Always	0-Never	0-Never	0-Never	2-Regularly less than half time	2-Regularly less than half time	0-Never	0-Never	0-Rarely	0-Never	N/A	not concerned	NA	NA	NA	NA	NA	NA	NA	NA	NA	NA	NA	N/A	4-Every day	4-Every day	3-Regularly, more than 1 day out of 2	0-Rarely	N/A	0-Rarely	0-Never	N/A	0	0	0	0	0
707	Male	2_30-39	Medico-social establishments	NO CONTACT WITH PATIENTSS	NO, do not know	0	NA	NA	NA	NA	not concerned	NA	NA	NA	NA	NA	NA	NA	NA	NA	NA	NA	N/A	concerned	4-Always	4-Always	0-Never	0-Never	0-Never	0-Never	0-Never	0-Never	0-Never	0-Never	0-Never	NO	0-Never	0-Never	0-Never	3-Regularly, more than 1 day out of 2	NO	4-Every day	4-Every day	NO	0	0	0	1	0
708	Female	3_40-49	Medico-social establishments	NURSE	YES, 2 doses	0	NA	NA	NA	NA	not concerned	NA	NA	NA	NA	NA	NA	NA	NA	NA	NA	NA	N/A	concerned	3-Regularly, more than half time	4-Always	0-Rarely	4-Always	0-Rarely	0-Never	0-Rarely	0-Never	4-Always	0-Rarely	0-Rarely	YES	4-Every day	3-Regularly, more than 1 day out of 2	0-Never	3-Regularly, more than 1 day out of 2	YES	4-Every day	4-Every day	YES	0	0	0	0	0
711	Male	4_>=50	Medico-social establishments	DOCTORS	YES, 2 doses	1	10/20	had symptoms	At work in contact with covid+ patient	YES, no ICU	concerned	4-Always	4-Always	0-Rarely	0-Rarely	0-Never	0-Never	0-Never	4-Always	4-Always	0-Never	0-Never	N/A	concerned	4-Always	4-Always	0-Never	0-Never	0-Never	0-Never	0-Never	0-Never	0-Rarely	0-Never	0-Never	N/A	0-Rarely	2-Regularly, less than 1 day out of 2	4-Every day	2-Regularly, less than 1 day out of 2	N/A	4-Every day	4-Every day	N/A	1	0	1	0	1
712	Female	4_>=50	Medico-social establishments	OTHERS	YES, 2 doses	0	NA	NA	NA	NA	not concerned	NA	NA	NA	NA	NA	NA	NA	NA	NA	NA	NA	N/A	concerned	4-Always	4-Always	0-Never	0-Never	0-Never	0-Never	0-Never	0-Never	0-Never	0-Never	0-Never	NO	0-Rarely	0-Rarely	0-Never	2-Regularly, less than 1 day out of 2	NO	2-Regularly, less than 1 day out of 2	0-Never	NO	0	0	0	1	0
713	Female	1_<30	Medico-social establishments	OTHERS	YES, 1 dose	0	NA	NA	NA	NA	not concerned	NA	NA	NA	NA	NA	NA	NA	NA	NA	NA	NA	N/A	concerned	4-Always	4-Always	0-Never	0-Never	0-Never	0-Never	2-Regularly less than half time	0-Never	0-Never	0-Never	0-Never	NO	4-Every day	3-Regularly, more than 1 day out of 2	0-Never	2-Regularly, less than 1 day out of 2	NO	4-Every day	4-Every day	NO	0	0	0	1	0
714	Female	2_30-39	Medical establishments	NURSE	YES, 2 doses	0	NA	NA	NA	NA	not concerned	NA	NA	NA	NA	NA	NA	NA	NA	NA	NA	NA	N/A	not concerned	NA	NA	NA	NA	NA	NA	NA	NA	NA	NA	NA	N/A	4-Every day	0-Never	0-Never	0-Rarely	NO	4-Every day	3-Regularly, more than 1 day out of 2	NO	0	0	0	0	0
715	Female	2_30-39	Medico-social establishments	OTHERS	YES, 1 dose	0	NA	NA	NA	NA	concerned	3-Regularly, more than half time	4-Always	0-Never	0-Never	0-Never	0-Never	0-Never	0-Never	0-Never	0-Never	0-Never	NO	concerned	3-Regularly, more than half time	4-Always	0-Never	0-Never	0-Never	0-Never	0-Never	0-Never	0-Never	0-Never	0-Never	NO	4-Every day	3-Regularly, more than 1 day out of 2	0-Never	3-Regularly, more than 1 day out of 2	NO	4-Every day	4-Every day	NO	0	1	0	1	0
717	Female	1_<30	Medico-social establishments	NO CONTACT WITH PATIENTSS	NO, wish to be	0	NA	NA	NA	NA	concerned	4-Always	4-Always	4-Always	4-Always	0-Never	0-Never	0-Never	0-Never	4-Always	0-Never	0-Never	NO	concerned	2-Regularly less than half time	4-Always	0-Never	0-Never	0-Never	0-Never	0-Never	0-Never	0-Never	0-Never	0-Never	NO	3-Regularly, more than 1 day out of 2	3-Regularly, more than 1 day out of 2	0-Never	2-Regularly, less than 1 day out of 2	NO	3-Regularly, more than 1 day out of 2	2-Regularly, less than 1 day out of 2	NO	0	1	0	1	0
719	Female	3_40-49	Medico-social establishments	NO CONTACT WITH PATIENTSS	YES, 2 doses	0	NA	NA	NA	NA	concerned	4-Always	4-Always	0-Never	4-Always	4-Always	4-Always	4-Always	4-Always	4-Always	4-Always	4-Always	NO	concerned	4-Always	4-Always	0-Never	0-Never	0-Never	0-Never	0-Never	0-Never	0-Never	0-Never	0-Never	NO	0-Rarely	2-Regularly, less than 1 day out of 2	3-Regularly, more than 1 day out of 2	0-Rarely	NO	4-Every day	4-Every day	NO	0	1	0	1	0
720	Female	3_40-49	Medico-social establishments	OTHERS	YES, 1 dose	0	NA	NA	NA	NA	not concerned	NA	NA	NA	NA	NA	NA	NA	NA	NA	NA	NA	N/A	concerned	3-Regularly, more than half time	4-Always	4-Always	4-Always	0-Rarely	0-Never	0-Never	0-Never	0-Rarely	0-Never	0-Never	NO	3-Regularly, more than 1 day out of 2	0-Rarely	0-Never	2-Regularly, less than 1 day out of 2	NO	2-Regularly, less than 1 day out of 2	2-Regularly, less than 1 day out of 2	YES	0	0	0	1	0
721	Female	3_40-49	Medico-social establishments	OTHERS	NO, wish to be	1	01/21	had symptoms	Do not know	NO	concerned	3-Regularly, more than half time	4-Always	0-Never	4-Always	0-Never	0-Never	0-Never	0-Never	0-Never	0-Never	0-Never	N/A	concerned	3-Regularly, more than half time	4-Always	0-Never	0-Never	0-Never	0-Never	0-Never	0-Never	0-Never	0-Never	0-Never	N/A	4-Every day	0-Never	2-Regularly, less than 1 day out of 2	3-Regularly, more than 1 day out of 2	N/A	3-Regularly, more than 1 day out of 2	4-Every day	N/A	0	0	0	0	0
722	Female	4_>=50	Medico-social establishments	NO CONTACT WITH PATIENTSS	YES, 2 doses	0	NA	NA	NA	NA	not concerned	NA	NA	NA	NA	NA	NA	NA	NA	NA	NA	NA	N/A	concerned	4-Always	4-Always	0-Rarely	0-Never	0-Never	0-Never	0-Rarely	0-Rarely	3-Regularly, more than half time	0-Rarely	0-Rarely	NO	3-Regularly, more than 1 day out of 2	4-Every day	4-Every day	0-Rarely	NO	4-Every day	4-Every day	NO	0	0	0	1	0
723	Female	2_30-39	Medical establishments	NO CONTACT WITH PATIENTSS	YES, 1 dose	0	NA	NA	NA	NA	not concerned	NA	NA	NA	NA	NA	NA	NA	NA	NA	NA	NA	N/A	not concerned	NA	NA	NA	NA	NA	NA	NA	NA	NA	NA	NA	N/A	2-Regularly, less than 1 day out of 2	4-Every day	0-Never	2-Regularly, less than 1 day out of 2	NO	4-Every day	4-Every day	NO	0	0	0	0	0
725	Female	2_30-39	Medical establishments	OTHERS	NO, do not wish to be	0	NA	NA	NA	NA	concerned	4-Always	0-Never	4-Always	4-Always	4-Always	0-Never	4-Always	0-Never	3-Regularly, more than half time	0-Never	0-Never	NO	concerned	4-Always	4-Always	0-Never	4-Always	0-Never	0-Never	0-Never	0-Never	0-Rarely	0-Never	0-Never	NO	0-Never	4-Every day	4-Every day	0-Rarely	YES	3-Regularly, more than 1 day out of 2	4-Every day	NO	0	1	0	1	0
726	Female	4_>=50	Medico-social establishments	NO CONTACT WITH PATIENTSS	YES, 2 doses	0	NA	NA	NA	NA	not concerned	NA	NA	NA	NA	NA	NA	NA	NA	NA	NA	NA	N/A	not concerned	NA	NA	NA	NA	NA	NA	NA	NA	NA	NA	NA	N/A	4-Every day	4-Every day	0-Never	0-Rarely	NO	4-Every day	4-Every day	NO	0	0	0	0	0
727	Male	3_40-49	Medical establishments	OTHERS	YES, 2 doses	0	NA	NA	NA	NA	concerned	4-Always	4-Always	4-Always	4-Always	0-Never	4-Always	4-Always	4-Always	4-Always	0-Never	0-Never	NO	concerned	4-Always	4-Always	2-Regularly less than half time	4-Always	0-Never	0-Never	0-Never	3-Regularly, more than half time	4-Always	0-Never	0-Never	NO	0-Never	2-Regularly, less than 1 day out of 2	4-Every day	3-Regularly, more than 1 day out of 2	NO	3-Regularly, more than 1 day out of 2	3-Regularly, more than 1 day out of 2	NO	0	1	0	1	0
729	Female	2_30-39	Medico-social establishments	NURSING ASSISTANT	YES, 1 dose	0	NA	NA	NA	NA	concerned	4-Always	0-Never	4-Always	4-Always	0-Never	0-Never	4-Always	0-Never	4-Always	0-Never	0-Rarely	NO	concerned	4-Always	0-Never	4-Always	4-Always	0-Never	0-Never	4-Always	0-Rarely	4-Always	0-Never	0-Never	NO	3-Regularly, more than 1 day out of 2	2-Regularly, less than 1 day out of 2	0-Rarely	0-Rarely	NO	3-Regularly, more than 1 day out of 2	2-Regularly, less than 1 day out of 2	NO	0	1	0	1	0
730	Female	3_40-49	Medico-social establishments	NO CONTACT WITH PATIENTSS	NO, wish to be	0	NA	NA	NA	NA	concerned	4-Always	4-Always	0-Never	0-Never	0-Never	0-Never	0-Never	0-Never	0-Rarely	0-Never	0-Never	NO	concerned	4-Always	4-Always	0-Never	0-Never	0-Never	0-Never	0-Never	0-Never	0-Rarely	0-Never	0-Never	NO	0-Rarely	4-Every day	0-Never	2-Regularly, less than 1 day out of 2	NO	4-Every day	0-Never	NO	0	1	0	1	0
733	Female	1_<30	Medico-social establishments	OTHERS	NO, wish to be	0	NA	NA	NA	NA	not concerned	NA	NA	NA	NA	NA	NA	NA	NA	NA	NA	NA	N/A	concerned	4-Always	4-Always	0-Never	0-Never	0-Never	0-Never	0-Never	0-Never	0-Never	0-Never	0-Never	NO	4-Every day	3-Regularly, more than 1 day out of 2	0-Never	3-Regularly, more than 1 day out of 2	YES	0-Rarely	0-Never	NO	0	0	0	1	0
734	Female	2_30-39	Medico-social establishments	NO CONTACT WITH PATIENTSS	YES, 2 doses	0	NA	NA	NA	NA	not concerned	NA	NA	NA	NA	NA	NA	NA	NA	NA	NA	NA	N/A	not concerned	NA	NA	NA	NA	NA	NA	NA	NA	NA	NA	NA	N/A	0-Never	4-Every day	0-Never	2-Regularly, less than 1 day out of 2	NO	4-Every day	4-Every day	NO	0	0	0	0	0
736	Female	2_30-39	Medical establishments	DOCTORS	YES, 2 doses	0	NA	NA	NA	NA	concerned	4-Always	4-Always	2-Regularly less than half time	4-Always	0-Never	0-Never	2-Regularly less than half time	2-Regularly less than half time	0-Never	2-Regularly less than half time	0-Never	YES	concerned	4-Always	4-Always	0-Never	0-Never	0-Never	0-Never	2-Regularly less than half time	0-Never	0-Never	0-Never	0-Never	NO	4-Every day	4-Every day	0-Never	2-Regularly, less than 1 day out of 2	YES	4-Every day	4-Every day	NO	0	0	0	1	0
737	Female	2_30-39	Medico-social establishments	NO CONTACT WITH PATIENTSS	YES, 1 dose	0	NA	NA	NA	NA	concerned	3-Regularly, more than half time	4-Always	0-Never	0-Never	0-Never	0-Never	0-Rarely	0-Never	0-Rarely	0-Never	0-Never	NO	concerned	4-Always	4-Always	0-Never	0-Never	0-Never	0-Never	2-Regularly less than half time	0-Never	0-Rarely	0-Never	0-Never	NO	4-Every day	4-Every day	0-Rarely	3-Regularly, more than 1 day out of 2	NO	4-Every day	4-Every day	NO	0	1	0	1	0
739	Male	2_30-39	Medico-social establishments	NO CONTACT WITH PATIENTSS	YES, 2 doses	0	NA	NA	NA	NA	concerned	4-Always	0-Never	4-Always	4-Always	0-Never	4-Always	4-Always	4-Always	4-Always	4-Always	0-Never	NO	concerned	4-Always	4-Always	0-Never	3-Regularly, more than half time	0-Never	0-Never	0-Never	0-Never	2-Regularly less than half time	0-Never	0-Never	NO	3-Regularly, more than 1 day out of 2	4-Every day	4-Every day	0-Rarely	NO	4-Every day	4-Every day	NO	0	1	0	1	0
740	Female	3_40-49	Medico-social establishments	OTHERS	YES, 2 doses	0	NA	NA	NA	NA	concerned	4-Always	3-Regularly, more than half time	3-Regularly, more than half time	4-Always	3-Regularly, more than half time	4-Always	4-Always	2-Regularly less than half time	4-Always	4-Always	0-Rarely	YES	concerned	4-Always	4-Always	0-Never	0-Rarely	0-Never	0-Rarely	0-Rarely	2-Regularly less than half time	2-Regularly less than half time	0-Never	0-Never	NO	4-Every day	4-Every day	0-Rarely	2-Regularly, less than 1 day out of 2	NO	4-Every day	4-Every day	NO	0	0	0	1	0
741	Female	2_30-39	Medical establishments	OTHERS	NO, do not know	0	NA	NA	NA	NA	concerned	4-Always	4-Always	4-Always	4-Always	4-Always	4-Always	4-Always	4-Always	4-Always	4-Always	0-Never	NO	concerned	4-Always	4-Always	0-Never	0-Never	0-Never	0-Rarely	0-Never	0-Never	0-Never	0-Never	0-Never	NO	3-Regularly, more than 1 day out of 2	3-Regularly, more than 1 day out of 2	0-Never	2-Regularly, less than 1 day out of 2	NO	2-Regularly, less than 1 day out of 2	0-Never	NO	0	1	0	1	0
742	Male	3_40-49	Medico-social establishments	OTHERS	YES, 1 dose	0	NA	NA	NA	NA	not concerned	NA	NA	NA	NA	NA	NA	NA	NA	NA	NA	NA	N/A	concerned	4-Always	4-Always	0-Never	0-Never	0-Rarely	0-Never	0-Never	0-Never	4-Always	0-Never	0-Never	NO	4-Every day	4-Every day	0-Never	2-Regularly, less than 1 day out of 2	NO	4-Every day	4-Every day	NO	0	0	0	1	0
743	Female	3_40-49	Medico-social establishments	NO CONTACT WITH PATIENTSS	NO, wish to be	0	NA	NA	NA	NA	not concerned	NA	NA	NA	NA	NA	NA	NA	NA	NA	NA	NA	N/A	not concerned	NA	NA	NA	NA	NA	NA	NA	NA	NA	NA	NA	N/A	0-Never	0-Rarely	0-Never	2-Regularly, less than 1 day out of 2	NO	4-Every day	4-Every day	NO	0	0	0	0	0
744	Female	2_30-39	Medico-social establishments	NO CONTACT WITH PATIENTSS	NO, wish to be	1	01/21	had symptoms	Do not know	NO	concerned	4-Always	4-Always	4-Always	4-Always	4-Always	4-Always	4-Always	4-Always	4-Always	4-Always	4-Always	N/A	concerned	4-Always	4-Always	4-Always	4-Always	4-Always	4-Always	4-Always	4-Always	4-Always	4-Always	4-Always	N/A	0-Never	0-Rarely	4-Every day	0-Rarely	N/A	4-Every day	4-Every day	N/A	0	0	0	0	0
745	Female	2_30-39	Medico-social establishments	NURSING ASSISTANT	YES, 1 dose	0	NA	NA	NA	NA	not concerned	NA	NA	NA	NA	NA	NA	NA	NA	NA	NA	NA	N/A	concerned	4-Always	4-Always	0-Never	4-Always	0-Never	0-Never	0-Never	0-Never	3-Regularly, more than half time	0-Never	0-Never	NO	4-Every day	4-Every day	4-Every day	2-Regularly, less than 1 day out of 2	NO	4-Every day	2-Regularly, less than 1 day out of 2	NO	0	0	0	1	0
746	Female	1_<30	Medical establishments	NO CONTACT WITH PATIENTSS	YES, 1 dose	0	NA	NA	NA	NA	not concerned	NA	NA	NA	NA	NA	NA	NA	NA	NA	NA	NA	N/A	not concerned	NA	NA	NA	NA	NA	NA	NA	NA	NA	NA	NA	N/A	3-Regularly, more than 1 day out of 2	0-Rarely	0-Never	0-Rarely	YES	4-Every day	4-Every day	NO	0	0	0	0	0
751	Male	2_30-39	Medico-social establishments	OTHERS	NO, wish to be	0	NA	NA	NA	NA	not concerned	NA	NA	NA	NA	NA	NA	NA	NA	NA	NA	NA	N/A	concerned	2-Regularly less than half time	4-Always	0-Never	0-Never	0-Never	0-Never	0-Never	0-Never	0-Never	0-Never	0-Never	NO	3-Regularly, more than 1 day out of 2	3-Regularly, more than 1 day out of 2	0-Never	2-Regularly, less than 1 day out of 2	NO	4-Every day	0-Never	NO	0	0	0	1	0
753	Male	1_<30	Medico-social establishments	NURSE	YES, 1 dose	0	NA	NA	NA	NA	concerned	4-Always	4-Always	4-Always	4-Always	2-Regularly less than half time	2-Regularly less than half time	4-Always	3-Regularly, more than half time	4-Always	4-Always	0-Never	NO	concerned	4-Always	4-Always	0-Never	0-Rarely	0-Rarely	0-Rarely	0-Never	0-Never	3-Regularly, more than half time	0-Never	0-Never	NO	3-Regularly, more than 1 day out of 2	2-Regularly, less than 1 day out of 2	4-Every day	3-Regularly, more than 1 day out of 2	NO	4-Every day	4-Every day	NO	0	1	0	1	0
754	Female	3_40-49	Medico-social establishments	OTHERS	YES, 2 doses	0	NA	NA	NA	NA	not concerned	NA	NA	NA	NA	NA	NA	NA	NA	NA	NA	NA	N/A	concerned	4-Always	4-Always	0-Never	0-Never	0-Rarely	0-Rarely	0-Rarely	4-Always	4-Always	0-Rarely	0-Rarely	NO	4-Every day	4-Every day	0-Never	4-Every day	NO	4-Every day	2-Regularly, less than 1 day out of 2	NO	0	0	0	1	0
755	Male	1_<30	Medical establishments	OTHERS	NO, do not know	0	NA	NA	NA	NA	concerned	4-Always	0-Never	4-Always	4-Always	0-Never	0-Never	4-Always	4-Always	4-Always	4-Always	0-Never	NO	concerned	4-Always	3-Regularly, more than half time	2-Regularly less than half time	3-Regularly, more than half time	0-Never	0-Never	0-Rarely	0-Rarely	2-Regularly less than half time	0-Never	0-Never	NO	0-Never	4-Every day	0-Rarely	0-Rarely	NO	0-Rarely	0-Never	NO	0	1	0	1	0
756	Female	4_>=50	Medico-social establishments	DOCTORS	YES, 1 dose	1	10/20	had symptoms	Do not know	NO	not concerned	NA	NA	NA	NA	NA	NA	NA	NA	NA	NA	NA	N/A	concerned	4-Always	3-Regularly, more than half time	0-Never	0-Never	0-Never	0-Never	0-Never	0-Never	0-Rarely	0-Never	0-Never	N/A	0-Never	3-Regularly, more than 1 day out of 2	0-Never	2-Regularly, less than 1 day out of 2	N/A	4-Every day	0-Never	N/A	0	0	0	0	0
759	Male	3_40-49	Medico-social establishments	OTHERS	YES, 1 dose	0	NA	NA	NA	NA	not concerned	NA	NA	NA	NA	NA	NA	NA	NA	NA	NA	NA	N/A	concerned	3-Regularly, more than half time	3-Regularly, more than half time	0-Never	0-Never	0-Never	0-Never	0-Never	0-Never	0-Never	0-Never	0-Never	NO	4-Every day	3-Regularly, more than 1 day out of 2	0-Never	2-Regularly, less than 1 day out of 2	NO	4-Every day	4-Every day	NO	0	0	0	1	0
760	Female	1_<30	Medical establishments	NURSING ASSISTANT	NO, do not wish to be	0	NA	NA	NA	NA	not concerned	NA	NA	NA	NA	NA	NA	NA	NA	NA	NA	NA	N/A	concerned	4-Always	4-Always	0-Never	0-Rarely	0-Never	0-Never	0-Rarely	0-Rarely	4-Always	0-Never	0-Never	NO	4-Every day	4-Every day	4-Every day	0-Never	NO	4-Every day	4-Every day	NO	0	0	0	1	0
761	Male	2_30-39	Medico-social establishments	OTHERS	NO, wish to be	0	NA	NA	NA	NA	concerned	4-Always	0-Never	4-Always	4-Always	4-Always	0-Never	4-Always	4-Always	4-Always	4-Always	4-Always	NO	concerned	4-Always	4-Always	0-Never	4-Always	0-Rarely	0-Never	4-Always	0-Rarely	4-Always	0-Never	0-Never	YES	0-Never	0-Rarely	0-Never	2-Regularly, less than 1 day out of 2	YES	3-Regularly, more than 1 day out of 2	4-Every day	NO	0	1	0	0	0
762	Female	4_>=50	Medico-social establishments	NO CONTACT WITH PATIENTSS	NO, wish to be	0	NA	NA	NA	NA	not concerned	NA	NA	NA	NA	NA	NA	NA	NA	NA	NA	NA	N/A	not concerned	NA	NA	NA	NA	NA	NA	NA	NA	NA	NA	NA	N/A	0-Never	4-Every day	0-Never	2-Regularly, less than 1 day out of 2	NO	4-Every day	0-Never	NO	0	0	0	0	0
763	Female	4_>=50	Medico-social establishments	OTHERS	YES, 1 dose	0	NA	NA	NA	NA	not concerned	NA	NA	NA	NA	NA	NA	NA	NA	NA	NA	NA	N/A	not concerned	NA	NA	NA	NA	NA	NA	NA	NA	NA	NA	NA	N/A	0-Never	3-Regularly, more than 1 day out of 2	0-Never	2-Regularly, less than 1 day out of 2	NO	4-Every day	4-Every day	YES	0	0	0	0	0
764	Female	4_>=50	Medico-social establishments	NO CONTACT WITH PATIENTSS	NO, do not wish to be	0	NA	NA	NA	NA	not concerned	NA	NA	NA	NA	NA	NA	NA	NA	NA	NA	NA	N/A	concerned	4-Always	4-Always	4-Always	0-Rarely	0-Never	0-Never	0-Never	0-Never	4-Always	0-Never	0-Never	NO	0-Never	4-Every day	4-Every day	0-Rarely	NO	4-Every day	4-Every day	NO	0	0	0	1	0
769	Female	2_30-39	Medico-social establishments	NO CONTACT WITH PATIENTSS	NO, do not know	0	NA	NA	NA	NA	not concerned	NA	NA	NA	NA	NA	NA	NA	NA	NA	NA	NA	N/A	concerned	3-Regularly, more than half time	4-Always	0-Never	0-Never	0-Never	0-Never	0-Never	0-Never	0-Never	0-Never	0-Never	NO	0-Never	4-Every day	0-Never	0-Never	NO	0-Never	0-Never	NO	0	0	0	1	0
770	Female	2_30-39	Medical establishments	NURSING ASSISTANT	NO, wish to be	0	NA	NA	NA	NA	concerned	4-Always	4-Always	2-Regularly less than half time	4-Always	0-Never	2-Regularly less than half time	4-Always	4-Always	4-Always	2-Regularly less than half time	0-Rarely	NO	concerned	4-Always	4-Always	0-Rarely	0-Rarely	0-Never	0-Never	0-Never	0-Never	4-Always	0-Never	0-Never	NO	2-Regularly, less than 1 day out of 2	2-Regularly, less than 1 day out of 2	4-Every day	0-Rarely	NO	4-Every day	4-Every day	NO	0	1	0	1	0
771	Female	1_<30	Medico-social establishments	OTHERS	NO, do not know	0	NA	NA	NA	NA	not concerned	NA	NA	NA	NA	NA	NA	NA	NA	NA	NA	NA	N/A	concerned	4-Always	4-Always	0-Never	0-Never	0-Never	0-Never	2-Regularly less than half time	0-Never	4-Always	0-Never	0-Never	NO	2-Regularly, less than 1 day out of 2	0-Never	4-Every day	2-Regularly, less than 1 day out of 2	NO	4-Every day	4-Every day	NO	0	0	0	1	0
772	Female	3_40-49	Medical establishments	DOCTORS	YES, 2 doses	0	NA	NA	NA	NA	not concerned	NA	NA	NA	NA	NA	NA	NA	NA	NA	NA	NA	N/A	concerned	4-Always	4-Always	0-Rarely	0-Rarely	0-Rarely	0-Rarely	3-Regularly, more than half time	2-Regularly less than half time	2-Regularly less than half time	2-Regularly less than half time	0-Never	NO	3-Regularly, more than 1 day out of 2	3-Regularly, more than 1 day out of 2	0-Rarely	2-Regularly, less than 1 day out of 2	NO	3-Regularly, more than 1 day out of 2	3-Regularly, more than 1 day out of 2	NO	0	0	0	1	0
773	Male	3_40-49	Medico-social establishments	OTHERS	NO, wish to be	0	NA	NA	NA	NA	concerned	4-Always	4-Always	2-Regularly less than half time	0-Never	0-Rarely	0-Never	0-Rarely	0-Never	0-Never	0-Rarely	0-Never	NO	concerned	4-Always	4-Always	0-Never	0-Never	0-Never	0-Never	0-Never	0-Never	0-Never	0-Never	0-Never	NO	0-Never	0-Rarely	0-Never	0-Rarely	NO	4-Every day	4-Every day	NO	0	1	0	1	0
775	Female	4_>=50	Medico-social establishments	OTHERS	YES, 1 dose	0	NA	NA	NA	NA	not concerned	NA	NA	NA	NA	NA	NA	NA	NA	NA	NA	NA	N/A	concerned	4-Always	4-Always	0-Never	0-Never	0-Never	0-Never	0-Never	0-Never	0-Never	0-Never	0-Never	NO	4-Every day	4-Every day	0-Never	0-Rarely	NO	4-Every day	4-Every day	NO	0	0	0	1	0
776	Female	4_>=50	Medico-social establishments	OTHERS	NO, do not know	0	NA	NA	NA	NA	not concerned	NA	NA	NA	NA	NA	NA	NA	NA	NA	NA	NA	N/A	not concerned	NA	NA	NA	NA	NA	NA	NA	NA	NA	NA	NA	N/A	4-Every day	4-Every day	0-Never	0-Rarely	YES	4-Every day	0-Never	YES	0	0	0	0	0
777	Female	2_30-39	Medical establishments	NURSE	YES, 2 doses	0	NA	NA	NA	NA	concerned	4-Always	0-Never	4-Always	4-Always	4-Always	4-Always	4-Always	4-Always	4-Always	3-Regularly, more than half time	4-Always	NO	concerned	4-Always	3-Regularly, more than half time	0-Rarely	3-Regularly, more than half time	0-Never	0-Never	0-Rarely	2-Regularly less than half time	4-Always	0-Never	0-Never	NO	0-Never	4-Every day	0-Rarely	2-Regularly, less than 1 day out of 2	NO	2-Regularly, less than 1 day out of 2	4-Every day	NO	0	1	0	1	0
778	Male	3_40-49	Medico-social establishments	OTHERS	YES, 1 dose	0	NA	NA	NA	NA	not concerned	NA	NA	NA	NA	NA	NA	NA	NA	NA	NA	NA	N/A	concerned	2-Regularly less than half time	4-Always	0-Never	0-Never	0-Never	0-Never	4-Always	0-Rarely	4-Always	0-Never	0-Never	NO	4-Every day	0-Rarely	2-Regularly, less than 1 day out of 2	2-Regularly, less than 1 day out of 2	YES	4-Every day	4-Every day	NO	0	0	0	1	0
779	Female	4_>=50	Medico-social establishments	NO CONTACT WITH PATIENTSS	YES, 2 doses	0	NA	NA	NA	NA	not concerned	NA	NA	NA	NA	NA	NA	NA	NA	NA	NA	NA	N/A	concerned	4-Always	4-Always	0-Never	0-Never	0-Rarely	0-Never	0-Rarely	0-Never	0-Never	0-Rarely	0-Rarely	NO	3-Regularly, more than 1 day out of 2	0-Rarely	0-Never	3-Regularly, more than 1 day out of 2	NO	4-Every day	4-Every day	NO	0	0	0	1	0
783	Female	3_40-49	Medical establishments	NO CONTACT WITH PATIENTSS	NO, wish to be	0	NA	NA	NA	NA	concerned	4-Always	4-Always	0-Rarely	0-Never	0-Never	0-Never	4-Always	0-Never	0-Never	0-Never	0-Never	NO	concerned	4-Always	4-Always	0-Rarely	0-Never	0-Never	0-Never	4-Always	0-Never	0-Never	0-Never	0-Never	NO	0-Never	0-Never	0-Never	0-Rarely	NO	4-Every day	0-Never	NO	0	1	0	1	0
785	Female	2_30-39	Medical establishments	NURSING ASSISTANT	NO, do not know	0	NA	NA	NA	NA	not concerned	NA	NA	NA	NA	NA	NA	NA	NA	NA	NA	NA	N/A	concerned	3-Regularly, more than half time	4-Always	0-Rarely	0-Never	0-Never	0-Rarely	0-Rarely	0-Rarely	2-Regularly less than half time	2-Regularly less than half time	2-Regularly less than half time	NO	2-Regularly, less than 1 day out of 2	3-Regularly, more than 1 day out of 2	4-Every day	0-Rarely	NO	3-Regularly, more than 1 day out of 2	4-Every day	NO	0	0	0	1	0
786	Female	2_30-39	Medico-social establishments	NURSING ASSISTANT	NO, do not know	1	01/21	had symptoms	At work in contact with covid+ patient	NO	not concerned	NA	NA	NA	NA	NA	NA	NA	NA	NA	NA	NA	N/A	concerned	4-Always	4-Always	3-Regularly, more than half time	3-Regularly, more than half time	3-Regularly, more than half time	4-Always	4-Always	4-Always	4-Always	4-Always	0-Never	N/A	4-Every day	4-Every day	4-Every day	2-Regularly, less than 1 day out of 2	N/A	4-Every day	4-Every day	N/A	0	0	1	0	1
787	Female	4_>=50	Medico-social establishments	OTHERS	YES, 2 doses	0	NA	NA	NA	NA	not concerned	NA	NA	NA	NA	NA	NA	NA	NA	NA	NA	NA	N/A	concerned	3-Regularly, more than half time	4-Always	0-Rarely	0-Never	0-Rarely	0-Never	2-Regularly less than half time	0-Rarely	3-Regularly, more than half time	0-Never	0-Never	YES	2-Regularly, less than 1 day out of 2	0-Rarely	4-Every day	2-Regularly, less than 1 day out of 2	YES	4-Every day	0-Never	YES	0	0	0	0	0
788	Male	4_>=50	Medico-social establishments	NO CONTACT WITH PATIENTSS	YES, 2 doses	0	NA	NA	NA	NA	not concerned	NA	NA	NA	NA	NA	NA	NA	NA	NA	NA	NA	N/A	not concerned	NA	NA	NA	NA	NA	NA	NA	NA	NA	NA	NA	N/A	0-Never	2-Regularly, less than 1 day out of 2	0-Never	3-Regularly, more than 1 day out of 2	NO	3-Regularly, more than 1 day out of 2	3-Regularly, more than 1 day out of 2	NO	0	0	0	0	0
789	Female	1_<30	Medico-social establishments	OTHERS	NO, wish to be	0	NA	NA	NA	NA	not concerned	NA	NA	NA	NA	NA	NA	NA	NA	NA	NA	NA	N/A	concerned	4-Always	4-Always	0-Rarely	0-Rarely	0-Never	0-Never	2-Regularly less than half time	0-Rarely	2-Regularly less than half time	0-Never	0-Never	NO	3-Regularly, more than 1 day out of 2	0-Rarely	4-Every day	3-Regularly, more than 1 day out of 2	NO	4-Every day	4-Every day	NO	0	0	0	1	0
790	Male	4_>=50	Medico-social establishments	NO CONTACT WITH PATIENTSS	YES, 1 dose	0	NA	NA	NA	NA	not concerned	NA	NA	NA	NA	NA	NA	NA	NA	NA	NA	NA	N/A	not concerned	NA	NA	NA	NA	NA	NA	NA	NA	NA	NA	NA	N/A	0-Rarely	0-Rarely	0-Never	0-Rarely	YES	4-Every day	4-Every day	NO	0	0	0	0	0
795	Female	4_>=50	Medico-social establishments	NO CONTACT WITH PATIENTSS	YES, 2 doses	0	NA	NA	NA	NA	not concerned	NA	NA	NA	NA	NA	NA	NA	NA	NA	NA	NA	N/A	not concerned	NA	NA	NA	NA	NA	NA	NA	NA	NA	NA	NA	N/A	4-Every day	0-Rarely	0-Never	0-Rarely	NO	4-Every day	4-Every day	NO	0	0	0	0	0
796	Female	1_<30	Medico-social establishments	OTHERS	YES, 1 dose	0	NA	NA	NA	NA	not concerned	NA	NA	NA	NA	NA	NA	NA	NA	NA	NA	NA	N/A	concerned	4-Always	4-Always	0-Never	0-Never	0-Never	0-Never	0-Never	0-Never	0-Never	0-Never	0-Never	NO	3-Regularly, more than 1 day out of 2	0-Rarely	0-Never	2-Regularly, less than 1 day out of 2	NO	4-Every day	0-Never	NO	0	0	0	1	0
798	Male	4_>=50	Medico-social establishments	DOCTORS	YES, 1 dose	0	NA	NA	NA	NA	concerned	4-Always	0-Never	4-Always	4-Always	3-Regularly, more than half time	3-Regularly, more than half time	4-Always	0-Never	4-Always	0-Never	0-Never	NO	concerned	4-Always	4-Always	0-Never	4-Always	0-Never	0-Never	0-Never	0-Never	3-Regularly, more than half time	0-Never	0-Never	NO	0-Never	0-Never	3-Regularly, more than 1 day out of 2	0-Rarely	YES	4-Every day	4-Every day	NO	0	1	0	1	0
799	Female	4_>=50	Medico-social establishments	OTHERS	NO, do not wish to be	0	NA	NA	NA	NA	not concerned	NA	NA	NA	NA	NA	NA	NA	NA	NA	NA	NA	N/A	concerned	4-Always	4-Always	0-Never	0-Never	0-Never	0-Never	4-Always	0-Rarely	4-Always	0-Rarely	0-Never	NO	3-Regularly, more than 1 day out of 2	3-Regularly, more than 1 day out of 2	4-Every day	0-Rarely	NO	4-Every day	4-Every day	NO	0	0	0	1	0
800	Female	3_40-49	Medical establishments	NO CONTACT WITH PATIENTSS	YES, 2 doses	0	NA	NA	NA	NA	not concerned	NA	NA	NA	NA	NA	NA	NA	NA	NA	NA	NA	N/A	not concerned	NA	NA	NA	NA	NA	NA	NA	NA	NA	NA	NA	N/A	4-Every day	0-Never	0-Never	0-Rarely	NO	4-Every day	4-Every day	NO	0	0	0	0	0
802	Male	2_30-39	Medico-social establishments	OTHERS	NO, wish to be	0	NA	NA	NA	NA	not concerned	NA	NA	NA	NA	NA	NA	NA	NA	NA	NA	NA	N/A	concerned	3-Regularly, more than half time	4-Always	0-Never	0-Never	0-Never	0-Never	0-Never	0-Never	0-Rarely	0-Never	0-Never	NO	3-Regularly, more than 1 day out of 2	4-Every day	0-Never	2-Regularly, less than 1 day out of 2	NO	3-Regularly, more than 1 day out of 2	3-Regularly, more than 1 day out of 2	NO	0	0	0	1	0
804	Male	4_>=50	Medico-social establishments	OTHERS	YES, 1 dose	0	NA	NA	NA	NA	not concerned	NA	NA	NA	NA	NA	NA	NA	NA	NA	NA	NA	N/A	concerned	2-Regularly less than half time	4-Always	0-Never	0-Never	0-Never	0-Never	0-Never	0-Never	0-Rarely	0-Never	0-Never	NO	4-Every day	4-Every day	4-Every day	2-Regularly, less than 1 day out of 2	NO	2-Regularly, less than 1 day out of 2	0-Never	NO	0	0	0	1	0
806	Female	3_40-49	Medico-social establishments	OTHERS	NO, do not know	0	NA	NA	NA	NA	not concerned	NA	NA	NA	NA	NA	NA	NA	NA	NA	NA	NA	N/A	concerned	4-Always	4-Always	0-Never	0-Never	0-Never	0-Rarely	0-Never	0-Never	0-Rarely	0-Never	0-Never	NO	4-Every day	4-Every day	0-Never	0-Rarely	NO	2-Regularly, less than 1 day out of 2	0-Never	NO	0	0	0	1	0
807	Female	4_>=50	Medical establishments	NO CONTACT WITH PATIENTSS	YES, 2 doses	0	NA	NA	NA	NA	not concerned	NA	NA	NA	NA	NA	NA	NA	NA	NA	NA	NA	N/A	not concerned	NA	NA	NA	NA	NA	NA	NA	NA	NA	NA	NA	N/A	0-Never	4-Every day	0-Never	2-Regularly, less than 1 day out of 2	YES	4-Every day	0-Never	YES	0	0	0	0	0
809	Female	4_>=50	Medical establishments	OTHERS	YES, 2 doses	0	NA	NA	NA	NA	not concerned	NA	NA	NA	NA	NA	NA	NA	NA	NA	NA	NA	N/A	not concerned	NA	NA	NA	NA	NA	NA	NA	NA	NA	NA	NA	N/A	0-Never	2-Regularly, less than 1 day out of 2	0-Never	3-Regularly, more than 1 day out of 2	YES	4-Every day	4-Every day	YES	0	0	0	0	0
810	Female	3_40-49	Medico-social establishments	OTHERS	YES, 2 doses	0	NA	NA	NA	NA	concerned	4-Always	4-Always	0-Rarely	4-Always	4-Always	0-Never	4-Always	4-Always	3-Regularly, more than half time	4-Always	4-Always	NO	concerned	4-Always	4-Always	0-Never	4-Always	0-Never	0-Never	0-Never	0-Never	3-Regularly, more than half time	0-Never	0-Never	NO	4-Every day	4-Every day	4-Every day	2-Regularly, less than 1 day out of 2	NO	4-Every day	4-Every day	NO	0	1	0	1	0
811	Female	3_40-49	Medical establishments	NURSE	YES, 2 doses	0	NA	NA	NA	NA	concerned	4-Always	4-Always	0-Rarely	4-Always	0-Rarely	0-Rarely	4-Always	3-Regularly, more than half time	0-Rarely	0-Never	0-Never	NO	concerned	4-Always	4-Always	0-Never	0-Never	0-Never	0-Never	0-Never	2-Regularly less than half time	0-Rarely	0-Never	0-Never	NO	0-Never	0-Rarely	4-Every day	0-Never	NO	4-Every day	4-Every day	NO	0	1	0	1	0
812	Male	4_>=50	Medical establishments	DOCTORS	YES, 2 doses	0	NA	NA	NA	NA	concerned	4-Always	4-Always	0-Never	4-Always	0-Rarely	0-Never	4-Always	3-Regularly, more than half time	2-Regularly less than half time	4-Always	0-Rarely	YES	concerned	4-Always	4-Always	0-Never	0-Never	0-Never	0-Never	0-Never	0-Never	0-Never	4-Always	0-Rarely	NO	0-Never	2-Regularly, less than 1 day out of 2	4-Every day	2-Regularly, less than 1 day out of 2	YES	4-Every day	0-Never	NO	0	0	0	1	0
813	Male	4_>=50	Medico-social establishments	NO CONTACT WITH PATIENTSS	YES, 2 doses	0	NA	NA	NA	NA	not concerned	NA	NA	NA	NA	NA	NA	NA	NA	NA	NA	NA	N/A	not concerned	NA	NA	NA	NA	NA	NA	NA	NA	NA	NA	NA	N/A	0-Rarely	2-Regularly, less than 1 day out of 2	0-Never	0-Rarely	YES	3-Regularly, more than 1 day out of 2	0-Never	NO	0	0	0	0	0
814	Female	2_30-39	Medical establishments	NURSING ASSISTANT	NO, wish to be	1	11/20	had symptoms	Do not know	NO	concerned	4-Always	0-Never	4-Always	4-Always	0-Never	3-Regularly, more than half time	3-Regularly, more than half time	4-Always	4-Always	3-Regularly, more than half time	0-Never	N/A	concerned	4-Always	4-Always	0-Never	4-Always	0-Never	0-Never	0-Never	4-Always	4-Always	0-Never	0-Never	N/A	0-Never	4-Every day	4-Every day	0-Never	N/A	0-Rarely	0-Rarely	N/A	0	0	0	0	0
815	Female	2_30-39	Medico-social establishments	NO CONTACT WITH PATIENTSS	NO, wish to be	0	NA	NA	NA	NA	not concerned	NA	NA	NA	NA	NA	NA	NA	NA	NA	NA	NA	N/A	concerned	3-Regularly, more than half time	4-Always	0-Rarely	0-Rarely	0-Never	0-Never	3-Regularly, more than half time	0-Rarely	2-Regularly less than half time	0-Never	0-Never	NO	4-Every day	0-Rarely	4-Every day	2-Regularly, less than 1 day out of 2	NO	4-Every day	4-Every day	NO	0	0	0	1	0
816	Female	1_<30	Medico-social establishments	OTHERS	YES, 1 dose	0	NA	NA	NA	NA	not concerned	NA	NA	NA	NA	NA	NA	NA	NA	NA	NA	NA	N/A	concerned	4-Always	4-Always	0-Rarely	0-Never	0-Never	0-Never	2-Regularly less than half time	0-Never	2-Regularly less than half time	0-Never	0-Never	YES	2-Regularly, less than 1 day out of 2	3-Regularly, more than 1 day out of 2	4-Every day	0-Never	YES	4-Every day	4-Every day	NO	0	0	0	0	0
817	Female	2_30-39	Medical establishments	NO CONTACT WITH PATIENTSS	YES, 2 doses	0	NA	NA	NA	NA	not concerned	NA	NA	NA	NA	NA	NA	NA	NA	NA	NA	NA	N/A	not concerned	NA	NA	NA	NA	NA	NA	NA	NA	NA	NA	NA	N/A	0-Rarely	0-Never	0-Never	0-Never	NO	4-Every day	4-Every day	NO	0	0	0	0	0
821	Female	3_40-49	Medical establishments	NO CONTACT WITH PATIENTSS	NO, do not know	0	NA	NA	NA	NA	not concerned	NA	NA	NA	NA	NA	NA	NA	NA	NA	NA	NA	N/A	concerned	4-Always	4-Always	2-Regularly less than half time	4-Always	0-Never	0-Rarely	0-Rarely	0-Rarely	4-Always	0-Never	0-Never	NO	0-Never	2-Regularly, less than 1 day out of 2	0-Never	0-Rarely	NO	4-Every day	4-Every day	NO	0	0	0	1	0
822	Female	2_30-39	Medico-social establishments	NURSING ASSISTANT	YES, 1 dose	0	NA	NA	NA	NA	concerned	4-Always	0-Never	4-Always	4-Always	4-Always	4-Always	4-Always	4-Always	4-Always	4-Always	0-Never	NO	concerned	4-Always	4-Always	0-Rarely	0-Rarely	0-Never	0-Never	2-Regularly less than half time	2-Regularly less than half time	2-Regularly less than half time	2-Regularly less than half time	0-Never	NO	4-Every day	4-Every day	2-Regularly, less than 1 day out of 2	2-Regularly, less than 1 day out of 2	NO	4-Every day	4-Every day	NO	0	1	0	1	0
823	Female	4_>=50	Medico-social establishments	OTHERS	YES, 2 doses	1	12/20	had symptoms	At work in contact with covid+ patient	YES, no ICU	not concerned	NA	NA	NA	NA	NA	NA	NA	NA	NA	NA	NA	N/A	not concerned	NA	NA	NA	NA	NA	NA	NA	NA	NA	NA	NA	N/A	4-Every day	4-Every day	0-Never	2-Regularly, less than 1 day out of 2	N/A	4-Every day	0-Never	N/A	0	0	0	0	1
824	Male	3_40-49	Medical establishments	NURSE	YES, 1 dose	0	NA	NA	NA	NA	concerned	3-Regularly, more than half time	4-Always	0-Never	4-Always	4-Always	4-Always	4-Always	3-Regularly, more than half time	3-Regularly, more than half time	4-Always	0-Never	NO	concerned	3-Regularly, more than half time	4-Always	0-Never	4-Always	0-Never	0-Never	0-Never	4-Always	4-Always	0-Never	0-Never	NO	4-Every day	4-Every day	4-Every day	4-Every day	NO	3-Regularly, more than 1 day out of 2	3-Regularly, more than 1 day out of 2	NO	0	1	0	1	0
825	Female	3_40-49	Medico-social establishments	NO CONTACT WITH PATIENTSS	YES, 1 dose	0	NA	NA	NA	NA	not concerned	NA	NA	NA	NA	NA	NA	NA	NA	NA	NA	NA	N/A	not concerned	NA	NA	NA	NA	NA	NA	NA	NA	NA	NA	NA	N/A	0-Never	4-Every day	0-Never	0-Rarely	NO	3-Regularly, more than 1 day out of 2	0-Never	NO	0	0	0	0	0
826	Female	2_30-39	Medico-social establishments	OTHERS	NO, do not wish to be	0	NA	NA	NA	NA	not concerned	NA	NA	NA	NA	NA	NA	NA	NA	NA	NA	NA	N/A	concerned	4-Always	4-Always	0-Never	4-Always	2-Regularly less than half time	0-Never	2-Regularly less than half time	0-Rarely	2-Regularly less than half time	0-Never	0-Never	NO	4-Every day	4-Every day	4-Every day	2-Regularly, less than 1 day out of 2	YES	4-Every day	4-Every day	YES	0	0	0	1	0
828	Female	2_30-39	Medico-social establishments	OTHERS	NO, do not wish to be	0	NA	NA	NA	NA	not concerned	NA	NA	NA	NA	NA	NA	NA	NA	NA	NA	NA	N/A	not concerned	NA	NA	NA	NA	NA	NA	NA	NA	NA	NA	NA	N/A	4-Every day	4-Every day	0-Never	2-Regularly, less than 1 day out of 2	NO	3-Regularly, more than 1 day out of 2	3-Regularly, more than 1 day out of 2	NO	0	0	0	0	0
829	Male	1_<30	Medico-social establishments	OTHERS	YES, 1 dose	0	NA	NA	NA	NA	not concerned	NA	NA	NA	NA	NA	NA	NA	NA	NA	NA	NA	N/A	concerned	4-Always	4-Always	0-Never	0-Never	0-Never	0-Never	0-Never	0-Never	0-Never	0-Never	0-Never	NO	4-Every day	4-Every day	4-Every day	2-Regularly, less than 1 day out of 2	NO	4-Every day	4-Every day	NO	0	0	0	1	0
830	Female	2_30-39	Medico-social establishments	NO CONTACT WITH PATIENTSS	NO, do not know	0	NA	NA	NA	NA	not concerned	NA	NA	NA	NA	NA	NA	NA	NA	NA	NA	NA	N/A	concerned	3-Regularly, more than half time	4-Always	0-Never	0-Never	0-Never	0-Never	2-Regularly less than half time	0-Never	4-Always	0-Never	2-Regularly less than half time	NO	4-Every day	2-Regularly, less than 1 day out of 2	4-Every day	0-Never	NO	4-Every day	4-Every day	NO	0	0	0	1	0
832	Male	2_30-39	Medical establishments	OTHERS	NO, wish to be	0	NA	NA	NA	NA	concerned	4-Always	0-Never	4-Always	4-Always	0-Never	4-Always	0-Never	4-Always	4-Always	4-Always	0-Never	NO	concerned	0-Rarely	4-Always	0-Never	0-Never	0-Never	0-Rarely	0-Never	0-Never	0-Rarely	0-Never	0-Never	NO	3-Regularly, more than 1 day out of 2	0-Rarely	0-Rarely	2-Regularly, less than 1 day out of 2	NO	2-Regularly, less than 1 day out of 2	0-Never	NO	0	1	0	1	0
833	Female	4_>=50	Medico-social establishments	OTHERS	YES, 2 doses	0	NA	NA	NA	NA	concerned	4-Always	4-Always	4-Always	0-Rarely	0-Rarely	0-Never	4-Always	0-Rarely	4-Always	4-Always	3-Regularly, more than half time	NO	concerned	4-Always	4-Always	4-Always	0-Never	0-Never	0-Never	4-Always	0-Never	4-Always	0-Never	0-Never	NO	0-Never	2-Regularly, less than 1 day out of 2	0-Never	0-Rarely	NO	4-Every day	0-Never	NO	0	1	0	1	0
835	Female	3_40-49	Medico-social establishments	NO CONTACT WITH PATIENTSS	YES, 2 doses	0	NA	NA	NA	NA	not concerned	NA	NA	NA	NA	NA	NA	NA	NA	NA	NA	NA	N/A	not concerned	NA	NA	NA	NA	NA	NA	NA	NA	NA	NA	NA	N/A	0-Never	0-Never	4-Every day	0-Never	NO	0-Rarely	0-Rarely	NO	0	0	0	0	0
837	Female	3_40-49	Medical establishments	NURSE	YES, 2 doses	0	NA	NA	NA	NA	concerned	4-Always	0-Never	4-Always	4-Always	4-Always	4-Always	2-Regularly less than half time	4-Always	4-Always	0-Rarely	0-Rarely	YES	concerned	4-Always	4-Always	0-Rarely	0-Rarely	0-Rarely	0-Rarely	2-Regularly less than half time	2-Regularly less than half time	2-Regularly less than half time	0-Rarely	0-Rarely	NO	3-Regularly, more than 1 day out of 2	4-Every day	4-Every day	0-Rarely	YES	0-Rarely	0-Rarely	NO	0	0	0	1	0
840	Female	3_40-49	Medico-social establishments	NO CONTACT WITH PATIENTSS	NO, wish to be	1	02/21	had symptoms	Do not know	NO	not concerned	NA	NA	NA	NA	NA	NA	NA	NA	NA	NA	NA	N/A	not concerned	NA	NA	NA	NA	NA	NA	NA	NA	NA	NA	NA	N/A	4-Every day	3-Regularly, more than 1 day out of 2	0-Never	4-Every day	N/A	2-Regularly, less than 1 day out of 2	0-Never	N/A	0	0	0	0	0
841	Female	1_<30	Medical establishments	NURSING ASSISTANT	NO, do not know	0	NA	NA	NA	NA	concerned	4-Always	4-Always	0-Rarely	0-Never	2-Regularly less than half time	2-Regularly less than half time	3-Regularly, more than half time	3-Regularly, more than half time	4-Always	3-Regularly, more than half time	0-Never	NO	concerned	4-Always	4-Always	0-Never	0-Never	0-Never	2-Regularly less than half time	3-Regularly, more than half time	3-Regularly, more than half time	4-Always	3-Regularly, more than half time	0-Never	NO	0-Rarely	3-Regularly, more than 1 day out of 2	3-Regularly, more than 1 day out of 2	0-Rarely	NO	4-Every day	3-Regularly, more than 1 day out of 2	NO	0	1	0	1	0
842	Female	3_40-49	Medical establishments	NURSING ASSISTANT	YES, 2 doses	0	NA	NA	NA	NA	not concerned	NA	NA	NA	NA	NA	NA	NA	NA	NA	NA	NA	N/A	concerned	4-Always	4-Always	0-Rarely	4-Always	0-Never	0-Never	0-Rarely	0-Rarely	0-Rarely	0-Never	0-Never	NO	0-Never	4-Every day	4-Every day	0-Rarely	NO	4-Every day	4-Every day	NO	0	0	0	1	0
843	Female	1_<30	Medico-social establishments	NO CONTACT WITH PATIENTSS	YES, 2 doses	0	NA	NA	NA	NA	not concerned	NA	NA	NA	NA	NA	NA	NA	NA	NA	NA	NA	N/A	not concerned	NA	NA	NA	NA	NA	NA	NA	NA	NA	NA	NA	N/A	0-Never	3-Regularly, more than 1 day out of 2	0-Never	0-Rarely	YES	2-Regularly, less than 1 day out of 2	0-Never	NO	0	0	0	0	0
844	Female	2_30-39	Medico-social establishments	OTHERS	NO, do not wish to be	0	NA	NA	NA	NA	not concerned	NA	NA	NA	NA	NA	NA	NA	NA	NA	NA	NA	N/A	concerned	4-Always	4-Always	0-Never	0-Never	0-Never	0-Never	0-Never	0-Never	0-Rarely	0-Never	0-Never	NO	0-Rarely	0-Rarely	0-Never	2-Regularly, less than 1 day out of 2	NO	0-Rarely	0-Rarely	NO	0	0	0	1	0
845	Female	3_40-49	Medico-social establishments	OTHERS	YES, 2 doses	0	NA	NA	NA	NA	concerned	4-Always	0-Never	4-Always	4-Always	4-Always	4-Always	4-Always	4-Always	4-Always	4-Always	0-Rarely	NO	concerned	4-Always	4-Always	0-Never	0-Never	0-Never	0-Never	0-Never	0-Never	0-Rarely	0-Never	0-Never	NO	0-Rarely	0-Rarely	4-Every day	4-Every day	NO	4-Every day	4-Every day	NO	0	1	0	1	0
846	Female	1_<30	Medico-social establishments	NURSING ASSISTANT	NO, do not know	0	NA	NA	NA	NA	not concerned	NA	NA	NA	NA	NA	NA	NA	NA	NA	NA	NA	N/A	concerned	4-Always	4-Always	0-Never	3-Regularly, more than half time	0-Never	0-Never	0-Never	0-Never	4-Always	0-Never	0-Never	NO	0-Never	4-Every day	4-Every day	0-Rarely	NO	4-Every day	3-Regularly, more than 1 day out of 2	NO	0	0	0	1	0
849	Female	4_>=50	Medico-social establishments	OTHERS	YES, 2 doses	0	NA	NA	NA	NA	concerned	4-Always	4-Always	0-Rarely	4-Always	0-Never	4-Always	4-Always	4-Always	4-Always	4-Always	4-Always	NO	concerned	4-Always	4-Always	0-Never	0-Never	0-Rarely	0-Rarely	4-Always	4-Always	4-Always	0-Rarely	2-Regularly less than half time	NO	0-Never	0-Rarely	0-Never	0-Never	NO	4-Every day	4-Every day	NO	0	1	0	1	0
850	Female	2_30-39	Medico-social establishments	NURSE	NO, do not wish to be	1	01/21	had symptoms	At work in contact with other professional	NO	not concerned	NA	NA	NA	NA	NA	NA	NA	NA	NA	NA	NA	N/A	concerned	4-Always	4-Always	0-Rarely	0-Rarely	0-Never	0-Rarely	0-Rarely	0-Rarely	2-Regularly less than half time	0-Rarely	0-Never	N/A	3-Regularly, more than 1 day out of 2	2-Regularly, less than 1 day out of 2	3-Regularly, more than 1 day out of 2	0-Rarely	N/A	4-Every day	4-Every day	N/A	0	0	1	0	1
851	Female	3_40-49	Medical establishments	NURSING ASSISTANT	YES, 2 doses	0	NA	NA	NA	NA	concerned	4-Always	0-Never	4-Always	4-Always	0-Never	0-Never	4-Always	4-Always	4-Always	4-Always	0-Rarely	NO	concerned	4-Always	4-Always	2-Regularly less than half time	4-Always	0-Never	0-Never	0-Rarely	4-Always	4-Always	0-Never	0-Never	NO	3-Regularly, more than 1 day out of 2	2-Regularly, less than 1 day out of 2	4-Every day	0-Rarely	NO	4-Every day	4-Every day	NO	0	1	0	1	0
853	Female	2_30-39	Medico-social establishments	OTHERS	YES, 1 dose	0	NA	NA	NA	NA	not concerned	NA	NA	NA	NA	NA	NA	NA	NA	NA	NA	NA	N/A	concerned	4-Always	4-Always	0-Never	0-Never	0-Never	0-Never	0-Never	0-Never	0-Never	0-Never	0-Never	NO	0-Never	0-Never	0-Never	2-Regularly, less than 1 day out of 2	YES	0-Rarely	0-Never	NO	0	0	0	1	0
855	Female	4_>=50	Medical establishments	NO CONTACT WITH PATIENTSS	YES, 1 dose	1	10/20	had symptoms	Do not know	NO	not concerned	NA	NA	NA	NA	NA	NA	NA	NA	NA	NA	NA	N/A	not concerned	NA	NA	NA	NA	NA	NA	NA	NA	NA	NA	NA	N/A	4-Every day	4-Every day	0-Never	4-Every day	N/A	3-Regularly, more than 1 day out of 2	0-Never	N/A	0	0	0	0	0
857	Female	1_<30	Medical establishments	NURSE	NO, do not wish to be	0	NA	NA	NA	NA	not concerned	NA	NA	NA	NA	NA	NA	NA	NA	NA	NA	NA	N/A	concerned	4-Always	4-Always	3-Regularly, more than half time	0-Rarely	3-Regularly, more than half time	2-Regularly less than half time	2-Regularly less than half time	2-Regularly less than half time	3-Regularly, more than half time	0-Never	0-Never	YES	0-Rarely	0-Rarely	4-Every day	2-Regularly, less than 1 day out of 2	YES	4-Every day	3-Regularly, more than 1 day out of 2	NO	0	0	0	0	0
858	Female	2_30-39	Medico-social establishments	NO CONTACT WITH PATIENTSS	YES, 1 dose	0	NA	NA	NA	NA	concerned	4-Always	4-Always	4-Always	4-Always	0-Never	4-Always	4-Always	4-Always	4-Always	4-Always	0-Never	NO	concerned	4-Always	4-Always	0-Never	0-Never	0-Never	0-Never	0-Never	0-Never	0-Rarely	0-Never	0-Never	NO	3-Regularly, more than 1 day out of 2	3-Regularly, more than 1 day out of 2	3-Regularly, more than 1 day out of 2	3-Regularly, more than 1 day out of 2	NO	4-Every day	4-Every day	NO	0	1	0	1	0
859	Female	3_40-49	Medico-social establishments	NO CONTACT WITH PATIENTSS	YES, 2 doses	1	03/21	No symptoms	At work in contact with other professional	NO	not concerned	NA	NA	NA	NA	NA	NA	NA	NA	NA	NA	NA	N/A	not concerned	NA	NA	NA	NA	NA	NA	NA	NA	NA	NA	NA	N/A	4-Every day	4-Every day	0-Never	0-Rarely	N/A	2-Regularly, less than 1 day out of 2	4-Every day	N/A	0	0	0	0	0
860	Female	3_40-49	Medical establishments	NO CONTACT WITH PATIENTSS	YES, 1 dose	0	NA	NA	NA	NA	concerned	4-Always	4-Always	0-Never	4-Always	0-Rarely	4-Always	4-Always	4-Always	0-Rarely	4-Always	0-Never	NO	concerned	4-Always	4-Always	0-Never	4-Always	0-Never	0-Never	0-Never	0-Never	0-Never	0-Never	0-Never	NO	2-Regularly, less than 1 day out of 2	0-Rarely	4-Every day	2-Regularly, less than 1 day out of 2	NO	2-Regularly, less than 1 day out of 2	3-Regularly, more than 1 day out of 2	NO	0	1	0	1	0
862	Female	3_40-49	Medical establishments	NO CONTACT WITH PATIENTSS	NO, wish to be	0	NA	NA	NA	NA	not concerned	NA	NA	NA	NA	NA	NA	NA	NA	NA	NA	NA	N/A	not concerned	NA	NA	NA	NA	NA	NA	NA	NA	NA	NA	NA	N/A	3-Regularly, more than 1 day out of 2	3-Regularly, more than 1 day out of 2	3-Regularly, more than 1 day out of 2	3-Regularly, more than 1 day out of 2	NO	4-Every day	4-Every day	NO	0	0	0	0	0
864	Female	1_<30	Medico-social establishments	NURSING ASSISTANT	YES, 1 dose	0	NA	NA	NA	NA	not concerned	NA	NA	NA	NA	NA	NA	NA	NA	NA	NA	NA	N/A	concerned	4-Always	0-Never	4-Always	4-Always	0-Rarely	0-Rarely	2-Regularly less than half time	0-Rarely	4-Always	0-Rarely	0-Rarely	NO	0-Never	0-Never	0-Never	0-Rarely	NO	4-Every day	4-Every day	NO	0	0	0	1	0
865	Female	4_>=50	Medical establishments	NO CONTACT WITH PATIENTSS	YES, 1 dose	0	NA	NA	NA	NA	not concerned	NA	NA	NA	NA	NA	NA	NA	NA	NA	NA	NA	N/A	concerned	4-Always	4-Always	0-Rarely	0-Never	0-Never	0-Never	0-Never	0-Rarely	4-Always	0-Never	0-Never	NO	0-Never	4-Every day	4-Every day	0-Rarely	NO	4-Every day	4-Every day	NO	0	0	0	1	0
866	Female	4_>=50	Medical establishments	NO CONTACT WITH PATIENTSS	YES, 2 doses	0	NA	NA	NA	NA	not concerned	NA	NA	NA	NA	NA	NA	NA	NA	NA	NA	NA	N/A	not concerned	NA	NA	NA	NA	NA	NA	NA	NA	NA	NA	NA	N/A	0-Never	2-Regularly, less than 1 day out of 2	0-Never	2-Regularly, less than 1 day out of 2	NO	0-Rarely	0-Never	NO	0	0	0	0	0
867	Female	3_40-49	Medico-social establishments	NO CONTACT WITH PATIENTSS	YES, 2 doses	0	NA	NA	NA	NA	not concerned	NA	NA	NA	NA	NA	NA	NA	NA	NA	NA	NA	N/A	not concerned	NA	NA	NA	NA	NA	NA	NA	NA	NA	NA	NA	N/A	4-Every day	4-Every day	0-Never	0-Rarely	NO	4-Every day	4-Every day	NO	0	0	0	0	0
868	Female	3_40-49	Medical establishments	NO CONTACT WITH PATIENTSS	NO, wish to be	0	NA	NA	NA	NA	not concerned	NA	NA	NA	NA	NA	NA	NA	NA	NA	NA	NA	N/A	concerned	4-Always	4-Always	0-Rarely	0-Never	0-Never	0-Never	0-Rarely	0-Rarely	4-Always	0-Never	0-Never	NO	3-Regularly, more than 1 day out of 2	2-Regularly, less than 1 day out of 2	2-Regularly, less than 1 day out of 2	2-Regularly, less than 1 day out of 2	NO	4-Every day	4-Every day	NO	0	0	0	1	0
869	Female	3_40-49	Medical establishments	NO CONTACT WITH PATIENTSS	YES, 2 doses	0	NA	NA	NA	NA	not concerned	NA	NA	NA	NA	NA	NA	NA	NA	NA	NA	NA	N/A	not concerned	NA	NA	NA	NA	NA	NA	NA	NA	NA	NA	NA	N/A	4-Every day	4-Every day	0-Never	2-Regularly, less than 1 day out of 2	NO	3-Regularly, more than 1 day out of 2	0-Never	YES	0	0	0	0	0
870	Female	3_40-49	Medico-social establishments	NO CONTACT WITH PATIENTSS	NO, wish to be	0	NA	NA	NA	NA	not concerned	NA	NA	NA	NA	NA	NA	NA	NA	NA	NA	NA	N/A	not concerned	NA	NA	NA	NA	NA	NA	NA	NA	NA	NA	NA	N/A	4-Every day	0-Rarely	0-Never	2-Regularly, less than 1 day out of 2	NO	0-Rarely	3-Regularly, more than 1 day out of 2	NO	0	0	0	0	0
871	Male	3_40-49	Medical establishments	DOCTORS	YES, 2 doses	0	NA	NA	NA	NA	concerned	4-Always	0-Never	4-Always	4-Always	0-Never	4-Always	4-Always	0-Rarely	4-Always	0-Rarely	0-Rarely	YES	concerned	4-Always	4-Always	0-Never	4-Always	0-Never	0-Rarely	0-Rarely	0-Never	3-Regularly, more than half time	0-Never	0-Never	NO	2-Regularly, less than 1 day out of 2	2-Regularly, less than 1 day out of 2	0-Never	0-Rarely	NO	4-Every day	4-Every day	NO	0	0	0	1	0
873	Female	2_30-39	Medical establishments	NURSE	YES, 2 doses	0	NA	NA	NA	NA	concerned	4-Always	0-Never	4-Always	4-Always	0-Never	4-Always	4-Always	3-Regularly, more than half time	4-Always	4-Always	0-Never	YES	concerned	4-Always	4-Always	0-Rarely	4-Always	0-Never	2-Regularly less than half time	0-Never	2-Regularly less than half time	4-Always	2-Regularly less than half time	0-Never	NO	0-Never	2-Regularly, less than 1 day out of 2	4-Every day	0-Never	YES	4-Every day	4-Every day	NO	0	0	0	1	0
874	Female	2_30-39	Medico-social establishments	NURSING ASSISTANT	YES, 1 dose	0	NA	NA	NA	NA	not concerned	NA	NA	NA	NA	NA	NA	NA	NA	NA	NA	NA	N/A	concerned	3-Regularly, more than half time	4-Always	0-Never	0-Never	0-Rarely	0-Never	0-Never	0-Never	4-Always	0-Never	0-Never	NO	4-Every day	4-Every day	4-Every day	0-Rarely	NO	4-Every day	4-Every day	NO	0	0	0	1	0
876	Male	1_<30	Medical establishments	OTHERS	YES, 2 doses	0	NA	NA	NA	NA	concerned	4-Always	0-Never	4-Always	4-Always	4-Always	4-Always	4-Always	4-Always	4-Always	4-Always	0-Never	NO	concerned	3-Regularly, more than half time	4-Always	0-Never	3-Regularly, more than half time	0-Never	0-Never	0-Never	0-Never	4-Always	0-Never	0-Never	NO	4-Every day	4-Every day	2-Regularly, less than 1 day out of 2	2-Regularly, less than 1 day out of 2	NO	3-Regularly, more than 1 day out of 2	2-Regularly, less than 1 day out of 2	NO	0	1	0	1	0
877	Male	3_40-49	Medico-social establishments	NO CONTACT WITH PATIENTSS	YES, 1 dose	0	NA	NA	NA	NA	not concerned	NA	NA	NA	NA	NA	NA	NA	NA	NA	NA	NA	N/A	not concerned	NA	NA	NA	NA	NA	NA	NA	NA	NA	NA	NA	N/A	0-Rarely	0-Rarely	0-Never	4-Every day	NO	4-Every day	4-Every day	YES	0	0	0	0	0
879	Female	3_40-49	Medico-social establishments	OTHERS	YES, 1 dose	0	NA	NA	NA	NA	not concerned	NA	NA	NA	NA	NA	NA	NA	NA	NA	NA	NA	N/A	concerned	4-Always	4-Always	0-Never	0-Never	0-Rarely	0-Never	0-Never	0-Never	0-Never	0-Never	0-Never	NO	0-Never	2-Regularly, less than 1 day out of 2	0-Never	2-Regularly, less than 1 day out of 2	YES	4-Every day	0-Never	NO	0	0	0	1	0
880	Female	1_<30	Medico-social establishments	OTHERS	NO, wish to be	0	NA	NA	NA	NA	not concerned	NA	NA	NA	NA	NA	NA	NA	NA	NA	NA	NA	N/A	concerned	4-Always	4-Always	0-Never	0-Never	0-Never	0-Never	0-Never	0-Never	0-Never	0-Never	0-Never	YES	0-Never	4-Every day	0-Never	0-Rarely	NO	0-Rarely	0-Never	NO	0	0	0	0	0
881	Female	3_40-49	Medico-social establishments	NURSING ASSISTANT	YES, 1 dose	0	NA	NA	NA	NA	not concerned	NA	NA	NA	NA	NA	NA	NA	NA	NA	NA	NA	N/A	concerned	2-Regularly less than half time	4-Always	0-Never	0-Never	0-Never	0-Never	0-Rarely	0-Rarely	3-Regularly, more than half time	0-Never	0-Never	NO	2-Regularly, less than 1 day out of 2	2-Regularly, less than 1 day out of 2	4-Every day	2-Regularly, less than 1 day out of 2	NO	4-Every day	4-Every day	NO	0	0	0	1	0
882	Female	1_<30	Medico-social establishments	NURSING ASSISTANT	NO, do not know	0	NA	NA	NA	NA	concerned	4-Always	0-Rarely	4-Always	4-Always	0-Never	4-Always	4-Always	4-Always	4-Always	4-Always	4-Always	NO	concerned	4-Always	4-Always	0-Never	4-Always	0-Never	0-Never	0-Never	0-Never	3-Regularly, more than half time	0-Never	0-Never	NO	0-Never	0-Rarely	4-Every day	0-Never	YES	4-Every day	4-Every day	NO	0	1	0	1	0
883	Female	4_>=50	Medico-social establishments	OTHERS	YES, 2 doses	0	NA	NA	NA	NA	not concerned	NA	NA	NA	NA	NA	NA	NA	NA	NA	NA	NA	N/A	concerned	4-Always	4-Always	0-Never	0-Never	0-Never	0-Never	0-Never	0-Never	4-Always	0-Never	0-Never	NO	0-Rarely	2-Regularly, less than 1 day out of 2	0-Never	0-Rarely	NO	4-Every day	4-Every day	NO	0	0	0	1	0
885	Male	4_>=50	Medico-social establishments	OTHERS	NO, wish to be	0	NA	NA	NA	NA	not concerned	NA	NA	NA	NA	NA	NA	NA	NA	NA	NA	NA	N/A	concerned	0-Rarely	4-Always	0-Rarely	0-Rarely	0-Never	0-Never	0-Never	0-Never	4-Always	0-Never	0-Never	NO	4-Every day	4-Every day	0-Rarely	2-Regularly, less than 1 day out of 2	NO	4-Every day	0-Never	NO	0	0	0	1	0
886	Female	2_30-39	Medico-social establishments	NO CONTACT WITH PATIENTSS	YES, 2 doses	0	NA	NA	NA	NA	not concerned	NA	NA	NA	NA	NA	NA	NA	NA	NA	NA	NA	N/A	not concerned	NA	NA	NA	NA	NA	NA	NA	NA	NA	NA	NA	N/A	2-Regularly, less than 1 day out of 2	0-Rarely	0-Never	2-Regularly, less than 1 day out of 2	NO	4-Every day	4-Every day	NO	0	0	0	0	0
888	Male	2_30-39	Medical establishments	NURSING ASSISTANT	YES, 2 doses	0	NA	NA	NA	NA	concerned	4-Always	4-Always	4-Always	4-Always	0-Never	4-Always	4-Always	4-Always	4-Always	4-Always	4-Always	NO	concerned	4-Always	4-Always	0-Never	0-Never	0-Never	0-Never	0-Never	3-Regularly, more than half time	4-Always	0-Never	0-Never	NO	0-Rarely	2-Regularly, less than 1 day out of 2	2-Regularly, less than 1 day out of 2	0-Rarely	NO	4-Every day	4-Every day	NO	0	1	0	1	0
889	Male	2_30-39	Medico-social establishments	NO CONTACT WITH PATIENTSS	NO, wish to be	0	NA	NA	NA	NA	not concerned	NA	NA	NA	NA	NA	NA	NA	NA	NA	NA	NA	N/A	concerned	4-Always	4-Always	0-Never	0-Never	0-Rarely	0-Never	0-Never	0-Never	0-Never	0-Never	0-Never	NO	4-Every day	2-Regularly, less than 1 day out of 2	0-Never	2-Regularly, less than 1 day out of 2	YES	4-Every day	0-Never	NO	0	0	0	1	0
892	Female	4_>=50	Medical establishments	DOCTORS	YES, 2 doses	0	NA	NA	NA	NA	not concerned	NA	NA	NA	NA	NA	NA	NA	NA	NA	NA	NA	N/A	not concerned	NA	NA	NA	NA	NA	NA	NA	NA	NA	NA	NA	N/A	0-Never	3-Regularly, more than 1 day out of 2	0-Never	2-Regularly, less than 1 day out of 2	NO	4-Every day	4-Every day	NO	0	0	0	0	0
895	Female	3_40-49	Medico-social establishments	NO CONTACT WITH PATIENTSS	NO, do not wish to be	0	NA	NA	NA	NA	not concerned	NA	NA	NA	NA	NA	NA	NA	NA	NA	NA	NA	N/A	concerned	4-Always	4-Always	0-Never	0-Never	0-Never	0-Never	0-Never	0-Never	0-Never	0-Never	0-Rarely	NO	4-Every day	0-Rarely	0-Never	0-Rarely	NO	4-Every day	4-Every day	NO	0	0	0	1	0
896	Female	1_<30	Medical establishments	OTHERS	NO, wish to be	0	NA	NA	NA	NA	concerned	4-Always	0-Never	4-Always	0-Never	0-Never	0-Never	4-Always	0-Never	4-Always	0-Never	4-Always	NO	concerned	4-Always	4-Always	0-Never	0-Never	0-Never	0-Never	0-Never	0-Never	0-Never	0-Never	0-Never	NO	3-Regularly, more than 1 day out of 2	0-Rarely	0-Rarely	2-Regularly, less than 1 day out of 2	NO	2-Regularly, less than 1 day out of 2	4-Every day	NO	0	1	0	1	0
897	Female	3_40-49	Medico-social establishments	NO CONTACT WITH PATIENTSS	YES, 1 dose	1	12/20	No symptoms	At work in contact with other professional	NO	not concerned	NA	NA	NA	NA	NA	NA	NA	NA	NA	NA	NA	N/A	concerned	3-Regularly, more than half time	4-Always	0-Rarely	0-Rarely	0-Never	0-Rarely	0-Rarely	0-Rarely	4-Always	0-Rarely	0-Never	N/A	4-Every day	4-Every day	0-Never	0-Rarely	N/A	3-Regularly, more than 1 day out of 2	4-Every day	N/A	0	0	1	0	1
899	Female	1_<30	Medico-social establishments	NURSING ASSISTANT	YES, 1 dose	0	NA	NA	NA	NA	not concerned	NA	NA	NA	NA	NA	NA	NA	NA	NA	NA	NA	N/A	concerned	3-Regularly, more than half time	4-Always	0-Never	0-Never	0-Never	0-Never	0-Never	0-Never	0-Never	0-Never	0-Never	NO	4-Every day	3-Regularly, more than 1 day out of 2	4-Every day	0-Rarely	NO	4-Every day	4-Every day	NO	0	0	0	1	0
900	Female	2_30-39	Medical establishments	DOCTORS	YES, 1 dose	0	NA	NA	NA	NA	concerned	4-Always	0-Never	4-Always	4-Always	0-Never	4-Always	4-Always	4-Always	4-Always	4-Always	0-Rarely	NO	concerned	4-Always	4-Always	3-Regularly, more than half time	4-Always	0-Never	3-Regularly, more than half time	3-Regularly, more than half time	3-Regularly, more than half time	3-Regularly, more than half time	3-Regularly, more than half time	0-Rarely	YES	0-Never	3-Regularly, more than 1 day out of 2	0-Never	2-Regularly, less than 1 day out of 2	NO	3-Regularly, more than 1 day out of 2	0-Never	NO	0	1	0	0	0
902	Female	3_40-49	Medico-social establishments	DOCTORS	YES, 2 doses	0	NA	NA	NA	NA	concerned	4-Always	0-Never	4-Always	4-Always	0-Never	3-Regularly, more than half time	4-Always	4-Always	0-Never	3-Regularly, more than half time	0-Never	YES	concerned	4-Always	4-Always	0-Never	0-Never	0-Never	0-Never	0-Never	0-Never	0-Never	0-Never	0-Never	NO	3-Regularly, more than 1 day out of 2	0-Never	0-Never	3-Regularly, more than 1 day out of 2	NO	4-Every day	3-Regularly, more than 1 day out of 2	YES	0	0	0	1	0
903	Female	3_40-49	Medical establishments	OTHERS	YES, 2 doses	0	NA	NA	NA	NA	concerned	4-Always	4-Always	0-Rarely	2-Regularly less than half time	0-Never	4-Always	4-Always	0-Rarely	4-Always	2-Regularly less than half time	0-Never	NO	concerned	4-Always	4-Always	0-Never	0-Never	0-Never	0-Never	0-Never	0-Never	0-Never	0-Never	0-Never	NO	3-Regularly, more than 1 day out of 2	0-Rarely	4-Every day	0-Rarely	NO	4-Every day	0-Never	NO	0	1	0	1	0
904	Female	3_40-49	Medico-social establishments	NO CONTACT WITH PATIENTSS	NO, do not know	0	NA	NA	NA	NA	not concerned	NA	NA	NA	NA	NA	NA	NA	NA	NA	NA	NA	N/A	concerned	4-Always	4-Always	0-Never	0-Never	0-Never	0-Never	0-Never	0-Never	0-Never	0-Never	0-Never	NO	0-Rarely	0-Rarely	0-Never	3-Regularly, more than 1 day out of 2	NO	4-Every day	4-Every day	NO	0	0	0	1	0
906	Female	2_30-39	Medico-social establishments	NO CONTACT WITH PATIENTSS	NO, do not know	0	NA	NA	NA	NA	not concerned	NA	NA	NA	NA	NA	NA	NA	NA	NA	NA	NA	N/A	concerned	2-Regularly less than half time	4-Always	0-Never	0-Never	0-Never	0-Never	0-Never	0-Never	0-Never	0-Never	0-Never	NO	2-Regularly, less than 1 day out of 2	0-Rarely	0-Never	3-Regularly, more than 1 day out of 2	NO	2-Regularly, less than 1 day out of 2	2-Regularly, less than 1 day out of 2	NO	0	0	0	1	0
908	Female	3_40-49	Medico-social establishments	NO CONTACT WITH PATIENTSS	NO, do not know	1	03/20	had symptoms	At work in contact with other professional	NO	not concerned	NA	NA	NA	NA	NA	NA	NA	NA	NA	NA	NA	N/A	not concerned	NA	NA	NA	NA	NA	NA	NA	NA	NA	NA	NA	N/A	4-Every day	4-Every day	0-Never	3-Regularly, more than 1 day out of 2	N/A	4-Every day	4-Every day	N/A	0	0	0	0	0
909	Female	1_<30	Medical establishments	NURSE	YES, 1 dose	0	NA	NA	NA	NA	concerned	4-Always	4-Always	0-Rarely	4-Always	0-Never	0-Rarely	0-Rarely	0-Rarely	2-Regularly less than half time	0-Never	0-Never	NO	concerned	4-Always	4-Always	0-Never	4-Always	0-Never	0-Never	0-Never	0-Never	2-Regularly less than half time	0-Never	0-Never	NO	0-Rarely	4-Every day	3-Regularly, more than 1 day out of 2	0-Never	NO	0-Rarely	2-Regularly, less than 1 day out of 2	NO	0	1	0	1	0
911	Female	3_40-49	Medical establishments	NURSING ASSISTANT	YES, 1 dose	0	NA	NA	NA	NA	not concerned	NA	NA	NA	NA	NA	NA	NA	NA	NA	NA	NA	N/A	concerned	4-Always	4-Always	0-Never	0-Never	0-Never	0-Never	2-Regularly less than half time	2-Regularly less than half time	4-Always	2-Regularly less than half time	0-Never	NO	4-Every day	4-Every day	4-Every day	2-Regularly, less than 1 day out of 2	NO	4-Every day	4-Every day	NO	0	0	0	1	0
912	Male	3_40-49	Medical establishments	DOCTORS	YES, 2 doses	0	NA	NA	NA	NA	concerned	3-Regularly, more than half time	4-Always	0-Never	0-Never	0-Never	0-Never	0-Never	0-Never	0-Never	0-Rarely	0-Never	NO	concerned	3-Regularly, more than half time	4-Always	0-Never	0-Never	0-Never	0-Never	0-Never	0-Never	0-Never	0-Rarely	0-Never	NO	0-Never	0-Rarely	0-Never	3-Regularly, more than 1 day out of 2	NO	0-Rarely	0-Never	NO	0	1	0	1	0
913	Male	2_30-39	Medical establishments	DOCTORS	YES, 1 dose	0	NA	NA	NA	NA	concerned	4-Always	4-Always	0-Never	0-Never	0-Never	0-Never	0-Rarely	0-Rarely	4-Always	4-Always	4-Always	NO	concerned	4-Always	4-Always	0-Never	0-Never	0-Never	0-Never	0-Rarely	0-Rarely	4-Always	4-Always	4-Always	NO	2-Regularly, less than 1 day out of 2	0-Rarely	0-Rarely	2-Regularly, less than 1 day out of 2	NO	3-Regularly, more than 1 day out of 2	0-Rarely	NO	0	1	0	1	0
914	Female	4_>=50	Medical establishments	DOCTORS	YES, 2 doses	0	NA	NA	NA	NA	not concerned	NA	NA	NA	NA	NA	NA	NA	NA	NA	NA	NA	N/A	concerned	4-Always	4-Always	0-Never	0-Never	0-Never	0-Never	2-Regularly less than half time	4-Always	2-Regularly less than half time	0-Rarely	0-Never	YES	4-Every day	4-Every day	0-Never	3-Regularly, more than 1 day out of 2	YES	4-Every day	0-Rarely	YES	0	0	0	0	0
915	Female	2_30-39	Medical establishments	DOCTORS	YES, 2 doses	0	NA	NA	NA	NA	not concerned	NA	NA	NA	NA	NA	NA	NA	NA	NA	NA	NA	N/A	concerned	4-Always	4-Always	0-Rarely	0-Rarely	0-Never	0-Never	2-Regularly less than half time	2-Regularly less than half time	0-Rarely	0-Rarely	0-Never	NO	0-Never	0-Rarely	0-Never	2-Regularly, less than 1 day out of 2	NO	2-Regularly, less than 1 day out of 2	2-Regularly, less than 1 day out of 2	NO	0	0	0	1	0
916	Male	2_30-39	Medical establishments	DOCTORS	NO, do not wish to be	0	NA	NA	NA	NA	not concerned	NA	NA	NA	NA	NA	NA	NA	NA	NA	NA	NA	N/A	not concerned	NA	NA	NA	NA	NA	NA	NA	NA	NA	NA	NA	N/A	4-Every day	4-Every day	0-Never	2-Regularly, less than 1 day out of 2	NO	2-Regularly, less than 1 day out of 2	0-Never	NO	0	0	0	0	0
918	Female	3_40-49	Medical establishments	NURSING ASSISTANT	NO, do not know	1	02/21	had symptoms	Not at work	NO	not concerned	NA	NA	NA	NA	NA	NA	NA	NA	NA	NA	NA	N/A	concerned	4-Always	4-Always	3-Regularly, more than half time	4-Always	0-Never	0-Never	2-Regularly less than half time	3-Regularly, more than half time	4-Always	3-Regularly, more than half time	0-Never	N/A	0-Never	4-Every day	4-Every day	0-Rarely	N/A	0-Never	0-Never	N/A	0	0	0	0	0
919	Male	2_30-39	Medical establishments	DOCTORS	YES, 1 dose	1	03/20	had symptoms	Do not know	NO	concerned	4-Always	4-Always	0-Rarely	4-Always	4-Always	4-Always	4-Always	4-Always	4-Always	4-Always	4-Always	N/A	concerned	4-Always	4-Always	0-Rarely	4-Always	0-Rarely	0-Rarely	0-Rarely	0-Rarely	2-Regularly less than half time	0-Rarely	0-Never	N/A	4-Every day	4-Every day	0-Rarely	2-Regularly, less than 1 day out of 2	N/A	0-Never	0-Never	N/A	0	0	0	0	0
921	Female	1_<30	Medical establishments	NURSING ASSISTANT	NO, do not wish to be	0	NA	NA	NA	NA	not concerned	NA	NA	NA	NA	NA	NA	NA	NA	NA	NA	NA	N/A	concerned	4-Always	4-Always	0-Rarely	4-Always	0-Never	0-Rarely	2-Regularly less than half time	0-Rarely	4-Always	0-Rarely	0-Rarely	NO	0-Never	4-Every day	4-Every day	0-Rarely	NO	4-Every day	4-Every day	NO	0	0	0	1	0
922	Female	3_40-49	Medico-social establishments	NO CONTACT WITH PATIENTSS	YES, 2 doses	0	NA	NA	NA	NA	not concerned	NA	NA	NA	NA	NA	NA	NA	NA	NA	NA	NA	N/A	concerned	4-Always	4-Always	0-Rarely	3-Regularly, more than half time	3-Regularly, more than half time	3-Regularly, more than half time	4-Always	4-Always	3-Regularly, more than half time	3-Regularly, more than half time	0-Never	NO	3-Regularly, more than 1 day out of 2	4-Every day	3-Regularly, more than 1 day out of 2	0-Rarely	NO	4-Every day	4-Every day	NO	0	0	0	1	0
923	Female	4_>=50	Medical establishments	DOCTORS	YES, 2 doses	0	NA	NA	NA	NA	concerned	4-Always	4-Always	2-Regularly less than half time	4-Always	0-Never	2-Regularly less than half time	3-Regularly, more than half time	4-Always	0-Never	4-Always	0-Never	NO	concerned	4-Always	4-Always	0-Rarely	4-Always	0-Never	0-Rarely	0-Rarely	2-Regularly less than half time	0-Never	0-Never	0-Never	NO	3-Regularly, more than 1 day out of 2	0-Rarely	0-Rarely	4-Every day	NO	0-Never	0-Never	NO	0	1	0	1	0
925	Female	1_<30	Medical establishments	NURSE	NO, do not know	0	NA	NA	NA	NA	concerned	4-Always	4-Always	0-Rarely	3-Regularly, more than half time	0-Never	0-Never	2-Regularly less than half time	0-Never	4-Always	0-Rarely	0-Never	NO	concerned	4-Always	4-Always	0-Never	0-Never	0-Never	0-Never	0-Never	0-Never	0-Rarely	0-Never	0-Never	NO	0-Never	4-Every day	3-Regularly, more than 1 day out of 2	0-Rarely	NO	0-Never	0-Never	NO	0	1	0	1	0
926	Male	3_40-49	Medical establishments	DOCTORS	YES, 1 dose	0	NA	NA	NA	NA	concerned	4-Always	4-Always	3-Regularly, more than half time	4-Always	0-Never	4-Always	4-Always	0-Never	4-Always	4-Always	0-Never	NO	concerned	3-Regularly, more than half time	4-Always	0-Never	0-Never	0-Never	0-Never	0-Never	0-Never	0-Never	0-Never	0-Never	NO	3-Regularly, more than 1 day out of 2	0-Never	0-Never	2-Regularly, less than 1 day out of 2	NO	0-Never	0-Never	NO	0	1	0	1	0
927	Female	1_<30	Medico-social establishments	NURSING ASSISTANT	NO, do not know	0	NA	NA	NA	NA	not concerned	NA	NA	NA	NA	NA	NA	NA	NA	NA	NA	NA	N/A	concerned	2-Regularly less than half time	4-Always	0-Never	0-Never	0-Never	0-Never	0-Never	0-Never	2-Regularly less than half time	0-Rarely	0-Never	NO	4-Every day	4-Every day	4-Every day	2-Regularly, less than 1 day out of 2	YES	4-Every day	3-Regularly, more than 1 day out of 2	NO	0	0	0	1	0
928	Male	2_30-39	Medical establishments	OTHERS	YES, 1 dose	0	NA	NA	NA	NA	not concerned	NA	NA	NA	NA	NA	NA	NA	NA	NA	NA	NA	N/A	not concerned	NA	NA	NA	NA	NA	NA	NA	NA	NA	NA	NA	N/A	4-Every day	0-Never	0-Never	4-Every day	NO	2-Regularly, less than 1 day out of 2	0-Never	NO	0	0	0	0	0
929	Female	3_40-49	Medical establishments	NURSING ASSISTANT	NO, wish to be	1	11/20	had symptoms	At work in contact with covid+ patient	NO	concerned	4-Always	4-Always	0-Rarely	0-Never	0-Never	0-Never	0-Never	2-Regularly less than half time	4-Always	0-Never	0-Never	N/A	concerned	4-Always	4-Always	2-Regularly less than half time	2-Regularly less than half time	2-Regularly less than half time	2-Regularly less than half time	2-Regularly less than half time	2-Regularly less than half time	4-Always	2-Regularly less than half time	0-Never	N/A	0-Rarely	4-Every day	4-Every day	0-Never	N/A	3-Regularly, more than 1 day out of 2	2-Regularly, less than 1 day out of 2	N/A	1	0	1	0	1
930	Female	2_30-39	Medical establishments	NO CONTACT WITH PATIENTSS	YES, 1 dose	0	NA	NA	NA	NA	not concerned	NA	NA	NA	NA	NA	NA	NA	NA	NA	NA	NA	N/A	not concerned	NA	NA	NA	NA	NA	NA	NA	NA	NA	NA	NA	N/A	4-Every day	4-Every day	0-Never	4-Every day	NO	0-Rarely	0-Never	NO	0	0	0	0	0
934	Female	4_>=50	Medico-social establishments	NURSING ASSISTANT	YES, 2 doses	0	NA	NA	NA	NA	concerned	4-Always	3-Regularly, more than half time	3-Regularly, more than half time	4-Always	0-Never	3-Regularly, more than half time	4-Always	0-Never	4-Always	4-Always	3-Regularly, more than half time	NO	concerned	4-Always	4-Always	0-Never	4-Always	0-Never	4-Always	0-Rarely	0-Never	4-Always	0-Rarely	0-Never	NO	0-Never	0-Rarely	4-Every day	0-Never	NO	4-Every day	4-Every day	NO	0	1	0	1	0
936	Female	3_40-49	Medical establishments	NURSE	YES, 1 dose	0	NA	NA	NA	NA	concerned	4-Always	0-Rarely	4-Always	4-Always	0-Never	4-Always	4-Always	3-Regularly, more than half time	4-Always	4-Always	0-Rarely	YES	concerned	4-Always	4-Always	3-Regularly, more than half time	3-Regularly, more than half time	0-Never	0-Never	0-Rarely	0-Rarely	0-Rarely	0-Never	0-Never	YES	0-Never	3-Regularly, more than 1 day out of 2	3-Regularly, more than 1 day out of 2	0-Rarely	NO	0-Never	0-Never	NO	0	0	0	0	0
937	Female	3_40-49	Medical establishments	NURSE	YES, 1 dose	0	NA	NA	NA	NA	not concerned	NA	NA	NA	NA	NA	NA	NA	NA	NA	NA	NA	N/A	not concerned	NA	NA	NA	NA	NA	NA	NA	NA	NA	NA	NA	N/A	2-Regularly, less than 1 day out of 2	2-Regularly, less than 1 day out of 2	0-Never	2-Regularly, less than 1 day out of 2	NO	4-Every day	4-Every day	NO	0	0	0	0	0
942	Female	1_<30	Medical establishments	DOCTORS	NO, wish to be	0	NA	NA	NA	NA	concerned	4-Always	0-Never	4-Always	4-Always	0-Never	4-Always	4-Always	2-Regularly less than half time	4-Always	4-Always	0-Never	NO	concerned	4-Always	4-Always	0-Rarely	0-Rarely	0-Never	0-Rarely	2-Regularly less than half time	0-Rarely	3-Regularly, more than half time	0-Never	0-Never	YES	4-Every day	0-Rarely	4-Every day	2-Regularly, less than 1 day out of 2	NO	4-Every day	4-Every day	NO	0	1	0	0	0
947	Female	1_<30	Medical establishments	DOCTORS	YES, 1 dose	0	NA	NA	NA	NA	not concerned	NA	NA	NA	NA	NA	NA	NA	NA	NA	NA	NA	N/A	not concerned	NA	NA	NA	NA	NA	NA	NA	NA	NA	NA	NA	N/A	3-Regularly, more than 1 day out of 2	0-Rarely	2-Regularly, less than 1 day out of 2	2-Regularly, less than 1 day out of 2	NO	0-Rarely	2-Regularly, less than 1 day out of 2	NO	0	0	0	0	0
949	Female	1_<30	Medical establishments	DOCTORS	YES, 1 dose	0	NA	NA	NA	NA	not concerned	NA	NA	NA	NA	NA	NA	NA	NA	NA	NA	NA	N/A	concerned	4-Always	4-Always	0-Never	0-Rarely	0-Never	0-Never	0-Never	0-Never	3-Regularly, more than half time	0-Never	0-Never	NO	2-Regularly, less than 1 day out of 2	0-Rarely	0-Never	4-Every day	NO	0-Never	0-Never	NO	0	0	0	1	0
951	Female	1_<30	Medical establishments	DOCTORS	NO, wish to be	1	11/20	had symptoms	Not at work	NO	not concerned	NA	NA	NA	NA	NA	NA	NA	NA	NA	NA	NA	N/A	concerned	4-Always	4-Always	0-Never	3-Regularly, more than half time	0-Never	3-Regularly, more than half time	0-Never	0-Never	0-Never	0-Never	0-Rarely	N/A	4-Every day	0-Rarely	0-Never	2-Regularly, less than 1 day out of 2	N/A	0-Never	0-Never	N/A	0	0	0	0	0
952	Female	1_<30	Medical establishments	DOCTORS	YES, 1 dose	0	NA	NA	NA	NA	not concerned	NA	NA	NA	NA	NA	NA	NA	NA	NA	NA	NA	N/A	concerned	4-Always	4-Always	0-Never	0-Rarely	0-Never	0-Never	0-Rarely	0-Rarely	0-Rarely	0-Never	0-Rarely	NO	0-Never	0-Never	0-Never	0-Rarely	NO	0-Never	0-Never	NO	0	0	0	1	0
953	Female	1_<30	Medical establishments	DOCTORS	NO, wish to be	0	NA	NA	NA	NA	concerned	4-Always	0-Never	4-Always	4-Always	0-Rarely	4-Always	4-Always	4-Always	4-Always	4-Always	3-Regularly, more than half time	NO	concerned	4-Always	4-Always	0-Rarely	3-Regularly, more than half time	0-Never	0-Rarely	0-Rarely	0-Never	2-Regularly less than half time	0-Rarely	0-Never	NO	4-Every day	0-Rarely	2-Regularly, less than 1 day out of 2	2-Regularly, less than 1 day out of 2	YES	3-Regularly, more than 1 day out of 2	3-Regularly, more than 1 day out of 2	YES	0	1	0	1	0
954	Female	1_<30	Medical establishments	NURSE	NO, wish to be	1	11/20	No symptoms	At work in contact with covid+ patient	NO	concerned	4-Always	4-Always	4-Always	4-Always	4-Always	4-Always	4-Always	4-Always	4-Always	4-Always	3-Regularly, more than half time	N/A	concerned	4-Always	4-Always	0-Rarely	0-Rarely	0-Never	0-Never	2-Regularly less than half time	2-Regularly less than half time	4-Always	0-Never	0-Never	N/A	0-Never	0-Never	0-Rarely	0-Never	N/A	2-Regularly, less than 1 day out of 2	2-Regularly, less than 1 day out of 2	N/A	1	0	1	0	1
955	Female	1_<30	Medical establishments	DOCTORS	NO, wish to be	0	NA	NA	NA	NA	concerned	4-Always	4-Always	4-Always	4-Always	0-Never	0-Rarely	3-Regularly, more than half time	4-Always	4-Always	4-Always	0-Rarely	NO	concerned	4-Always	4-Always	0-Rarely	2-Regularly less than half time	0-Never	0-Never	0-Never	0-Never	0-Never	0-Never	0-Never	NO	4-Every day	2-Regularly, less than 1 day out of 2	0-Never	0-Never	YES	0-Rarely	2-Regularly, less than 1 day out of 2	NO	0	1	0	1	0
956	Male	1_<30	Medical establishments	DOCTORS	YES, 1 dose	0	NA	NA	NA	NA	concerned	4-Always	4-Always	4-Always	4-Always	3-Regularly, more than half time	0-Never	4-Always	2-Regularly less than half time	4-Always	4-Always	0-Never	NO	concerned	4-Always	0-Rarely	0-Rarely	0-Rarely	0-Never	0-Never	0-Never	0-Never	2-Regularly less than half time	0-Never	0-Never	NO	0-Rarely	0-Never	3-Regularly, more than 1 day out of 2	2-Regularly, less than 1 day out of 2	NO	0-Never	0-Never	NO	0	1	0	1	0
958	Male	1_<30	Medical establishments	DOCTORS	YES, 1 dose	1	03/21	had symptoms	At work in contact with covid+ patient	NO	concerned	4-Always	4-Always	2-Regularly less than half time	4-Always	0-Never	4-Always	4-Always	3-Regularly, more than half time	4-Always	4-Always	3-Regularly, more than half time	N/A	concerned	4-Always	4-Always	0-Rarely	2-Regularly less than half time	0-Never	0-Never	0-Never	0-Rarely	2-Regularly less than half time	0-Never	0-Never	N/A	2-Regularly, less than 1 day out of 2	0-Never	4-Every day	2-Regularly, less than 1 day out of 2	N/A	0-Never	0-Never	N/A	0	0	0	0	0
959	Female	1_<30	Medical establishments	NURSE	YES, 1 dose	0	NA	NA	NA	NA	concerned	4-Always	4-Always	4-Always	4-Always	0-Never	4-Always	4-Always	4-Always	4-Always	4-Always	0-Never	NO	concerned	4-Always	4-Always	0-Never	4-Always	0-Never	0-Never	0-Never	0-Never	4-Always	0-Never	0-Never	NO	4-Every day	4-Every day	4-Every day	0-Rarely	YES	2-Regularly, less than 1 day out of 2	2-Regularly, less than 1 day out of 2	NO	0	1	0	1	0
961	Male	1_<30	Medical establishments	DOCTORS	YES, 1 dose	0	NA	NA	NA	NA	concerned	4-Always	0-Never	4-Always	4-Always	0-Rarely	2-Regularly less than half time	4-Always	3-Regularly, more than half time	4-Always	4-Always	0-Rarely	NO	concerned	4-Always	4-Always	0-Never	0-Never	0-Never	0-Never	0-Never	0-Rarely	0-Rarely	0-Never	0-Never	NO	3-Regularly, more than 1 day out of 2	0-Rarely	0-Never	0-Rarely	NO	3-Regularly, more than 1 day out of 2	3-Regularly, more than 1 day out of 2	NO	0	1	0	1	0
964	Female	1_<30	Medical establishments	DOCTORS	YES, 1 dose	0	NA	NA	NA	NA	concerned	4-Always	4-Always	4-Always	4-Always	2-Regularly less than half time	2-Regularly less than half time	4-Always	4-Always	4-Always	4-Always	2-Regularly less than half time	NO	concerned	4-Always	4-Always	0-Rarely	0-Rarely	0-Never	0-Never	0-Never	0-Rarely	0-Rarely	0-Never	0-Rarely	NO	3-Regularly, more than 1 day out of 2	2-Regularly, less than 1 day out of 2	3-Regularly, more than 1 day out of 2	3-Regularly, more than 1 day out of 2	NO	0-Never	0-Never	NO	0	1	0	1	0
965	Female	1_<30	Medical establishments	NURSE	YES, 1 dose	0	NA	NA	NA	NA	not concerned	NA	NA	NA	NA	NA	NA	NA	NA	NA	NA	NA	N/A	concerned	4-Always	2-Regularly less than half time	4-Always	4-Always	0-Never	0-Rarely	0-Rarely	2-Regularly less than half time	3-Regularly, more than half time	0-Rarely	0-Never	YES	0-Never	3-Regularly, more than 1 day out of 2	3-Regularly, more than 1 day out of 2	0-Rarely	YES	0-Never	0-Never	NO	0	0	0	0	0
966	Female	1_<30	Medical establishments	DOCTORS	NO, do not know	0	NA	NA	NA	NA	not concerned	NA	NA	NA	NA	NA	NA	NA	NA	NA	NA	NA	N/A	concerned	3-Regularly, more than half time	4-Always	0-Never	0-Never	0-Never	0-Never	0-Never	0-Never	0-Never	0-Never	0-Never	NO	3-Regularly, more than 1 day out of 2	3-Regularly, more than 1 day out of 2	4-Every day	3-Regularly, more than 1 day out of 2	NO	0-Rarely	0-Rarely	NO	0	0	0	1	0
967	Male	4_>=50	Medical establishments	NO CONTACT WITH PATIENTSS	YES, 2 doses	0	NA	NA	NA	NA	not concerned	NA	NA	NA	NA	NA	NA	NA	NA	NA	NA	NA	N/A	not concerned	NA	NA	NA	NA	NA	NA	NA	NA	NA	NA	NA	N/A	4-Every day	4-Every day	0-Never	0-Rarely	NO	3-Regularly, more than 1 day out of 2	0-Never	NO	0	0	0	0	0
968	Female	1_<30	Medical establishments	DOCTORS	YES, 1 dose	0	NA	NA	NA	NA	concerned	4-Always	4-Always	4-Always	4-Always	0-Rarely	4-Always	4-Always	4-Always	2-Regularly less than half time	4-Always	0-Never	NO	concerned	4-Always	4-Always	0-Never	0-Rarely	0-Never	0-Never	0-Rarely	0-Rarely	2-Regularly less than half time	0-Rarely	0-Never	NO	4-Every day	4-Every day	4-Every day	3-Regularly, more than 1 day out of 2	NO	0-Rarely	0-Never	NO	0	1	0	1	0
969	Female	3_40-49	Medical establishments	NURSING ASSISTANT	YES, 2 doses	1	03/20	had symptoms	At work in contact with covid+ patient	NO	concerned	4-Always	4-Always	4-Always	4-Always	0-Never	4-Always	3-Regularly, more than half time	4-Always	4-Always	3-Regularly, more than half time	0-Never	N/A	concerned	4-Always	4-Always	0-Never	4-Always	0-Never	0-Rarely	0-Never	3-Regularly, more than half time	3-Regularly, more than half time	0-Never	0-Never	N/A	3-Regularly, more than 1 day out of 2	4-Every day	4-Every day	0-Rarely	N/A	4-Every day	0-Rarely	N/A	0	0	0	0	0
970	Male	1_<30	Medical establishments	NURSE	YES, 1 dose	0	NA	NA	NA	NA	concerned	3-Regularly, more than half time	4-Always	2-Regularly less than half time	4-Always	0-Never	2-Regularly less than half time	2-Regularly less than half time	2-Regularly less than half time	3-Regularly, more than half time	2-Regularly less than half time	0-Never	NO	concerned	3-Regularly, more than half time	4-Always	0-Never	0-Never	0-Never	0-Never	0-Never	0-Never	0-Never	0-Never	0-Never	NO	3-Regularly, more than 1 day out of 2	4-Every day	4-Every day	2-Regularly, less than 1 day out of 2	NO	3-Regularly, more than 1 day out of 2	2-Regularly, less than 1 day out of 2	NO	0	1	0	1	0
971	Female	2_30-39	Medical establishments	NURSE	YES, 1 dose	0	NA	NA	NA	NA	not concerned	NA	NA	NA	NA	NA	NA	NA	NA	NA	NA	NA	N/A	concerned	3-Regularly, more than half time	4-Always	0-Never	0-Never	0-Never	0-Never	0-Rarely	0-Rarely	4-Always	0-Rarely	0-Never	NO	0-Never	2-Regularly, less than 1 day out of 2	2-Regularly, less than 1 day out of 2	0-Rarely	NO	0-Never	0-Never	NO	0	0	0	1	0
972	Female	2_30-39	Medical establishments	NURSE	YES, 1 dose	0	NA	NA	NA	NA	not concerned	NA	NA	NA	NA	NA	NA	NA	NA	NA	NA	NA	N/A	concerned	4-Always	4-Always	0-Never	0-Never	0-Never	0-Never	0-Rarely	3-Regularly, more than half time	0-Never	0-Rarely	0-Never	NO	0-Never	4-Every day	4-Every day	0-Rarely	NO	2-Regularly, less than 1 day out of 2	0-Rarely	YES	0	0	0	1	0
973	Female	4_>=50	Medical establishments	DOCTORS	YES, 2 doses	0	NA	NA	NA	NA	concerned	4-Always	4-Always	4-Always	4-Always	0-Rarely	3-Regularly, more than half time	4-Always	0-Rarely	4-Always	0-Rarely	0-Never	NO	concerned	4-Always	4-Always	3-Regularly, more than half time	4-Always	2-Regularly less than half time	2-Regularly less than half time	2-Regularly less than half time	0-Rarely	4-Always	0-Rarely	0-Never	NO	0-Never	0-Rarely	4-Every day	0-Rarely	YES	3-Regularly, more than 1 day out of 2	4-Every day	NO	0	1	0	1	0
976	Female	2_30-39	Medical establishments	NURSING ASSISTANT	YES, 1 dose	0	NA	NA	NA	NA	concerned	4-Always	0-Never	4-Always	4-Always	0-Never	3-Regularly, more than half time	4-Always	2-Regularly less than half time	4-Always	0-Rarely	0-Never	NO	concerned	4-Always	4-Always	3-Regularly, more than half time	4-Always	0-Never	0-Never	0-Never	3-Regularly, more than half time	4-Always	0-Never	0-Never	NO	4-Every day	4-Every day	4-Every day	0-Rarely	NO	4-Every day	4-Every day	NO	0	1	0	1	0
981	Female	1_<30	Medical establishments	NO CONTACT WITH PATIENTSS	NO, wish to be	1	03/21	No symptoms	Do not know	NO	not concerned	NA	NA	NA	NA	NA	NA	NA	NA	NA	NA	NA	N/A	concerned	4-Always	4-Always	0-Rarely	0-Rarely	0-Never	0-Never	3-Regularly, more than half time	2-Regularly less than half time	4-Always	3-Regularly, more than half time	0-Never	N/A	4-Every day	4-Every day	4-Every day	2-Regularly, less than 1 day out of 2	N/A	3-Regularly, more than 1 day out of 2	0-Rarely	N/A	0	0	0	0	0
982	Female	1_<30	Medico-social establishments	NURSING ASSISTANT	NO, do not know	0	NA	NA	NA	NA	not concerned	NA	NA	NA	NA	NA	NA	NA	NA	NA	NA	NA	N/A	not concerned	NA	NA	NA	NA	NA	NA	NA	NA	NA	NA	NA	N/A	0-Never	2-Regularly, less than 1 day out of 2	0-Never	0-Rarely	NO	0-Never	0-Never	NO	0	0	0	0	0
983	Female	3_40-49	Medical establishments	NO CONTACT WITH PATIENTSS	YES, 2 doses	0	NA	NA	NA	NA	not concerned	NA	NA	NA	NA	NA	NA	NA	NA	NA	NA	NA	N/A	not concerned	NA	NA	NA	NA	NA	NA	NA	NA	NA	NA	NA	N/A	4-Every day	0-Rarely	0-Never	2-Regularly, less than 1 day out of 2	NO	4-Every day	0-Never	NO	0	0	0	0	0
985	Male	2_30-39	Medical establishments	NO CONTACT WITH PATIENTSS	YES, 1 dose	0	NA	NA	NA	NA	not concerned	NA	NA	NA	NA	NA	NA	NA	NA	NA	NA	NA	N/A	not concerned	NA	NA	NA	NA	NA	NA	NA	NA	NA	NA	NA	N/A	0-Never	4-Every day	0-Never	0-Rarely	NO	0-Rarely	0-Never	NO	0	0	0	0	0
988	Male	3_40-49	Medical establishments	NO CONTACT WITH PATIENTSS	YES, 1 dose	0	NA	NA	NA	NA	not concerned	NA	NA	NA	NA	NA	NA	NA	NA	NA	NA	NA	N/A	not concerned	NA	NA	NA	NA	NA	NA	NA	NA	NA	NA	NA	N/A	0-Never	0-Never	0-Never	4-Every day	NO	0-Rarely	0-Never	NO	0	0	0	0	0
989	Female	4_>=50	Medico-social establishments	NO CONTACT WITH PATIENTSS	YES, 1 dose	0	NA	NA	NA	NA	not concerned	NA	NA	NA	NA	NA	NA	NA	NA	NA	NA	NA	N/A	not concerned	NA	NA	NA	NA	NA	NA	NA	NA	NA	NA	NA	N/A	4-Every day	0-Rarely	0-Never	2-Regularly, less than 1 day out of 2	NO	4-Every day	0-Never	NO	0	0	0	0	0
990	Male	4_>=50	Medical establishments	OTHERS	YES, 2 doses	0	NA	NA	NA	NA	not concerned	NA	NA	NA	NA	NA	NA	NA	NA	NA	NA	NA	N/A	not concerned	NA	NA	NA	NA	NA	NA	NA	NA	NA	NA	NA	N/A	4-Every day	4-Every day	2-Regularly, less than 1 day out of 2	2-Regularly, less than 1 day out of 2	NO	4-Every day	4-Every day	NO	0	0	0	0	0
991	Male	3_40-49	Medical establishments	NURSING ASSISTANT	YES, 2 doses	0	NA	NA	NA	NA	not concerned	NA	NA	NA	NA	NA	NA	NA	NA	NA	NA	NA	N/A	concerned	3-Regularly, more than half time	4-Always	0-Never	4-Always	0-Never	0-Rarely	0-Rarely	0-Rarely	0-Rarely	4-Always	4-Always	NO	4-Every day	4-Every day	4-Every day	2-Regularly, less than 1 day out of 2	NO	0-Never	0-Never	NO	0	0	0	1	0
992	Female	4_>=50	Medical establishments	NO CONTACT WITH PATIENTSS	YES, 2 doses	0	NA	NA	NA	NA	not concerned	NA	NA	NA	NA	NA	NA	NA	NA	NA	NA	NA	N/A	not concerned	NA	NA	NA	NA	NA	NA	NA	NA	NA	NA	NA	N/A	0-Never	4-Every day	0-Never	0-Rarely	YES	3-Regularly, more than 1 day out of 2	0-Never	YES	0	0	0	0	0
993	Female	3_40-49	Medical establishments	NO CONTACT WITH PATIENTSS	YES, 1 dose	0	NA	NA	NA	NA	not concerned	NA	NA	NA	NA	NA	NA	NA	NA	NA	NA	NA	N/A	not concerned	NA	NA	NA	NA	NA	NA	NA	NA	NA	NA	NA	N/A	0-Rarely	0-Rarely	0-Never	2-Regularly, less than 1 day out of 2	NO	2-Regularly, less than 1 day out of 2	2-Regularly, less than 1 day out of 2	NO	0	0	0	0	0
994	Female	4_>=50	Medical establishments	OTHERS	YES, 2 doses	0	NA	NA	NA	NA	not concerned	NA	NA	NA	NA	NA	NA	NA	NA	NA	NA	NA	N/A	concerned	4-Always	4-Always	0-Never	0-Never	0-Never	0-Never	0-Never	0-Never	0-Never	0-Never	0-Never	NO	0-Never	0-Rarely	0-Never	4-Every day	YES	2-Regularly, less than 1 day out of 2	4-Every day	YES	0	0	0	1	0
997	Female	2_30-39	Medico-social establishments	NO CONTACT WITH PATIENTSS	NO, do not know	0	NA	NA	NA	NA	not concerned	NA	NA	NA	NA	NA	NA	NA	NA	NA	NA	NA	N/A	concerned	3-Regularly, more than half time	4-Always	0-Never	0-Never	0-Never	0-Never	0-Never	0-Never	3-Regularly, more than half time	0-Never	0-Never	NO	0-Never	0-Rarely	0-Never	2-Regularly, less than 1 day out of 2	NO	4-Every day	4-Every day	NO	0	0	0	1	0
998	Female	4_>=50	Medico-social establishments	NO CONTACT WITH PATIENTSS	YES, 2 doses	0	NA	NA	NA	NA	not concerned	NA	NA	NA	NA	NA	NA	NA	NA	NA	NA	NA	N/A	not concerned	NA	NA	NA	NA	NA	NA	NA	NA	NA	NA	NA	N/A	0-Rarely	0-Rarely	0-Never	2-Regularly, less than 1 day out of 2	NO	4-Every day	4-Every day	NO	0	0	0	0	0
999	Female	4_>=50	Medical establishments	OTHERS	YES, 2 doses	0	NA	NA	NA	NA	not concerned	NA	NA	NA	NA	NA	NA	NA	NA	NA	NA	NA	N/A	not concerned	NA	NA	NA	NA	NA	NA	NA	NA	NA	NA	NA	N/A	0-Rarely	4-Every day	0-Never	4-Every day	NO	0-Rarely	0-Never	NO	0	0	0	0	0
1000	Female	4_>=50	Medical establishments	OTHERS	YES, 2 doses	0	NA	NA	NA	NA	not concerned	NA	NA	NA	NA	NA	NA	NA	NA	NA	NA	NA	N/A	not concerned	NA	NA	NA	NA	NA	NA	NA	NA	NA	NA	NA	N/A	0-Rarely	4-Every day	0-Never	3-Regularly, more than 1 day out of 2	NO	0-Rarely	0-Never	NO	0	0	0	0	0
1001	Female	4_>=50	Medical establishments	OTHERS	YES, 2 doses	0	NA	NA	NA	NA	concerned	4-Always	4-Always	4-Always	4-Always	0-Never	0-Never	0-Never	4-Always	4-Always	0-Never	0-Never	YES	concerned	4-Always	4-Always	0-Never	0-Never	0-Never	0-Never	0-Rarely	4-Always	2-Regularly less than half time	0-Never	0-Never	NO	3-Regularly, more than 1 day out of 2	3-Regularly, more than 1 day out of 2	0-Never	0-Rarely	NO	0-Rarely	0-Rarely	NO	0	0	0	1	0
1002	Female	2_30-39	Medical establishments	NO CONTACT WITH PATIENTSS	YES, 1 dose	0	NA	NA	NA	NA	not concerned	NA	NA	NA	NA	NA	NA	NA	NA	NA	NA	NA	N/A	not concerned	NA	NA	NA	NA	NA	NA	NA	NA	NA	NA	NA	N/A	0-Never	4-Every day	0-Never	0-Rarely	YES	0-Never	0-Never	NO	0	0	0	0	0
1003	Male	3_40-49	Medical establishments	DOCTORS	YES, 2 doses	0	NA	NA	NA	NA	concerned	4-Always	4-Always	0-Never	4-Always	0-Never	3-Regularly, more than half time	2-Regularly less than half time	3-Regularly, more than half time	3-Regularly, more than half time	0-Rarely	0-Never	YES	concerned	4-Always	4-Always	0-Never	3-Regularly, more than half time	0-Never	0-Never	0-Never	0-Never	0-Rarely	0-Never	0-Never	NO	4-Every day	0-Rarely	0-Never	3-Regularly, more than 1 day out of 2	NO	0-Never	0-Never	NO	0	0	0	1	0
1004	Female	3_40-49	Medical establishments	OTHERS	NO, wish to be	0	NA	NA	NA	NA	concerned	4-Always	0-Never	4-Always	4-Always	0-Never	4-Always	4-Always	2-Regularly less than half time	4-Always	4-Always	0-Rarely	NO	concerned	4-Always	4-Always	0-Never	3-Regularly, more than half time	0-Never	0-Never	2-Regularly less than half time	3-Regularly, more than half time	3-Regularly, more than half time	0-Never	0-Never	NO	3-Regularly, more than 1 day out of 2	4-Every day	4-Every day	2-Regularly, less than 1 day out of 2	YES	4-Every day	3-Regularly, more than 1 day out of 2	NO	0	1	0	1	0
1005	Female	1_<30	Medical establishments	DOCTORS	YES, 1 dose	0	NA	NA	NA	NA	not concerned	NA	NA	NA	NA	NA	NA	NA	NA	NA	NA	NA	N/A	not concerned	NA	NA	NA	NA	NA	NA	NA	NA	NA	NA	NA	N/A	0-Never	4-Every day	0-Never	2-Regularly, less than 1 day out of 2	YES	0-Never	0-Never	NO	0	0	0	0	0
1006	Male	1_<30	Medical establishments	DOCTORS	YES, 1 dose	0	NA	NA	NA	NA	not concerned	NA	NA	NA	NA	NA	NA	NA	NA	NA	NA	NA	N/A	concerned	4-Always	4-Always	0-Rarely	3-Regularly, more than half time	0-Never	0-Never	0-Rarely	2-Regularly less than half time	3-Regularly, more than half time	0-Never	0-Rarely	NO	4-Every day	2-Regularly, less than 1 day out of 2	0-Never	2-Regularly, less than 1 day out of 2	NO	0-Never	0-Never	NO	0	0	0	1	0
1007	Female	3_40-49	Medical establishments	OTHERS	YES, 1 dose	0	NA	NA	NA	NA	not concerned	NA	NA	NA	NA	NA	NA	NA	NA	NA	NA	NA	N/A	not concerned	NA	NA	NA	NA	NA	NA	NA	NA	NA	NA	NA	N/A	3-Regularly, more than 1 day out of 2	2-Regularly, less than 1 day out of 2	2-Regularly, less than 1 day out of 2	3-Regularly, more than 1 day out of 2	NO	0-Never	0-Never	NO	0	0	0	0	0
1008	Female	3_40-49	Medical establishments	NO CONTACT WITH PATIENTSS	NO, wish to be	0	NA	NA	NA	NA	not concerned	NA	NA	NA	NA	NA	NA	NA	NA	NA	NA	NA	N/A	not concerned	NA	NA	NA	NA	NA	NA	NA	NA	NA	NA	NA	N/A	2-Regularly, less than 1 day out of 2	4-Every day	0-Never	2-Regularly, less than 1 day out of 2	NO	0-Never	0-Never	NO	0	0	0	0	0
1009	Female	3_40-49	Medical establishments	NO CONTACT WITH PATIENTSS	YES, 2 doses	0	NA	NA	NA	NA	not concerned	NA	NA	NA	NA	NA	NA	NA	NA	NA	NA	NA	N/A	not concerned	NA	NA	NA	NA	NA	NA	NA	NA	NA	NA	NA	N/A	4-Every day	4-Every day	0-Never	0-Rarely	NO	0-Rarely	0-Never	NO	0	0	0	0	0
1010	Female	4_>=50	Medical establishments	NO CONTACT WITH PATIENTSS	YES, 2 doses	0	NA	NA	NA	NA	not concerned	NA	NA	NA	NA	NA	NA	NA	NA	NA	NA	NA	N/A	not concerned	NA	NA	NA	NA	NA	NA	NA	NA	NA	NA	NA	N/A	4-Every day	3-Regularly, more than 1 day out of 2	0-Never	0-Rarely	NO	0-Never	0-Never	NO	0	0	0	0	0
1014	Male	3_40-49	Medical establishments	NO CONTACT WITH PATIENTSS	YES, 1 dose	0	NA	NA	NA	NA	not concerned	NA	NA	NA	NA	NA	NA	NA	NA	NA	NA	NA	N/A	not concerned	NA	NA	NA	NA	NA	NA	NA	NA	NA	NA	NA	N/A	4-Every day	4-Every day	0-Never	3-Regularly, more than 1 day out of 2	NO	3-Regularly, more than 1 day out of 2	0-Never	YES	0	0	0	0	0
1017	Female	4_>=50	Medical establishments	NO CONTACT WITH PATIENTSS	YES, 1 dose	0	NA	NA	NA	NA	not concerned	NA	NA	NA	NA	NA	NA	NA	NA	NA	NA	NA	N/A	not concerned	NA	NA	NA	NA	NA	NA	NA	NA	NA	NA	NA	N/A	3-Regularly, more than 1 day out of 2	0-Never	0-Never	3-Regularly, more than 1 day out of 2	NO	4-Every day	0-Never	NO	0	0	0	0	0
1018	Female	3_40-49	Medical establishments	NO CONTACT WITH PATIENTSS	YES, 1 dose	0	NA	NA	NA	NA	not concerned	NA	NA	NA	NA	NA	NA	NA	NA	NA	NA	NA	N/A	not concerned	NA	NA	NA	NA	NA	NA	NA	NA	NA	NA	NA	N/A	0-Rarely	0-Rarely	0-Never	0-Rarely	YES	3-Regularly, more than 1 day out of 2	0-Never	YES	0	0	0	0	0
1019	Female	3_40-49	Medical establishments	DOCTORS	YES, 1 dose	0	NA	NA	NA	NA	concerned	4-Always	0-Rarely	4-Always	4-Always	0-Never	4-Always	4-Always	0-Never	4-Always	4-Always	0-Never	NO	concerned	4-Always	4-Always	0-Never	0-Rarely	0-Never	0-Never	0-Rarely	0-Rarely	0-Rarely	0-Rarely	0-Rarely	NO	4-Every day	0-Never	0-Never	2-Regularly, less than 1 day out of 2	NO	0-Rarely	0-Never	NO	0	1	0	1	0
1020	Female	1_<30	Medical establishments	NO CONTACT WITH PATIENTSS	NO, wish to be	0	NA	NA	NA	NA	not concerned	NA	NA	NA	NA	NA	NA	NA	NA	NA	NA	NA	N/A	not concerned	NA	NA	NA	NA	NA	NA	NA	NA	NA	NA	NA	N/A	4-Every day	4-Every day	0-Never	2-Regularly, less than 1 day out of 2	NO	0-Rarely	0-Never	NO	0	0	0	0	0
1022	Female	3_40-49	Medical establishments	NURSE	YES, 1 dose	0	NA	NA	NA	NA	not concerned	NA	NA	NA	NA	NA	NA	NA	NA	NA	NA	NA	N/A	not concerned	NA	NA	NA	NA	NA	NA	NA	NA	NA	NA	NA	N/A	0-Never	3-Regularly, more than 1 day out of 2	0-Never	2-Regularly, less than 1 day out of 2	NO	4-Every day	4-Every day	NO	0	0	0	0	0
1023	Male	2_30-39	Medical establishments	DOCTORS	YES, 2 doses	0	NA	NA	NA	NA	concerned	4-Always	4-Always	0-Rarely	4-Always	0-Rarely	2-Regularly less than half time	0-Rarely	0-Rarely	4-Always	4-Always	4-Always	NO	concerned	4-Always	4-Always	0-Never	0-Never	0-Never	4-Always	0-Never	0-Never	4-Always	0-Never	4-Always	NO	0-Never	0-Never	4-Every day	0-Rarely	YES	0-Never	0-Never	NO	0	1	0	1	0
1024	Female	1_<30	Medical establishments	NO CONTACT WITH PATIENTSS	YES, 1 dose	0	NA	NA	NA	NA	not concerned	NA	NA	NA	NA	NA	NA	NA	NA	NA	NA	NA	N/A	concerned	2-Regularly less than half time	4-Always	0-Never	0-Never	0-Never	0-Never	0-Never	0-Never	0-Never	0-Never	0-Never	NO	4-Every day	4-Every day	0-Never	0-Rarely	NO	4-Every day	0-Never	NO	0	0	0	1	0
1025	Male	4_>=50	Medical establishments	OTHERS	YES, 2 doses	0	NA	NA	NA	NA	concerned	4-Always	4-Always	2-Regularly less than half time	4-Always	2-Regularly less than half time	2-Regularly less than half time	4-Always	2-Regularly less than half time	4-Always	2-Regularly less than half time	2-Regularly less than half time	NO	concerned	4-Always	4-Always	2-Regularly less than half time	4-Always	2-Regularly less than half time	2-Regularly less than half time	2-Regularly less than half time	0-Rarely	4-Always	2-Regularly less than half time	0-Rarely	NO	4-Every day	4-Every day	4-Every day	2-Regularly, less than 1 day out of 2	NO	0-Rarely	0-Never	NO	0	1	0	1	0
1026	Male	3_40-49	Medical establishments	DOCTORS	YES, 1 dose	0	NA	NA	NA	NA	not concerned	NA	NA	NA	NA	NA	NA	NA	NA	NA	NA	NA	N/A	concerned	4-Always	4-Always	0-Never	0-Never	0-Never	0-Never	0-Rarely	0-Never	0-Rarely	0-Rarely	0-Rarely	NO	0-Rarely	0-Rarely	0-Never	2-Regularly, less than 1 day out of 2	YES	0-Never	0-Never	NO	0	0	0	1	0
1027	Female	3_40-49	Medical establishments	NURSE	YES, 1 dose	0	NA	NA	NA	NA	not concerned	NA	NA	NA	NA	NA	NA	NA	NA	NA	NA	NA	N/A	not concerned	NA	NA	NA	NA	NA	NA	NA	NA	NA	NA	NA	N/A	0-Never	4-Every day	0-Never	2-Regularly, less than 1 day out of 2	NO	4-Every day	0-Never	NO	0	0	0	0	0
1028	Male	4_>=50	Medical establishments	NO CONTACT WITH PATIENTSS	YES, 2 doses	0	NA	NA	NA	NA	not concerned	NA	NA	NA	NA	NA	NA	NA	NA	NA	NA	NA	N/A	not concerned	NA	NA	NA	NA	NA	NA	NA	NA	NA	NA	NA	N/A	2-Regularly, less than 1 day out of 2	0-Rarely	0-Never	3-Regularly, more than 1 day out of 2	NO	0-Rarely	0-Never	NO	0	0	0	0	0
1029	Female	1_<30	Medical establishments	OTHERS	YES, 2 doses	0	NA	NA	NA	NA	concerned	4-Always	0-Never	4-Always	0-Never	0-Rarely	0-Never	4-Always	4-Always	4-Always	4-Always	0-Never	NO	concerned	4-Always	4-Always	2-Regularly less than half time	0-Never	0-Never	0-Never	0-Never	0-Rarely	0-Rarely	0-Never	0-Never	NO	4-Every day	3-Regularly, more than 1 day out of 2	0-Never	0-Rarely	NO	0-Rarely	0-Never	NO	0	1	0	1	0
1031	Female	2_30-39	Medical establishments	NO CONTACT WITH PATIENTSS	NO, wish to be	0	NA	NA	NA	NA	not concerned	NA	NA	NA	NA	NA	NA	NA	NA	NA	NA	NA	N/A	not concerned	NA	NA	NA	NA	NA	NA	NA	NA	NA	NA	NA	N/A	4-Every day	0-Never	0-Never	0-Rarely	NO	0-Never	0-Never	NO	0	0	0	0	0
1032	Female	4_>=50	Medico-social establishments	NO CONTACT WITH PATIENTSS	YES, 1 dose	0	NA	NA	NA	NA	not concerned	NA	NA	NA	NA	NA	NA	NA	NA	NA	NA	NA	N/A	not concerned	NA	NA	NA	NA	NA	NA	NA	NA	NA	NA	NA	N/A	0-Never	4-Every day	0-Never	0-Rarely	NO	4-Every day	4-Every day	YES	0	0	0	0	0
1033	Female	1_<30	Medical establishments	NO CONTACT WITH PATIENTSS	YES, 1 dose	0	NA	NA	NA	NA	not concerned	NA	NA	NA	NA	NA	NA	NA	NA	NA	NA	NA	N/A	not concerned	NA	NA	NA	NA	NA	NA	NA	NA	NA	NA	NA	N/A	4-Every day	0-Rarely	3-Regularly, more than 1 day out of 2	2-Regularly, less than 1 day out of 2	NO	2-Regularly, less than 1 day out of 2	0-Never	NO	0	0	0	0	0
1034	Female	4_>=50	Medical establishments	NURSE	YES, 2 doses	0	NA	NA	NA	NA	not concerned	NA	NA	NA	NA	NA	NA	NA	NA	NA	NA	NA	N/A	concerned	4-Always	4-Always	0-Never	0-Never	0-Never	0-Never	0-Never	0-Never	0-Never	0-Never	0-Rarely	NO	4-Every day	4-Every day	0-Never	2-Regularly, less than 1 day out of 2	NO	0-Rarely	0-Never	NO	0	0	0	1	0
1036	Male	3_40-49	Medical establishments	DOCTORS	YES, 1 dose	0	NA	NA	NA	NA	not concerned	NA	NA	NA	NA	NA	NA	NA	NA	NA	NA	NA	N/A	concerned	4-Always	4-Always	0-Rarely	4-Always	0-Never	0-Rarely	0-Rarely	0-Rarely	0-Never	0-Rarely	0-Never	NO	0-Never	3-Regularly, more than 1 day out of 2	0-Never	0-Rarely	YES	0-Never	0-Never	NO	0	0	0	1	0
1038	Female	1_<30	Medical establishments	OTHERS	YES, 1 dose	0	NA	NA	NA	NA	not concerned	NA	NA	NA	NA	NA	NA	NA	NA	NA	NA	NA	N/A	concerned	4-Always	4-Always	0-Rarely	3-Regularly, more than half time	0-Never	0-Never	0-Never	0-Rarely	0-Never	0-Never	0-Never	YES	0-Rarely	3-Regularly, more than 1 day out of 2	4-Every day	2-Regularly, less than 1 day out of 2	NO	2-Regularly, less than 1 day out of 2	0-Never	NO	0	0	0	0	0
1039	Female	4_>=50	Medico-social establishments	OTHERS	YES, 2 doses	0	NA	NA	NA	NA	not concerned	NA	NA	NA	NA	NA	NA	NA	NA	NA	NA	NA	N/A	not concerned	NA	NA	NA	NA	NA	NA	NA	NA	NA	NA	NA	N/A	0-Never	4-Every day	0-Never	2-Regularly, less than 1 day out of 2	NO	4-Every day	4-Every day	NO	0	0	0	0	0
1040	Female	2_30-39	Medical establishments	OTHERS	YES, 2 doses	0	NA	NA	NA	NA	not concerned	NA	NA	NA	NA	NA	NA	NA	NA	NA	NA	NA	N/A	concerned	4-Always	4-Always	0-Never	4-Always	0-Never	0-Never	0-Never	0-Never	0-Rarely	0-Never	0-Never	YES	2-Regularly, less than 1 day out of 2	0-Rarely	4-Every day	3-Regularly, more than 1 day out of 2	YES	4-Every day	0-Never	YES	0	0	0	0	0
1041	Female	2_30-39	Medical establishments	NO CONTACT WITH PATIENTSS	YES, 1 dose	0	NA	NA	NA	NA	not concerned	NA	NA	NA	NA	NA	NA	NA	NA	NA	NA	NA	N/A	not concerned	NA	NA	NA	NA	NA	NA	NA	NA	NA	NA	NA	N/A	0-Never	3-Regularly, more than 1 day out of 2	0-Never	2-Regularly, less than 1 day out of 2	YES	2-Regularly, less than 1 day out of 2	0-Never	NO	0	0	0	0	0
1044	Female	4_>=50	Medical establishments	NO CONTACT WITH PATIENTSS	YES, 1 dose	0	NA	NA	NA	NA	not concerned	NA	NA	NA	NA	NA	NA	NA	NA	NA	NA	NA	N/A	not concerned	NA	NA	NA	NA	NA	NA	NA	NA	NA	NA	NA	N/A	4-Every day	0-Never	0-Never	2-Regularly, less than 1 day out of 2	NO	4-Every day	0-Never	NO	0	0	0	0	0
1045	Female	2_30-39	Medical establishments	NO CONTACT WITH PATIENTSS	YES, 1 dose	0	NA	NA	NA	NA	not concerned	NA	NA	NA	NA	NA	NA	NA	NA	NA	NA	NA	N/A	not concerned	NA	NA	NA	NA	NA	NA	NA	NA	NA	NA	NA	N/A	3-Regularly, more than 1 day out of 2	3-Regularly, more than 1 day out of 2	0-Never	0-Rarely	YES	4-Every day	0-Never	YES	0	0	0	0	0
1046	Female	2_30-39	Medical establishments	NO CONTACT WITH PATIENTSS	NO, wish to be	0	NA	NA	NA	NA	not concerned	NA	NA	NA	NA	NA	NA	NA	NA	NA	NA	NA	N/A	not concerned	NA	NA	NA	NA	NA	NA	NA	NA	NA	NA	NA	N/A	4-Every day	4-Every day	0-Never	0-Rarely	YES	4-Every day	0-Never	NO	0	0	0	0	0
1048	Female	3_40-49	Medical establishments	NO CONTACT WITH PATIENTSS	YES, 2 doses	0	NA	NA	NA	NA	not concerned	NA	NA	NA	NA	NA	NA	NA	NA	NA	NA	NA	N/A	not concerned	NA	NA	NA	NA	NA	NA	NA	NA	NA	NA	NA	N/A	4-Every day	2-Regularly, less than 1 day out of 2	0-Never	2-Regularly, less than 1 day out of 2	YES	4-Every day	0-Never	NO	0	0	0	0	0
1049	Female	2_30-39	Medical establishments	NO CONTACT WITH PATIENTSS	YES, 2 doses	1	09/20	had symptoms	Not at work	NO	not concerned	NA	NA	NA	NA	NA	NA	NA	NA	NA	NA	NA	N/A	concerned	4-Always	4-Always	0-Never	0-Never	0-Never	0-Never	0-Never	0-Never	0-Never	0-Never	0-Never	N/A	3-Regularly, more than 1 day out of 2	4-Every day	0-Never	2-Regularly, less than 1 day out of 2	N/A	0-Never	0-Never	N/A	0	0	0	0	0
1050	Female	4_>=50	Medical establishments	NO CONTACT WITH PATIENTSS	NO, wish to be	1	12/20	had symptoms	Not at work	NO	not concerned	NA	NA	NA	NA	NA	NA	NA	NA	NA	NA	NA	N/A	not concerned	NA	NA	NA	NA	NA	NA	NA	NA	NA	NA	NA	N/A	4-Every day	4-Every day	4-Every day	0-Rarely	N/A	0-Rarely	0-Never	N/A	0	0	0	0	0
1051	Male	1_<30	Medical establishments	NO CONTACT WITH PATIENTSS	NO, do not know	0	NA	NA	NA	NA	not concerned	NA	NA	NA	NA	NA	NA	NA	NA	NA	NA	NA	N/A	not concerned	NA	NA	NA	NA	NA	NA	NA	NA	NA	NA	NA	N/A	0-Never	3-Regularly, more than 1 day out of 2	0-Never	2-Regularly, less than 1 day out of 2	YES	3-Regularly, more than 1 day out of 2	3-Regularly, more than 1 day out of 2	NO	0	0	0	0	0
1052	Female	2_30-39	Medical establishments	OTHERS	YES, 1 dose	0	NA	NA	NA	NA	not concerned	NA	NA	NA	NA	NA	NA	NA	NA	NA	NA	NA	N/A	not concerned	NA	NA	NA	NA	NA	NA	NA	NA	NA	NA	NA	N/A	2-Regularly, less than 1 day out of 2	2-Regularly, less than 1 day out of 2	4-Every day	3-Regularly, more than 1 day out of 2	NO	0-Never	0-Never	NO	0	0	0	0	0
1053	Male	2_30-39	Medical establishments	NO CONTACT WITH PATIENTSS	YES, 1 dose	0	NA	NA	NA	NA	not concerned	NA	NA	NA	NA	NA	NA	NA	NA	NA	NA	NA	N/A	not concerned	NA	NA	NA	NA	NA	NA	NA	NA	NA	NA	NA	N/A	0-Never	4-Every day	3-Regularly, more than 1 day out of 2	0-Rarely	NO	4-Every day	0-Never	NO	0	0	0	0	0
1054	Female	3_40-49	Medical establishments	DOCTORS	YES, 1 dose	0	NA	NA	NA	NA	not concerned	NA	NA	NA	NA	NA	NA	NA	NA	NA	NA	NA	N/A	concerned	4-Always	4-Always	0-Rarely	4-Always	0-Never	0-Never	0-Rarely	0-Rarely	0-Rarely	0-Rarely	0-Never	NO	0-Never	0-Rarely	0-Never	2-Regularly, less than 1 day out of 2	NO	2-Regularly, less than 1 day out of 2	0-Rarely	NO	0	0	0	1	0
1055	Female	4_>=50	Medical establishments	NO CONTACT WITH PATIENTSS	YES, 2 doses	0	NA	NA	NA	NA	not concerned	NA	NA	NA	NA	NA	NA	NA	NA	NA	NA	NA	N/A	not concerned	NA	NA	NA	NA	NA	NA	NA	NA	NA	NA	NA	N/A	4-Every day	4-Every day	4-Every day	0-Rarely	NO	0-Never	0-Never	NO	0	0	0	0	0
1058	Female	3_40-49	Medical establishments	NO CONTACT WITH PATIENTSS	YES, 2 doses	0	NA	NA	NA	NA	not concerned	NA	NA	NA	NA	NA	NA	NA	NA	NA	NA	NA	N/A	not concerned	NA	NA	NA	NA	NA	NA	NA	NA	NA	NA	NA	N/A	4-Every day	4-Every day	4-Every day	2-Regularly, less than 1 day out of 2	NO	0-Never	0-Never	NO	0	0	0	0	0
1059	Female	3_40-49	Medico-social establishments	NO CONTACT WITH PATIENTSS	YES, 2 doses	0	NA	NA	NA	NA	concerned	4-Always	4-Always	0-Rarely	4-Always	4-Always	4-Always	4-Always	3-Regularly, more than half time	4-Always	4-Always	0-Never	NO	concerned	4-Always	4-Always	0-Never	0-Never	0-Never	0-Never	0-Never	3-Regularly, more than half time	2-Regularly less than half time	0-Never	0-Never	YES	3-Regularly, more than 1 day out of 2	2-Regularly, less than 1 day out of 2	0-Never	3-Regularly, more than 1 day out of 2	YES	4-Every day	0-Never	YES	0	1	0	0	0
1060	Female	3_40-49	Medical establishments	OTHERS	YES, 2 doses	0	NA	NA	NA	NA	concerned	4-Always	0-Rarely	3-Regularly, more than half time	4-Always	2-Regularly less than half time	2-Regularly less than half time	3-Regularly, more than half time	0-Rarely	4-Always	3-Regularly, more than half time	3-Regularly, more than half time	YES	concerned	4-Always	2-Regularly less than half time	0-Rarely	3-Regularly, more than half time	0-Never	0-Never	0-Rarely	0-Rarely	2-Regularly less than half time	0-Rarely	0-Rarely	YES	0-Rarely	2-Regularly, less than 1 day out of 2	0-Never	3-Regularly, more than 1 day out of 2	YES	0-Never	0-Never	NO	0	0	0	0	0
1061	Female	2_30-39	Medical establishments	DOCTORS	YES, 1 dose	0	NA	NA	NA	NA	concerned	4-Always	4-Always	4-Always	4-Always	2-Regularly less than half time	4-Always	4-Always	4-Always	4-Always	4-Always	0-Never	NO	concerned	4-Always	4-Always	0-Never	4-Always	0-Never	0-Never	0-Rarely	0-Rarely	0-Rarely	0-Never	0-Never	NO	4-Every day	4-Every day	0-Never	2-Regularly, less than 1 day out of 2	NO	0-Never	0-Never	NO	0	1	0	1	0
1062	Male	2_30-39	Medical establishments	OTHERS	YES, 1 dose	0	NA	NA	NA	NA	not concerned	NA	NA	NA	NA	NA	NA	NA	NA	NA	NA	NA	N/A	concerned	3-Regularly, more than half time	4-Always	0-Never	0-Never	0-Never	0-Never	0-Never	0-Never	0-Never	0-Never	0-Never	NO	0-Rarely	4-Every day	0-Rarely	2-Regularly, less than 1 day out of 2	NO	4-Every day	4-Every day	NO	0	0	0	1	0
1063	Female	4_>=50	Medical establishments	OTHERS	YES, 2 doses	0	NA	NA	NA	NA	not concerned	NA	NA	NA	NA	NA	NA	NA	NA	NA	NA	NA	N/A	not concerned	NA	NA	NA	NA	NA	NA	NA	NA	NA	NA	NA	N/A	4-Every day	2-Regularly, less than 1 day out of 2	0-Never	3-Regularly, more than 1 day out of 2	NO	4-Every day	3-Regularly, more than 1 day out of 2	NO	0	0	0	0	0
1064	Female	3_40-49	Medical establishments	OTHERS	YES, 1 dose	0	NA	NA	NA	NA	not concerned	NA	NA	NA	NA	NA	NA	NA	NA	NA	NA	NA	N/A	not concerned	NA	NA	NA	NA	NA	NA	NA	NA	NA	NA	NA	N/A	0-Rarely	3-Regularly, more than 1 day out of 2	4-Every day	0-Rarely	YES	0-Never	0-Never	NO	0	0	0	0	0
1065	Female	2_30-39	Medical establishments	DOCTORS	NO, do not know	0	NA	NA	NA	NA	concerned	4-Always	0-Never	4-Always	4-Always	0-Rarely	3-Regularly, more than half time	4-Always	2-Regularly less than half time	4-Always	4-Always	4-Always	NO	concerned	4-Always	3-Regularly, more than half time	2-Regularly less than half time	0-Never	0-Rarely	0-Never	0-Never	0-Never	0-Never	0-Never	0-Never	NO	0-Never	2-Regularly, less than 1 day out of 2	0-Never	2-Regularly, less than 1 day out of 2	NO	4-Every day	4-Every day	NO	0	1	0	1	0
1067	Female	2_30-39	Medical establishments	DOCTORS	YES, 1 dose	0	NA	NA	NA	NA	not concerned	NA	NA	NA	NA	NA	NA	NA	NA	NA	NA	NA	N/A	concerned	2-Regularly less than half time	4-Always	0-Never	0-Never	0-Never	0-Never	0-Never	0-Never	0-Rarely	0-Never	0-Never	NO	0-Never	4-Every day	0-Never	2-Regularly, less than 1 day out of 2	NO	2-Regularly, less than 1 day out of 2	2-Regularly, less than 1 day out of 2	NO	0	0	0	1	0
1068	Male	4_>=50	Medical establishments	NO CONTACT WITH PATIENTSS	NO, do not know	0	NA	NA	NA	NA	concerned	0-Rarely	3-Regularly, more than half time	0-Never	0-Never	0-Never	0-Never	0-Never	0-Never	0-Never	0-Never	0-Never	NO	not concerned	NA	NA	NA	NA	NA	NA	NA	NA	NA	NA	NA	N/A	0-Never	0-Rarely	0-Never	0-Never	NO	4-Every day	0-Never	NO	0	1	0	0	0
1069	Female	2_30-39	Medical establishments	OTHERS	NO, do not know	0	NA	NA	NA	NA	not concerned	NA	NA	NA	NA	NA	NA	NA	NA	NA	NA	NA	N/A	concerned	3-Regularly, more than half time	4-Always	4-Always	4-Always	0-Rarely	3-Regularly, more than half time	3-Regularly, more than half time	3-Regularly, more than half time	3-Regularly, more than half time	3-Regularly, more than half time	0-Rarely	YES	4-Every day	3-Regularly, more than 1 day out of 2	4-Every day	2-Regularly, less than 1 day out of 2	YES	0-Never	0-Never	NO	0	0	0	0	0
1070	Female	1_<30	Medical establishments	NO CONTACT WITH PATIENTSS	YES, 1 dose	0	NA	NA	NA	NA	not concerned	NA	NA	NA	NA	NA	NA	NA	NA	NA	NA	NA	N/A	not concerned	NA	NA	NA	NA	NA	NA	NA	NA	NA	NA	NA	N/A	4-Every day	4-Every day	0-Never	2-Regularly, less than 1 day out of 2	YES	0-Never	0-Never	NO	0	0	0	0	0
1072	Female	4_>=50	Medical establishments	NURSE	YES, 2 doses	0	NA	NA	NA	NA	concerned	4-Always	4-Always	4-Always	4-Always	0-Rarely	2-Regularly less than half time	4-Always	0-Never	4-Always	4-Always	0-Never	NO	concerned	4-Always	4-Always	0-Never	0-Never	0-Never	0-Never	0-Never	0-Never	4-Always	4-Always	0-Never	NO	3-Regularly, more than 1 day out of 2	4-Every day	4-Every day	0-Rarely	NO	0-Never	0-Never	NO	0	1	0	1	0
1073	Female	4_>=50	Medical establishments	OTHERS	YES, 1 dose	0	NA	NA	NA	NA	not concerned	NA	NA	NA	NA	NA	NA	NA	NA	NA	NA	NA	N/A	not concerned	NA	NA	NA	NA	NA	NA	NA	NA	NA	NA	NA	N/A	4-Every day	4-Every day	4-Every day	2-Regularly, less than 1 day out of 2	YES	0-Never	0-Never	NO	0	0	0	0	0
1076	Female	1_<30	Medical establishments	DOCTORS	YES, 1 dose	0	NA	NA	NA	NA	not concerned	NA	NA	NA	NA	NA	NA	NA	NA	NA	NA	NA	N/A	concerned	4-Always	4-Always	0-Never	0-Never	0-Never	0-Never	0-Never	0-Never	3-Regularly, more than half time	0-Rarely	0-Rarely	YES	4-Every day	4-Every day	0-Never	2-Regularly, less than 1 day out of 2	NO	4-Every day	3-Regularly, more than 1 day out of 2	NO	0	0	0	0	0
1077	Female	4_>=50	Medical establishments	DOCTORS	YES, 2 doses	0	NA	NA	NA	NA	not concerned	NA	NA	NA	NA	NA	NA	NA	NA	NA	NA	NA	N/A	not concerned	NA	NA	NA	NA	NA	NA	NA	NA	NA	NA	NA	N/A	0-Never	0-Rarely	0-Never	0-Rarely	NO	4-Every day	0-Never	NO	0	0	0	0	0
1078	Female	2_30-39	Medico-social establishments	OTHERS	NO, wish to be	1	01/21	had symptoms	At work in contact with other professional	NO	not concerned	NA	NA	NA	NA	NA	NA	NA	NA	NA	NA	NA	N/A	not concerned	NA	NA	NA	NA	NA	NA	NA	NA	NA	NA	NA	N/A	0-Never	4-Every day	4-Every day	2-Regularly, less than 1 day out of 2	N/A	4-Every day	4-Every day	N/A	0	0	0	0	1
1079	Male	1_<30	Medical establishments	NO CONTACT WITH PATIENTSS	YES, 1 dose	0	NA	NA	NA	NA	not concerned	NA	NA	NA	NA	NA	NA	NA	NA	NA	NA	NA	N/A	not concerned	NA	NA	NA	NA	NA	NA	NA	NA	NA	NA	NA	N/A	4-Every day	4-Every day	0-Never	0-Rarely	NO	0-Never	0-Never	NO	0	0	0	0	0
1081	Female	3_40-49	Medical establishments	NO CONTACT WITH PATIENTSS	YES, 1 dose	0	NA	NA	NA	NA	not concerned	NA	NA	NA	NA	NA	NA	NA	NA	NA	NA	NA	N/A	not concerned	NA	NA	NA	NA	NA	NA	NA	NA	NA	NA	NA	N/A	2-Regularly, less than 1 day out of 2	4-Every day	0-Never	4-Every day	YES	4-Every day	0-Never	NO	0	0	0	0	0
1082	Female	3_40-49	Medical establishments	OTHERS	YES, 2 doses	0	NA	NA	NA	NA	concerned	4-Always	4-Always	0-Rarely	4-Always	3-Regularly, more than half time	0-Never	4-Always	3-Regularly, more than half time	2-Regularly less than half time	0-Rarely	0-Never	YES	concerned	4-Always	4-Always	0-Never	4-Always	0-Never	0-Never	0-Never	2-Regularly less than half time	0-Rarely	0-Rarely	0-Never	NO	0-Never	4-Every day	2-Regularly, less than 1 day out of 2	3-Regularly, more than 1 day out of 2	YES	3-Regularly, more than 1 day out of 2	0-Rarely	YES	0	0	0	1	0
1083	Female	3_40-49	Medical establishments	NURSE	YES, 1 dose	1	10/20	had symptoms	At work in contact with other professional	NO	not concerned	NA	NA	NA	NA	NA	NA	NA	NA	NA	NA	NA	N/A	not concerned	NA	NA	NA	NA	NA	NA	NA	NA	NA	NA	NA	N/A	4-Every day	0-Rarely	0-Never	0-Rarely	N/A	0-Never	0-Never	N/A	0	0	0	0	1
1084	Female	2_30-39	Medical establishments	NO CONTACT WITH PATIENTSS	YES, 1 dose	0	NA	NA	NA	NA	not concerned	NA	NA	NA	NA	NA	NA	NA	NA	NA	NA	NA	N/A	concerned	4-Always	4-Always	0-Rarely	0-Never	0-Never	0-Never	0-Rarely	0-Never	0-Rarely	0-Rarely	0-Rarely	NO	4-Every day	2-Regularly, less than 1 day out of 2	0-Never	2-Regularly, less than 1 day out of 2	YES	0-Never	0-Never	NO	0	0	0	1	0
1086	Male	2_30-39	Medical establishments	NO CONTACT WITH PATIENTSS	YES, 1 dose	0	NA	NA	NA	NA	not concerned	NA	NA	NA	NA	NA	NA	NA	NA	NA	NA	NA	N/A	not concerned	NA	NA	NA	NA	NA	NA	NA	NA	NA	NA	NA	N/A	0-Never	4-Every day	4-Every day	2-Regularly, less than 1 day out of 2	NO	0-Rarely	0-Rarely	NO	0	0	0	0	0
1089	Male	4_>=50	Medical establishments	DOCTORS	YES, 2 doses	0	NA	NA	NA	NA	not concerned	NA	NA	NA	NA	NA	NA	NA	NA	NA	NA	NA	N/A	not concerned	NA	NA	NA	NA	NA	NA	NA	NA	NA	NA	NA	N/A	4-Every day	0-Never	0-Never	2-Regularly, less than 1 day out of 2	YES	0-Rarely	0-Never	NO	0	0	0	0	0
1091	Female	3_40-49	Medical establishments	NURSING ASSISTANT	NO, do not know	0	NA	NA	NA	NA	concerned	4-Always	4-Always	0-Rarely	4-Always	0-Rarely	4-Always	4-Always	4-Always	4-Always	4-Always	0-Never	NO	concerned	4-Always	4-Always	0-Never	0-Rarely	0-Never	0-Never	0-Rarely	0-Rarely	2-Regularly less than half time	0-Never	0-Never	NO	0-Rarely	4-Every day	4-Every day	0-Rarely	NO	4-Every day	2-Regularly, less than 1 day out of 2	NO	0	1	0	1	0
1092	Female	2_30-39	Medical establishments	NO CONTACT WITH PATIENTSS	YES, 1 dose	0	NA	NA	NA	NA	not concerned	NA	NA	NA	NA	NA	NA	NA	NA	NA	NA	NA	N/A	not concerned	NA	NA	NA	NA	NA	NA	NA	NA	NA	NA	NA	N/A	2-Regularly, less than 1 day out of 2	0-Rarely	0-Never	4-Every day	YES	4-Every day	4-Every day	NO	0	0	0	0	0
1093	Female	3_40-49	Medico-social establishments	OTHERS	NO, do not know	0	NA	NA	NA	NA	not concerned	NA	NA	NA	NA	NA	NA	NA	NA	NA	NA	NA	N/A	concerned	4-Always	0-Never	0-Never	0-Never	0-Never	0-Never	0-Rarely	0-Never	0-Rarely	0-Never	0-Never	NO	0-Never	0-Rarely	4-Every day	2-Regularly, less than 1 day out of 2	NO	4-Every day	4-Every day	NO	0	0	0	1	0
1095	Male	2_30-39	Medico-social establishments	OTHERS	YES, 2 doses	0	NA	NA	NA	NA	not concerned	NA	NA	NA	NA	NA	NA	NA	NA	NA	NA	NA	N/A	not concerned	NA	NA	NA	NA	NA	NA	NA	NA	NA	NA	NA	N/A	0-Never	3-Regularly, more than 1 day out of 2	0-Never	2-Regularly, less than 1 day out of 2	NO	4-Every day	4-Every day	NO	0	0	0	0	0
1097	Female	4_>=50	Medical establishments	NO CONTACT WITH PATIENTSS	YES, 2 doses	0	NA	NA	NA	NA	not concerned	NA	NA	NA	NA	NA	NA	NA	NA	NA	NA	NA	N/A	not concerned	NA	NA	NA	NA	NA	NA	NA	NA	NA	NA	NA	N/A	4-Every day	4-Every day	4-Every day	0-Rarely	NO	0-Never	0-Never	NO	0	0	0	0	0
1098	Female	1_<30	Medical establishments	DOCTORS	YES, 1 dose	0	NA	NA	NA	NA	concerned	4-Always	0-Never	4-Always	4-Always	0-Rarely	4-Always	4-Always	2-Regularly less than half time	4-Always	4-Always	0-Rarely	NO	concerned	4-Always	4-Always	0-Never	3-Regularly, more than half time	0-Never	0-Rarely	0-Never	0-Rarely	0-Rarely	0-Rarely	0-Rarely	NO	4-Every day	3-Regularly, more than 1 day out of 2	0-Rarely	2-Regularly, less than 1 day out of 2	NO	0-Rarely	0-Never	NO	0	1	0	1	0
1100	Female	1_<30	Medico-social establishments	NO CONTACT WITH PATIENTSS	YES, 2 doses	0	NA	NA	NA	NA	concerned	3-Regularly, more than half time	4-Always	2-Regularly less than half time	2-Regularly less than half time	0-Never	0-Rarely	0-Rarely	2-Regularly less than half time	4-Always	0-Never	0-Never	NO	concerned	3-Regularly, more than half time	4-Always	0-Never	0-Never	0-Never	0-Never	0-Never	0-Never	2-Regularly less than half time	0-Never	0-Never	NO	2-Regularly, less than 1 day out of 2	2-Regularly, less than 1 day out of 2	4-Every day	2-Regularly, less than 1 day out of 2	NO	3-Regularly, more than 1 day out of 2	3-Regularly, more than 1 day out of 2	NO	0	1	0	1	0
1101	Female	3_40-49	Medical establishments	OTHERS	NO, do not know	0	NA	NA	NA	NA	not concerned	NA	NA	NA	NA	NA	NA	NA	NA	NA	NA	NA	N/A	not concerned	NA	NA	NA	NA	NA	NA	NA	NA	NA	NA	NA	N/A	0-Never	0-Never	0-Never	2-Regularly, less than 1 day out of 2	YES	4-Every day	4-Every day	NO	0	0	0	0	0
1102	Female	3_40-49	Medical establishments	NO CONTACT WITH PATIENTSS	YES, 2 doses	0	NA	NA	NA	NA	not concerned	NA	NA	NA	NA	NA	NA	NA	NA	NA	NA	NA	N/A	not concerned	NA	NA	NA	NA	NA	NA	NA	NA	NA	NA	NA	N/A	0-Never	0-Rarely	0-Never	0-Rarely	NO	0-Never	0-Never	NO	0	0	0	0	0
1103	Female	4_>=50	Medical establishments	NO CONTACT WITH PATIENTSS	YES, 2 doses	0	NA	NA	NA	NA	not concerned	NA	NA	NA	NA	NA	NA	NA	NA	NA	NA	NA	N/A	not concerned	NA	NA	NA	NA	NA	NA	NA	NA	NA	NA	NA	N/A	2-Regularly, less than 1 day out of 2	0-Rarely	0-Never	4-Every day	NO	4-Every day	0-Never	YES	0	0	0	0	0
1104	Female	3_40-49	Medical establishments	NO CONTACT WITH PATIENTSS	YES, 2 doses	0	NA	NA	NA	NA	not concerned	NA	NA	NA	NA	NA	NA	NA	NA	NA	NA	NA	N/A	not concerned	NA	NA	NA	NA	NA	NA	NA	NA	NA	NA	NA	N/A	2-Regularly, less than 1 day out of 2	0-Rarely	0-Never	3-Regularly, more than 1 day out of 2	NO	2-Regularly, less than 1 day out of 2	4-Every day	NO	0	0	0	0	0
1105	Female	2_30-39	Medical establishments	NO CONTACT WITH PATIENTSS	YES, 2 doses	0	NA	NA	NA	NA	not concerned	NA	NA	NA	NA	NA	NA	NA	NA	NA	NA	NA	N/A	not concerned	NA	NA	NA	NA	NA	NA	NA	NA	NA	NA	NA	N/A	0-Never	4-Every day	0-Never	0-Rarely	NO	0-Never	0-Never	NO	0	0	0	0	0
1106	Female	2_30-39	Medico-social establishments	NO CONTACT WITH PATIENTSS	NO, wish to be	0	NA	NA	NA	NA	not concerned	NA	NA	NA	NA	NA	NA	NA	NA	NA	NA	NA	N/A	not concerned	NA	NA	NA	NA	NA	NA	NA	NA	NA	NA	NA	N/A	4-Every day	4-Every day	0-Never	2-Regularly, less than 1 day out of 2	NO	4-Every day	4-Every day	NO	0	0	0	0	0
1109	Female	2_30-39	Medico-social establishments	NO CONTACT WITH PATIENTSS	YES, 2 doses	0	NA	NA	NA	NA	not concerned	NA	NA	NA	NA	NA	NA	NA	NA	NA	NA	NA	N/A	not concerned	NA	NA	NA	NA	NA	NA	NA	NA	NA	NA	NA	N/A	4-Every day	4-Every day	0-Rarely	2-Regularly, less than 1 day out of 2	YES	4-Every day	4-Every day	NO	0	0	0	0	0
1110	Female	2_30-39	Medical establishments	NURSE	YES, 1 dose	0	NA	NA	NA	NA	not concerned	NA	NA	NA	NA	NA	NA	NA	NA	NA	NA	NA	N/A	concerned	4-Always	4-Always	0-Never	0-Never	0-Never	0-Never	0-Rarely	4-Always	3-Regularly, more than half time	2-Regularly less than half time	0-Never	NO	0-Never	2-Regularly, less than 1 day out of 2	0-Never	0-Rarely	NO	4-Every day	0-Never	NO	0	0	0	1	0
1113	Male	3_40-49	Medico-social establishments	OTHERS	YES, 1 dose	0	NA	NA	NA	NA	not concerned	NA	NA	NA	NA	NA	NA	NA	NA	NA	NA	NA	N/A	concerned	4-Always	4-Always	0-Never	0-Never	0-Rarely	0-Rarely	0-Rarely	0-Rarely	2-Regularly less than half time	0-Never	0-Never	NO	4-Every day	4-Every day	4-Every day	3-Regularly, more than 1 day out of 2	YES	3-Regularly, more than 1 day out of 2	0-Never	YES	0	0	0	1	0
1114	Female	2_30-39	Medical establishments	NO CONTACT WITH PATIENTSS	NO, do not know	0	NA	NA	NA	NA	not concerned	NA	NA	NA	NA	NA	NA	NA	NA	NA	NA	NA	N/A	not concerned	NA	NA	NA	NA	NA	NA	NA	NA	NA	NA	NA	N/A	0-Never	0-Rarely	0-Never	0-Rarely	NO	0-Never	0-Never	NO	0	0	0	0	0
1116	Female	3_40-49	Medical establishments	NO CONTACT WITH PATIENTSS	YES, 2 doses	0	NA	NA	NA	NA	not concerned	NA	NA	NA	NA	NA	NA	NA	NA	NA	NA	NA	N/A	not concerned	NA	NA	NA	NA	NA	NA	NA	NA	NA	NA	NA	N/A	4-Every day	0-Rarely	0-Never	2-Regularly, less than 1 day out of 2	NO	0-Rarely	0-Never	NO	0	0	0	0	0
1117	Female	4_>=50	Medico-social establishments	NO CONTACT WITH PATIENTSS	YES, 2 doses	0	NA	NA	NA	NA	not concerned	NA	NA	NA	NA	NA	NA	NA	NA	NA	NA	NA	N/A	not concerned	NA	NA	NA	NA	NA	NA	NA	NA	NA	NA	NA	N/A	4-Every day	4-Every day	0-Never	4-Every day	NO	4-Every day	4-Every day	NO	0	0	0	0	0
1118	Female	1_<30	Medical establishments	DOCTORS	YES, 1 dose	0	NA	NA	NA	NA	concerned	3-Regularly, more than half time	4-Always	0-Never	4-Always	0-Never	0-Never	0-Never	0-Never	4-Always	0-Never	0-Never	YES	concerned	4-Always	4-Always	0-Never	4-Always	0-Never	0-Never	0-Never	0-Never	4-Always	0-Never	0-Never	YES	3-Regularly, more than 1 day out of 2	3-Regularly, more than 1 day out of 2	3-Regularly, more than 1 day out of 2	2-Regularly, less than 1 day out of 2	NO	0-Rarely	0-Never	NO	0	0	0	0	0
1119	Female	2_30-39	Medical establishments	OTHERS	NO, do not wish to be	0	NA	NA	NA	NA	not concerned	NA	NA	NA	NA	NA	NA	NA	NA	NA	NA	NA	N/A	not concerned	NA	NA	NA	NA	NA	NA	NA	NA	NA	NA	NA	N/A	4-Every day	4-Every day	0-Never	0-Rarely	YES	4-Every day	0-Never	YES	0	0	0	0	0
1121	Female	2_30-39	Medical establishments	NO CONTACT WITH PATIENTSS	YES, 1 dose	0	NA	NA	NA	NA	not concerned	NA	NA	NA	NA	NA	NA	NA	NA	NA	NA	NA	N/A	concerned	2-Regularly less than half time	4-Always	0-Never	0-Never	0-Never	0-Never	0-Never	0-Never	0-Never	0-Never	0-Never	NO	4-Every day	0-Never	0-Never	4-Every day	NO	0-Rarely	4-Every day	NO	0	0	0	1	0
1123	Female	2_30-39	Medical establishments	DOCTORS	YES, 1 dose	0	NA	NA	NA	NA	concerned	4-Always	3-Regularly, more than half time	0-Rarely	4-Always	2-Regularly less than half time	2-Regularly less than half time	2-Regularly less than half time	2-Regularly less than half time	3-Regularly, more than half time	2-Regularly less than half time	0-Rarely	NO	concerned	4-Always	4-Always	2-Regularly less than half time	3-Regularly, more than half time	0-Rarely	2-Regularly less than half time	0-Rarely	0-Rarely	3-Regularly, more than half time	3-Regularly, more than half time	2-Regularly less than half time	NO	4-Every day	4-Every day	4-Every day	0-Rarely	YES	0-Rarely	3-Regularly, more than 1 day out of 2	YES	0	1	0	1	0
1124	Female	3_40-49	Medico-social establishments	OTHERS	NO, wish to be	0	NA	NA	NA	NA	not concerned	NA	NA	NA	NA	NA	NA	NA	NA	NA	NA	NA	N/A	concerned	3-Regularly, more than half time	4-Always	0-Never	4-Always	0-Never	0-Never	0-Rarely	0-Rarely	2-Regularly less than half time	0-Never	0-Never	NO	3-Regularly, more than 1 day out of 2	0-Rarely	3-Regularly, more than 1 day out of 2	2-Regularly, less than 1 day out of 2	YES	4-Every day	4-Every day	NO	0	0	0	1	0
1125	Male	3_40-49	Medico-social establishments	NO CONTACT WITH PATIENTSS	NO, wish to be	0	NA	NA	NA	NA	not concerned	NA	NA	NA	NA	NA	NA	NA	NA	NA	NA	NA	N/A	concerned	4-Always	4-Always	0-Never	0-Never	0-Never	0-Never	0-Never	0-Never	4-Always	4-Always	0-Never	NO	4-Every day	4-Every day	4-Every day	0-Rarely	NO	4-Every day	0-Never	NO	0	0	0	1	0
1126	Female	2_30-39	Medical establishments	NO CONTACT WITH PATIENTSS	NO, do not wish to be	0	NA	NA	NA	NA	not concerned	NA	NA	NA	NA	NA	NA	NA	NA	NA	NA	NA	N/A	not concerned	NA	NA	NA	NA	NA	NA	NA	NA	NA	NA	NA	N/A	3-Regularly, more than 1 day out of 2	0-Rarely	0-Never	0-Rarely	NO	2-Regularly, less than 1 day out of 2	0-Never	NO	0	0	0	0	0
1127	Male	3_40-49	Medical establishments	NO CONTACT WITH PATIENTSS	YES, 1 dose	0	NA	NA	NA	NA	not concerned	NA	NA	NA	NA	NA	NA	NA	NA	NA	NA	NA	N/A	not concerned	NA	NA	NA	NA	NA	NA	NA	NA	NA	NA	NA	N/A	4-Every day	4-Every day	0-Never	2-Regularly, less than 1 day out of 2	NO	0-Rarely	0-Never	NO	0	0	0	0	0
1129	Male	2_30-39	Medical establishments	NO CONTACT WITH PATIENTSS	YES, 1 dose	0	NA	NA	NA	NA	not concerned	NA	NA	NA	NA	NA	NA	NA	NA	NA	NA	NA	N/A	not concerned	NA	NA	NA	NA	NA	NA	NA	NA	NA	NA	NA	N/A	4-Every day	4-Every day	0-Rarely	2-Regularly, less than 1 day out of 2	NO	4-Every day	3-Regularly, more than 1 day out of 2	NO	0	0	0	0	0
1130	Female	3_40-49	Medical establishments	OTHERS	YES, 2 doses	0	NA	NA	NA	NA	not concerned	NA	NA	NA	NA	NA	NA	NA	NA	NA	NA	NA	N/A	not concerned	NA	NA	NA	NA	NA	NA	NA	NA	NA	NA	NA	N/A	4-Every day	0-Never	0-Never	2-Regularly, less than 1 day out of 2	NO	4-Every day	4-Every day	NO	0	0	0	0	0
1131	Female	1_<30	Medical establishments	NO CONTACT WITH PATIENTSS	YES, 1 dose	0	NA	NA	NA	NA	not concerned	NA	NA	NA	NA	NA	NA	NA	NA	NA	NA	NA	N/A	not concerned	NA	NA	NA	NA	NA	NA	NA	NA	NA	NA	NA	N/A	4-Every day	4-Every day	4-Every day	2-Regularly, less than 1 day out of 2	NO	0-Rarely	0-Never	NO	0	0	0	0	0
1132	Female	1_<30	Medical establishments	NURSE	NO, do not wish to be	0	NA	NA	NA	NA	not concerned	NA	NA	NA	NA	NA	NA	NA	NA	NA	NA	NA	N/A	concerned	4-Always	4-Always	0-Never	4-Always	0-Never	4-Always	2-Regularly less than half time	0-Rarely	3-Regularly, more than half time	2-Regularly less than half time	0-Never	NO	0-Never	4-Every day	3-Regularly, more than 1 day out of 2	0-Rarely	NO	4-Every day	4-Every day	NO	0	0	0	1	0
1133	Female	4_>=50	Medical establishments	NURSE	YES, 2 doses	0	NA	NA	NA	NA	concerned	4-Always	4-Always	2-Regularly less than half time	4-Always	0-Rarely	4-Always	0-Rarely	0-Rarely	4-Always	0-Rarely	0-Rarely	YES	concerned	4-Always	4-Always	0-Rarely	4-Always	0-Rarely	0-Rarely	0-Never	0-Never	4-Always	0-Never	0-Never	NO	2-Regularly, less than 1 day out of 2	2-Regularly, less than 1 day out of 2	4-Every day	0-Rarely	YES	0-Rarely	0-Rarely	YES	0	0	0	1	0
1134	Female	2_30-39	Medical establishments	NURSE	YES, 1 dose	1	03/21	had symptoms	Not at work	NO	concerned	4-Always	4-Always	4-Always	4-Always	0-Rarely	4-Always	4-Always	3-Regularly, more than half time	4-Always	4-Always	0-Never	N/A	concerned	4-Always	4-Always	3-Regularly, more than half time	4-Always	0-Never	2-Regularly less than half time	0-Rarely	4-Always	3-Regularly, more than half time	0-Rarely	0-Never	N/A	4-Every day	4-Every day	4-Every day	0-Rarely	N/A	0-Rarely	0-Never	N/A	0	0	0	0	0
1136	Female	2_30-39	Medical establishments	NURSING ASSISTANT	NO, do not wish to be	1	10/20	had symptoms	At work in contact with covid+ patient	NO	not concerned	NA	NA	NA	NA	NA	NA	NA	NA	NA	NA	NA	N/A	concerned	4-Always	4-Always	0-Never	0-Never	0-Never	0-Never	0-Never	0-Rarely	3-Regularly, more than half time	0-Never	0-Never	N/A	2-Regularly, less than 1 day out of 2	2-Regularly, less than 1 day out of 2	4-Every day	0-Never	N/A	4-Every day	4-Every day	N/A	0	0	1	0	1
1138	Female	2_30-39	Medical establishments	NURSING ASSISTANT	YES, 2 doses	0	NA	NA	NA	NA	not concerned	NA	NA	NA	NA	NA	NA	NA	NA	NA	NA	NA	N/A	concerned	4-Always	4-Always	0-Rarely	0-Never	0-Never	0-Never	0-Never	3-Regularly, more than half time	4-Always	0-Never	0-Never	NO	0-Never	4-Every day	4-Every day	0-Rarely	NO	4-Every day	4-Every day	NO	0	0	0	1	0
1140	Male	2_30-39	Medico-social establishments	OTHERS	YES, 2 doses	0	NA	NA	NA	NA	not concerned	NA	NA	NA	NA	NA	NA	NA	NA	NA	NA	NA	N/A	not concerned	NA	NA	NA	NA	NA	NA	NA	NA	NA	NA	NA	N/A	4-Every day	4-Every day	0-Never	3-Regularly, more than 1 day out of 2	YES	4-Every day	4-Every day	NO	0	0	0	0	0
1141	Female	3_40-49	Medical establishments	NURSE	YES, 1 dose	0	NA	NA	NA	NA	not concerned	NA	NA	NA	NA	NA	NA	NA	NA	NA	NA	NA	N/A	concerned	4-Always	4-Always	0-Never	0-Never	0-Never	0-Never	0-Never	0-Never	0-Never	0-Never	0-Never	NO	3-Regularly, more than 1 day out of 2	0-Rarely	0-Never	3-Regularly, more than 1 day out of 2	YES	4-Every day	0-Never	NO	0	0	0	1	0
1142	Female	4_>=50	Medical establishments	NURSE	YES, 2 doses	0	NA	NA	NA	NA	concerned	4-Always	4-Always	0-Never	4-Always	0-Never	0-Rarely	0-Rarely	0-Never	2-Regularly less than half time	0-Never	0-Never	NO	concerned	4-Always	4-Always	0-Never	0-Never	0-Never	0-Never	0-Never	0-Never	0-Rarely	0-Never	0-Never	NO	2-Regularly, less than 1 day out of 2	3-Regularly, more than 1 day out of 2	2-Regularly, less than 1 day out of 2	0-Rarely	YES	4-Every day	4-Every day	NO	0	1	0	1	0
1143	Female	3_40-49	Medical establishments	DOCTORS	YES, 1 dose	1	01/21	had symptoms	Not at work	NO	concerned	4-Always	4-Always	4-Always	4-Always	0-Rarely	0-Rarely	4-Always	0-Rarely	4-Always	4-Always	0-Never	N/A	concerned	3-Regularly, more than half time	4-Always	0-Never	4-Always	0-Rarely	0-Never	0-Never	0-Never	0-Never	0-Never	0-Never	N/A	4-Every day	4-Every day	0-Never	2-Regularly, less than 1 day out of 2	N/A	0-Rarely	4-Every day	N/A	0	0	0	0	0
1146	Female	1_<30	Medical establishments	NO CONTACT WITH PATIENTSS	NO, do not know	1	11/20	had symptoms	At work in contact with covid+ patient	NO	concerned	3-Regularly, more than half time	4-Always	0-Never	0-Never	3-Regularly, more than half time	3-Regularly, more than half time	4-Always	4-Always	4-Always	4-Always	4-Always	N/A	concerned	3-Regularly, more than half time	4-Always	0-Never	0-Never	3-Regularly, more than half time	3-Regularly, more than half time	2-Regularly less than half time	2-Regularly less than half time	4-Always	0-Never	0-Never	N/A	0-Never	4-Every day	4-Every day	0-Never	N/A	3-Regularly, more than 1 day out of 2	4-Every day	N/A	1	0	1	0	1
1147	Female	2_30-39	Medico-social establishments	NO CONTACT WITH PATIENTSS	YES, 1 dose	0	NA	NA	NA	NA	not concerned	NA	NA	NA	NA	NA	NA	NA	NA	NA	NA	NA	N/A	concerned	2-Regularly less than half time	4-Always	0-Never	0-Never	0-Rarely	0-Never	0-Never	0-Never	0-Never	0-Never	0-Never	YES	0-Never	0-Never	0-Never	0-Rarely	YES	4-Every day	4-Every day	YES	0	0	0	0	0
1148	Female	4_>=50	Medical establishments	NO CONTACT WITH PATIENTSS	YES, 2 doses	0	NA	NA	NA	NA	not concerned	NA	NA	NA	NA	NA	NA	NA	NA	NA	NA	NA	N/A	concerned	4-Always	4-Always	0-Never	0-Never	0-Never	0-Never	0-Never	0-Never	0-Never	0-Never	0-Never	NO	4-Every day	0-Rarely	0-Never	0-Never	NO	0-Never	0-Never	NO	0	0	0	1	0
1149	Female	2_30-39	Medical establishments	DOCTORS	YES, 2 doses	0	NA	NA	NA	NA	concerned	4-Always	4-Always	0-Never	4-Always	0-Never	2-Regularly less than half time	4-Always	0-Never	4-Always	4-Always	4-Always	NO	concerned	4-Always	4-Always	0-Never	0-Never	0-Never	0-Never	0-Rarely	0-Never	0-Rarely	0-Never	0-Rarely	NO	0-Never	4-Every day	0-Never	4-Every day	NO	0-Never	0-Never	NO	0	1	0	1	0
1150	Female	2_30-39	Medical establishments	DOCTORS	YES, 2 doses	0	NA	NA	NA	NA	concerned	4-Always	4-Always	0-Rarely	4-Always	0-Never	2-Regularly less than half time	0-Rarely	2-Regularly less than half time	0-Rarely	0-Rarely	0-Never	NO	concerned	4-Always	4-Always	0-Never	0-Never	0-Never	0-Rarely	0-Never	0-Rarely	0-Rarely	0-Rarely	0-Rarely	NO	4-Every day	4-Every day	0-Never	4-Every day	NO	4-Every day	0-Never	NO	0	1	0	1	0
1151	Female	2_30-39	Medical establishments	NURSING ASSISTANT	YES, 1 dose	0	NA	NA	NA	NA	concerned	4-Always	4-Always	4-Always	4-Always	4-Always	4-Always	4-Always	4-Always	4-Always	4-Always	0-Never	NO	concerned	4-Always	4-Always	0-Never	0-Never	0-Never	0-Never	0-Never	2-Regularly less than half time	3-Regularly, more than half time	0-Never	0-Never	NO	0-Never	0-Rarely	3-Regularly, more than 1 day out of 2	2-Regularly, less than 1 day out of 2	NO	4-Every day	4-Every day	NO	0	1	0	1	0
1152	Male	3_40-49	Medical establishments	OTHERS	YES, 1 dose	0	NA	NA	NA	NA	concerned	4-Always	4-Always	0-Rarely	0-Never	0-Never	0-Never	0-Never	0-Never	0-Rarely	0-Rarely	0-Rarely	YES	concerned	4-Always	4-Always	0-Rarely	0-Rarely	0-Rarely	0-Rarely	0-Rarely	0-Rarely	4-Always	0-Rarely	0-Rarely	NO	0-Never	0-Rarely	0-Rarely	2-Regularly, less than 1 day out of 2	YES	0-Never	0-Never	YES	0	0	0	1	0
1154	Female	2_30-39	Medical establishments	DOCTORS	YES, 1 dose	0	NA	NA	NA	NA	concerned	4-Always	4-Always	3-Regularly, more than half time	4-Always	0-Rarely	4-Always	4-Always	4-Always	4-Always	4-Always	0-Rarely	NO	concerned	4-Always	4-Always	0-Never	0-Never	0-Never	0-Never	0-Rarely	2-Regularly less than half time	2-Regularly less than half time	2-Regularly less than half time	0-Rarely	NO	4-Every day	4-Every day	0-Never	3-Regularly, more than 1 day out of 2	NO	0-Never	0-Rarely	NO	0	1	0	1	0
1156	Male	2_30-39	Medical establishments	NO CONTACT WITH PATIENTSS	YES, 1 dose	0	NA	NA	NA	NA	concerned	3-Regularly, more than half time	4-Always	0-Never	4-Always	0-Never	4-Always	4-Always	4-Always	4-Always	0-Never	4-Always	NO	concerned	3-Regularly, more than half time	4-Always	0-Never	0-Never	0-Never	0-Never	0-Never	0-Never	4-Always	0-Never	0-Never	NO	4-Every day	0-Rarely	4-Every day	0-Rarely	NO	3-Regularly, more than 1 day out of 2	0-Never	NO	0	1	0	1	0
1158	Female	1_<30	Medical establishments	NO CONTACT WITH PATIENTSS	NO, wish to be	0	NA	NA	NA	NA	not concerned	NA	NA	NA	NA	NA	NA	NA	NA	NA	NA	NA	N/A	not concerned	NA	NA	NA	NA	NA	NA	NA	NA	NA	NA	NA	N/A	0-Rarely	2-Regularly, less than 1 day out of 2	0-Never	2-Regularly, less than 1 day out of 2	NO	0-Rarely	4-Every day	NO	0	0	0	0	0
1159	Female	4_>=50	Medical establishments	NURSING ASSISTANT	YES, 2 doses	0	NA	NA	NA	NA	not concerned	NA	NA	NA	NA	NA	NA	NA	NA	NA	NA	NA	N/A	not concerned	NA	NA	NA	NA	NA	NA	NA	NA	NA	NA	NA	N/A	0-Never	0-Rarely	0-Rarely	0-Rarely	YES	2-Regularly, less than 1 day out of 2	2-Regularly, less than 1 day out of 2	NO	0	0	0	0	0
1161	Female	3_40-49	Medico-social establishments	NURSE	NO, wish to be	1	11/20	had symptoms	At work in contact with covid+ patient	NO	concerned	4-Always	4-Always	2-Regularly less than half time	4-Always	3-Regularly, more than half time	3-Regularly, more than half time	4-Always	3-Regularly, more than half time	4-Always	4-Always	0-Never	N/A	concerned	4-Always	4-Always	0-Rarely	0-Rarely	0-Never	0-Never	0-Never	3-Regularly, more than half time	3-Regularly, more than half time	0-Rarely	0-Never	N/A	2-Regularly, less than 1 day out of 2	3-Regularly, more than 1 day out of 2	4-Every day	3-Regularly, more than 1 day out of 2	N/A	3-Regularly, more than 1 day out of 2	3-Regularly, more than 1 day out of 2	N/A	1	0	1	0	1
1162	Female	3_40-49	Medical establishments	NO CONTACT WITH PATIENTSS	YES, 1 dose	0	NA	NA	NA	NA	not concerned	NA	NA	NA	NA	NA	NA	NA	NA	NA	NA	NA	N/A	not concerned	NA	NA	NA	NA	NA	NA	NA	NA	NA	NA	NA	N/A	0-Never	2-Regularly, less than 1 day out of 2	4-Every day	4-Every day	NO	2-Regularly, less than 1 day out of 2	0-Never	NO	0	0	0	0	0
1163	Female	3_40-49	Medical establishments	OTHERS	YES, 1 dose	0	NA	NA	NA	NA	concerned	4-Always	0-Never	4-Always	0-Never	0-Never	4-Always	4-Always	3-Regularly, more than half time	4-Always	4-Always	2-Regularly less than half time	NO	concerned	4-Always	4-Always	0-Rarely	0-Never	0-Never	0-Never	0-Rarely	0-Rarely	0-Rarely	0-Rarely	0-Rarely	NO	4-Every day	3-Regularly, more than 1 day out of 2	0-Never	2-Regularly, less than 1 day out of 2	NO	3-Regularly, more than 1 day out of 2	0-Never	NO	0	1	0	1	0
1166	Female	4_>=50	Medico-social establishments	NO CONTACT WITH PATIENTSS	YES, 1 dose	0	NA	NA	NA	NA	not concerned	NA	NA	NA	NA	NA	NA	NA	NA	NA	NA	NA	N/A	not concerned	NA	NA	NA	NA	NA	NA	NA	NA	NA	NA	NA	N/A	0-Rarely	4-Every day	4-Every day	0-Rarely	YES	4-Every day	4-Every day	YES	0	0	0	0	0
1167	Female	3_40-49	Medico-social establishments	NO CONTACT WITH PATIENTSS	NO, wish to be	0	NA	NA	NA	NA	not concerned	NA	NA	NA	NA	NA	NA	NA	NA	NA	NA	NA	N/A	not concerned	NA	NA	NA	NA	NA	NA	NA	NA	NA	NA	NA	N/A	0-Never	0-Never	0-Never	0-Rarely	NO	4-Every day	0-Never	NO	0	0	0	0	0
1169	Female	4_>=50	Medical establishments	NO CONTACT WITH PATIENTSS	YES, 2 doses	0	NA	NA	NA	NA	not concerned	NA	NA	NA	NA	NA	NA	NA	NA	NA	NA	NA	N/A	not concerned	NA	NA	NA	NA	NA	NA	NA	NA	NA	NA	NA	N/A	4-Every day	0-Never	0-Never	2-Regularly, less than 1 day out of 2	YES	4-Every day	4-Every day	NO	0	0	0	0	0
1170	Female	4_>=50	Medical establishments	DOCTORS	YES, 2 doses	0	NA	NA	NA	NA	not concerned	NA	NA	NA	NA	NA	NA	NA	NA	NA	NA	NA	N/A	concerned	4-Always	4-Always	0-Rarely	0-Never	0-Never	0-Never	0-Rarely	0-Rarely	0-Rarely	0-Never	0-Never	NO	0-Never	4-Every day	0-Never	0-Rarely	YES	0-Never	0-Never	NO	0	0	0	1	0
1172	Female	2_30-39	Medical establishments	NURSE	NO, wish to be	0	NA	NA	NA	NA	concerned	4-Always	0-Never	4-Always	4-Always	2-Regularly less than half time	4-Always	4-Always	4-Always	4-Always	4-Always	4-Always	NO	concerned	4-Always	4-Always	0-Never	3-Regularly, more than half time	0-Never	0-Never	0-Never	0-Never	4-Always	4-Always	4-Always	NO	4-Every day	4-Every day	4-Every day	0-Rarely	NO	0-Never	0-Never	NO	0	1	0	1	0
1173	Female	2_30-39	Medical establishments	NURSING ASSISTANT	NO, wish to be	0	NA	NA	NA	NA	concerned	3-Regularly, more than half time	0-Never	4-Always	4-Always	0-Never	4-Always	4-Always	4-Always	4-Always	4-Always	4-Always	NO	concerned	0-Rarely	4-Always	0-Never	0-Never	0-Never	0-Never	0-Never	0-Never	4-Always	0-Never	0-Never	NO	0-Never	0-Never	4-Every day	4-Every day	NO	4-Every day	0-Never	NO	0	1	0	1	0
1175	Male	4_>=50	Medico-social establishments	NO CONTACT WITH PATIENTSS	YES, 2 doses	1	10/20	No symptoms	Do not know	NO	not concerned	NA	NA	NA	NA	NA	NA	NA	NA	NA	NA	NA	N/A	not concerned	NA	NA	NA	NA	NA	NA	NA	NA	NA	NA	NA	N/A	0-Never	3-Regularly, more than 1 day out of 2	0-Never	0-Rarely	N/A	4-Every day	3-Regularly, more than 1 day out of 2	N/A	0	0	0	0	0
1176	Male	1_<30	Medical establishments	NURSING ASSISTANT	YES, 1 dose	1	11/20	had symptoms	At work in contact with other professional	NO	concerned	4-Always	4-Always	0-Rarely	0-Never	0-Never	0-Rarely	0-Rarely	4-Always	4-Always	0-Rarely	0-Rarely	N/A	not concerned	NA	NA	NA	NA	NA	NA	NA	NA	NA	NA	NA	N/A	4-Every day	4-Every day	4-Every day	3-Regularly, more than 1 day out of 2	N/A	4-Every day	4-Every day	N/A	1	0	0	0	1
1177	Male	3_40-49	Medical establishments	DOCTORS	YES, 1 dose	0	NA	NA	NA	NA	not concerned	NA	NA	NA	NA	NA	NA	NA	NA	NA	NA	NA	N/A	concerned	4-Always	4-Always	0-Never	0-Never	0-Never	0-Never	0-Never	0-Never	0-Never	0-Never	0-Never	NO	4-Every day	4-Every day	0-Never	3-Regularly, more than 1 day out of 2	NO	3-Regularly, more than 1 day out of 2	3-Regularly, more than 1 day out of 2	NO	0	0	0	1	0
1178	Female	1_<30	Medical establishments	DOCTORS	NO, do not know	0	NA	NA	NA	NA	concerned	4-Always	0-Rarely	4-Always	4-Always	2-Regularly less than half time	3-Regularly, more than half time	4-Always	4-Always	4-Always	4-Always	4-Always	NO	concerned	4-Always	4-Always	0-Rarely	0-Rarely	0-Never	0-Never	0-Never	0-Never	0-Rarely	0-Never	0-Rarely	NO	0-Rarely	0-Never	2-Regularly, less than 1 day out of 2	2-Regularly, less than 1 day out of 2	YES	0-Rarely	0-Rarely	NO	0	1	0	1	0
1180	Female	1_<30	Medical establishments	NURSE	YES, 1 dose	0	NA	NA	NA	NA	not concerned	NA	NA	NA	NA	NA	NA	NA	NA	NA	NA	NA	N/A	concerned	4-Always	4-Always	3-Regularly, more than half time	0-Rarely	0-Never	0-Rarely	0-Rarely	0-Rarely	3-Regularly, more than half time	0-Never	0-Never	YES	4-Every day	4-Every day	4-Every day	4-Every day	NO	0-Never	0-Never	NO	0	0	0	0	0
1181	Female	2_30-39	Medical establishments	NO CONTACT WITH PATIENTSS	YES, 1 dose	0	NA	NA	NA	NA	not concerned	NA	NA	NA	NA	NA	NA	NA	NA	NA	NA	NA	N/A	not concerned	NA	NA	NA	NA	NA	NA	NA	NA	NA	NA	NA	N/A	0-Rarely	2-Regularly, less than 1 day out of 2	4-Every day	2-Regularly, less than 1 day out of 2	YES	2-Regularly, less than 1 day out of 2	0-Never	YES	0	0	0	0	0
1182	Male	3_40-49	Medical establishments	OTHERS	YES, 1 dose	0	NA	NA	NA	NA	concerned	4-Always	4-Always	0-Never	4-Always	0-Never	4-Always	4-Always	4-Always	4-Always	4-Always	4-Always	NO	concerned	4-Always	4-Always	0-Never	0-Never	0-Never	0-Never	3-Regularly, more than half time	3-Regularly, more than half time	2-Regularly less than half time	2-Regularly less than half time	0-Never	NO	3-Regularly, more than 1 day out of 2	3-Regularly, more than 1 day out of 2	3-Regularly, more than 1 day out of 2	2-Regularly, less than 1 day out of 2	NO	4-Every day	4-Every day	NO	0	1	0	1	0
1186	Female	4_>=50	Medical establishments	NURSE	YES, 2 doses	0	NA	NA	NA	NA	not concerned	NA	NA	NA	NA	NA	NA	NA	NA	NA	NA	NA	N/A	not concerned	NA	NA	NA	NA	NA	NA	NA	NA	NA	NA	NA	N/A	0-Never	0-Never	0-Never	4-Every day	NO	4-Every day	0-Never	NO	0	0	0	0	0
1188	Female	4_>=50	Medical establishments	NURSE	YES, 2 doses	0	NA	NA	NA	NA	concerned	4-Always	0-Never	4-Always	4-Always	0-Never	4-Always	4-Always	4-Always	4-Always	4-Always	2-Regularly less than half time	NO	concerned	4-Always	4-Always	0-Never	0-Never	0-Never	0-Never	2-Regularly less than half time	2-Regularly less than half time	4-Always	0-Rarely	0-Rarely	NO	0-Never	3-Regularly, more than 1 day out of 2	3-Regularly, more than 1 day out of 2	2-Regularly, less than 1 day out of 2	NO	4-Every day	2-Regularly, less than 1 day out of 2	NO	0	1	0	1	0
1189	Female	1_<30	Medico-social establishments	OTHERS	NO, do not wish to be	0	NA	NA	NA	NA	not concerned	NA	NA	NA	NA	NA	NA	NA	NA	NA	NA	NA	N/A	concerned	3-Regularly, more than half time	4-Always	0-Never	0-Never	0-Never	0-Never	0-Rarely	0-Never	0-Never	0-Never	0-Never	NO	2-Regularly, less than 1 day out of 2	0-Never	4-Every day	0-Rarely	NO	4-Every day	4-Every day	NO	0	0	0	1	0
1191	Female	2_30-39	Medical establishments	NO CONTACT WITH PATIENTSS	YES, 2 doses	0	NA	NA	NA	NA	not concerned	NA	NA	NA	NA	NA	NA	NA	NA	NA	NA	NA	N/A	concerned	4-Always	4-Always	0-Never	0-Never	0-Never	0-Never	0-Never	0-Never	0-Never	0-Never	0-Never	NO	0-Never	4-Every day	0-Never	0-Never	NO	0-Rarely	0-Never	NO	0	0	0	1	0
1192	Female	2_30-39	Medical establishments	NO CONTACT WITH PATIENTSS	YES, 1 dose	0	NA	NA	NA	NA	not concerned	NA	NA	NA	NA	NA	NA	NA	NA	NA	NA	NA	N/A	not concerned	NA	NA	NA	NA	NA	NA	NA	NA	NA	NA	NA	N/A	4-Every day	4-Every day	0-Rarely	2-Regularly, less than 1 day out of 2	NO	3-Regularly, more than 1 day out of 2	0-Never	NO	0	0	0	0	0
1193	Female	3_40-49	Medical establishments	NURSE	YES, 1 dose	0	NA	NA	NA	NA	concerned	4-Always	0-Never	4-Always	4-Always	0-Never	2-Regularly less than half time	3-Regularly, more than half time	0-Never	3-Regularly, more than half time	2-Regularly less than half time	0-Never	NO	concerned	4-Always	4-Always	0-Never	4-Always	0-Never	0-Never	0-Never	0-Never	0-Rarely	0-Never	0-Never	NO	0-Never	4-Every day	4-Every day	2-Regularly, less than 1 day out of 2	NO	0-Never	0-Never	NO	0	1	0	1	0
1195	Female	3_40-49	Medical establishments	OTHERS	YES, 1 dose	1	12/20	had symptoms	At work in contact with covid+ patient	NO	concerned	4-Always	0-Never	4-Always	4-Always	4-Always	4-Always	4-Always	0-Rarely	4-Always	4-Always	0-Rarely	N/A	concerned	4-Always	4-Always	0-Never	0-Rarely	0-Never	0-Never	0-Rarely	0-Rarely	2-Regularly less than half time	0-Never	0-Never	N/A	0-Never	0-Rarely	0-Rarely	0-Rarely	N/A	3-Regularly, more than 1 day out of 2	2-Regularly, less than 1 day out of 2	N/A	1	0	1	0	1
1197	Female	3_40-49	Medico-social establishments	NO CONTACT WITH PATIENTSS	YES, 1 dose	0	NA	NA	NA	NA	not concerned	NA	NA	NA	NA	NA	NA	NA	NA	NA	NA	NA	N/A	concerned	4-Always	4-Always	0-Never	0-Never	0-Never	0-Never	0-Never	0-Never	0-Never	0-Never	0-Never	NO	4-Every day	4-Every day	0-Never	0-Rarely	YES	4-Every day	0-Never	NO	0	0	0	1	0
1198	Male	1_<30	Medical establishments	DOCTORS	YES, 1 dose	1	11/20	had symptoms	At work in contact with covid+ patient	NO	not concerned	NA	NA	NA	NA	NA	NA	NA	NA	NA	NA	NA	N/A	concerned	4-Always	4-Always	0-Never	4-Always	0-Never	0-Rarely	2-Regularly less than half time	2-Regularly less than half time	2-Regularly less than half time	2-Regularly less than half time	2-Regularly less than half time	N/A	0-Rarely	0-Never	2-Regularly, less than 1 day out of 2	0-Rarely	N/A	0-Never	0-Never	N/A	0	0	1	0	1
1199	Female	3_40-49	Medical establishments	DOCTORS	YES, 1 dose	0	NA	NA	NA	NA	concerned	4-Always	4-Always	0-Never	4-Always	0-Never	0-Never	0-Never	3-Regularly, more than half time	0-Never	0-Never	0-Rarely	NO	concerned	4-Always	4-Always	0-Never	0-Never	0-Never	0-Never	0-Never	0-Never	0-Never	0-Never	0-Never	NO	0-Never	0-Rarely	0-Never	0-Rarely	YES	2-Regularly, less than 1 day out of 2	3-Regularly, more than 1 day out of 2	NO	0	1	0	1	0
1200	Female	3_40-49	Medical establishments	NURSING ASSISTANT	NO, do not wish to be	0	NA	NA	NA	NA	concerned	4-Always	4-Always	4-Always	4-Always	0-Rarely	4-Always	4-Always	4-Always	4-Always	4-Always	4-Always	NO	concerned	3-Regularly, more than half time	4-Always	0-Never	0-Never	0-Never	0-Never	0-Never	4-Always	4-Always	0-Never	0-Never	NO	2-Regularly, less than 1 day out of 2	2-Regularly, less than 1 day out of 2	4-Every day	2-Regularly, less than 1 day out of 2	NO	4-Every day	4-Every day	NO	0	1	0	1	0
1203	Female	2_30-39	Medical establishments	DOCTORS	YES, 2 doses	0	NA	NA	NA	NA	not concerned	NA	NA	NA	NA	NA	NA	NA	NA	NA	NA	NA	N/A	concerned	4-Always	4-Always	0-Rarely	4-Always	0-Never	0-Never	0-Never	0-Never	0-Rarely	0-Never	0-Never	NO	0-Rarely	0-Rarely	0-Never	2-Regularly, less than 1 day out of 2	NO	4-Every day	4-Every day	NO	0	0	0	1	0
1204	Male	3_40-49	Medical establishments	NO CONTACT WITH PATIENTSS	YES, 1 dose	0	NA	NA	NA	NA	not concerned	NA	NA	NA	NA	NA	NA	NA	NA	NA	NA	NA	N/A	not concerned	NA	NA	NA	NA	NA	NA	NA	NA	NA	NA	NA	N/A	3-Regularly, more than 1 day out of 2	4-Every day	4-Every day	0-Rarely	NO	4-Every day	0-Never	NO	0	0	0	0	0
1205	Female	2_30-39	Medical establishments	NO CONTACT WITH PATIENTSS	YES, 1 dose	0	NA	NA	NA	NA	concerned	4-Always	4-Always	0-Never	0-Never	0-Never	0-Never	0-Never	0-Never	0-Never	0-Never	0-Never	NO	concerned	4-Always	4-Always	0-Never	0-Never	0-Never	0-Never	0-Never	0-Never	0-Never	0-Never	0-Never	NO	0-Never	2-Regularly, less than 1 day out of 2	0-Never	0-Never	NO	4-Every day	4-Every day	NO	0	1	0	1	0
1206	Female	1_<30	Medico-social establishments	OTHERS	NO, do not know	0	NA	NA	NA	NA	not concerned	NA	NA	NA	NA	NA	NA	NA	NA	NA	NA	NA	N/A	concerned	4-Always	4-Always	0-Never	0-Never	0-Rarely	0-Never	0-Never	0-Never	0-Never	0-Never	0-Never	NO	0-Never	2-Regularly, less than 1 day out of 2	0-Rarely	0-Rarely	YES	3-Regularly, more than 1 day out of 2	0-Never	NO	0	0	0	1	0
1207	Male	4_>=50	Medical establishments	DOCTORS	YES, 2 doses	0	NA	NA	NA	NA	concerned	4-Always	4-Always	0-Rarely	3-Regularly, more than half time	0-Rarely	0-Rarely	2-Regularly less than half time	0-Rarely	4-Always	4-Always	4-Always	NO	concerned	4-Always	4-Always	2-Regularly less than half time	3-Regularly, more than half time	0-Rarely	2-Regularly less than half time	0-Rarely	0-Rarely	4-Always	4-Always	4-Always	NO	0-Never	0-Never	4-Every day	0-Never	NO	2-Regularly, less than 1 day out of 2	4-Every day	NO	0	1	0	1	0
1208	Female	3_40-49	Medical establishments	NO CONTACT WITH PATIENTSS	YES, 2 doses	0	NA	NA	NA	NA	not concerned	NA	NA	NA	NA	NA	NA	NA	NA	NA	NA	NA	N/A	not concerned	NA	NA	NA	NA	NA	NA	NA	NA	NA	NA	NA	N/A	2-Regularly, less than 1 day out of 2	4-Every day	0-Never	2-Regularly, less than 1 day out of 2	NO	3-Regularly, more than 1 day out of 2	0-Never	YES	0	0	0	0	0
1209	Female	1_<30	Medico-social establishments	NURSE	YES, 2 doses	0	NA	NA	NA	NA	concerned	4-Always	0-Never	4-Always	4-Always	2-Regularly less than half time	4-Always	4-Always	0-Rarely	4-Always	4-Always	0-Never	NO	concerned	4-Always	4-Always	0-Never	0-Never	0-Never	0-Never	0-Never	2-Regularly less than half time	2-Regularly less than half time	0-Never	0-Never	NO	4-Every day	3-Regularly, more than 1 day out of 2	4-Every day	4-Every day	NO	4-Every day	4-Every day	NO	0	1	0	1	0
1210	Female	2_30-39	Medical establishments	NURSE	YES, 1 dose	0	NA	NA	NA	NA	concerned	4-Always	4-Always	4-Always	4-Always	0-Never	4-Always	4-Always	0-Never	4-Always	4-Always	0-Never	NO	concerned	4-Always	4-Always	0-Never	0-Never	0-Never	2-Regularly less than half time	2-Regularly less than half time	0-Never	4-Always	4-Always	0-Never	NO	0-Never	3-Regularly, more than 1 day out of 2	3-Regularly, more than 1 day out of 2	0-Never	NO	0-Never	0-Never	NO	0	1	0	1	0
1212	Male	3_40-49	Medical establishments	DOCTORS	YES, 2 doses	0	NA	NA	NA	NA	not concerned	NA	NA	NA	NA	NA	NA	NA	NA	NA	NA	NA	N/A	not concerned	NA	NA	NA	NA	NA	NA	NA	NA	NA	NA	NA	N/A	0-Rarely	4-Every day	0-Never	2-Regularly, less than 1 day out of 2	YES	3-Regularly, more than 1 day out of 2	4-Every day	YES	0	0	0	0	0
1213	Female	1_<30	Medical establishments	DOCTORS	YES, 1 dose	0	NA	NA	NA	NA	concerned	4-Always	4-Always	0-Never	4-Always	2-Regularly less than half time	2-Regularly less than half time	2-Regularly less than half time	2-Regularly less than half time	0-Rarely	2-Regularly less than half time	0-Rarely	NO	concerned	4-Always	4-Always	0-Rarely	0-Rarely	0-Never	0-Never	0-Rarely	2-Regularly less than half time	2-Regularly less than half time	2-Regularly less than half time	0-Never	NO	3-Regularly, more than 1 day out of 2	3-Regularly, more than 1 day out of 2	2-Regularly, less than 1 day out of 2	2-Regularly, less than 1 day out of 2	NO	3-Regularly, more than 1 day out of 2	3-Regularly, more than 1 day out of 2	NO	0	1	0	1	0
1215	Male	4_>=50	Medical establishments	OTHERS	YES, 2 doses	0	NA	NA	NA	NA	not concerned	NA	NA	NA	NA	NA	NA	NA	NA	NA	NA	NA	N/A	not concerned	NA	NA	NA	NA	NA	NA	NA	NA	NA	NA	NA	N/A	0-Never	0-Rarely	0-Never	4-Every day	YES	4-Every day	0-Never	NO	0	0	0	0	0
1217	Female	3_40-49	Medical establishments	NURSING ASSISTANT	YES, 1 dose	1	01/21	had symptoms	At work in contact with other professional	NO	not concerned	NA	NA	NA	NA	NA	NA	NA	NA	NA	NA	NA	N/A	concerned	3-Regularly, more than half time	4-Always	0-Never	0-Never	0-Never	0-Never	0-Rarely	0-Rarely	2-Regularly less than half time	0-Never	0-Never	N/A	3-Regularly, more than 1 day out of 2	4-Every day	4-Every day	3-Regularly, more than 1 day out of 2	N/A	3-Regularly, more than 1 day out of 2	4-Every day	N/A	0	0	1	0	1
1219	Female	4_>=50	Medical establishments	OTHERS	YES, 1 dose	1	11/20	had symptoms	At work in contact with covid+ patient	NO	concerned	4-Always	4-Always	3-Regularly, more than half time	0-Never	0-Never	0-Never	0-Rarely	0-Never	2-Regularly less than half time	0-Never	0-Never	N/A	concerned	4-Always	4-Always	0-Never	0-Never	0-Never	0-Never	0-Never	0-Never	0-Never	0-Never	0-Never	N/A	4-Every day	4-Every day	0-Never	2-Regularly, less than 1 day out of 2	N/A	4-Every day	4-Every day	N/A	1	0	1	0	1
1223	Female	4_>=50	Medico-social establishments	OTHERS	YES, 2 doses	0	NA	NA	NA	NA	concerned	4-Always	4-Always	0-Never	4-Always	0-Never	4-Always	3-Regularly, more than half time	4-Always	4-Always	4-Always	0-Never	NO	concerned	4-Always	4-Always	0-Never	4-Always	0-Never	0-Never	0-Never	4-Always	4-Always	0-Never	0-Never	NO	4-Every day	4-Every day	4-Every day	4-Every day	NO	4-Every day	4-Every day	YES	0	1	0	1	0
1224	Male	1_<30	Medical establishments	DOCTORS	YES, 1 dose	0	NA	NA	NA	NA	concerned	4-Always	4-Always	3-Regularly, more than half time	4-Always	0-Rarely	3-Regularly, more than half time	4-Always	4-Always	4-Always	4-Always	4-Always	NO	concerned	4-Always	4-Always	2-Regularly less than half time	2-Regularly less than half time	0-Never	0-Never	0-Never	0-Never	0-Never	0-Never	0-Never	NO	0-Never	0-Never	0-Never	4-Every day	NO	0-Never	0-Never	NO	0	1	0	1	0
1225	Male	4_>=50	Medical establishments	DOCTORS	YES, 2 doses	0	NA	NA	NA	NA	concerned	4-Always	4-Always	3-Regularly, more than half time	4-Always	0-Never	3-Regularly, more than half time	3-Regularly, more than half time	3-Regularly, more than half time	3-Regularly, more than half time	3-Regularly, more than half time	0-Never	NO	concerned	4-Always	4-Always	0-Never	0-Never	0-Never	0-Never	0-Never	0-Rarely	0-Rarely	0-Rarely	0-Never	NO	0-Never	4-Every day	4-Every day	4-Every day	NO	0-Rarely	0-Never	NO	0	1	0	1	0
1227	Female	1_<30	Medical establishments	NURSE	NO, do not wish to be	0	NA	NA	NA	NA	concerned	3-Regularly, more than half time	0-Never	4-Always	4-Always	0-Never	4-Always	4-Always	3-Regularly, more than half time	4-Always	4-Always	0-Rarely	NO	concerned	3-Regularly, more than half time	4-Always	0-Never	0-Never	0-Never	0-Never	0-Never	0-Rarely	0-Never	0-Never	0-Never	NO	2-Regularly, less than 1 day out of 2	3-Regularly, more than 1 day out of 2	3-Regularly, more than 1 day out of 2	2-Regularly, less than 1 day out of 2	NO	4-Every day	0-Rarely	NO	0	1	0	1	0
1228	Female	3_40-49	Medical establishments	NO CONTACT WITH PATIENTSS	NO, wish to be	0	NA	NA	NA	NA	not concerned	NA	NA	NA	NA	NA	NA	NA	NA	NA	NA	NA	N/A	not concerned	NA	NA	NA	NA	NA	NA	NA	NA	NA	NA	NA	N/A	4-Every day	4-Every day	0-Never	0-Rarely	NO	2-Regularly, less than 1 day out of 2	3-Regularly, more than 1 day out of 2	NO	0	0	0	0	0
1229	Female	3_40-49	Medical establishments	NURSE	YES, 1 dose	0	NA	NA	NA	NA	concerned	4-Always	4-Always	4-Always	4-Always	0-Never	3-Regularly, more than half time	4-Always	3-Regularly, more than half time	4-Always	3-Regularly, more than half time	0-Never	YES	concerned	4-Always	4-Always	0-Never	0-Never	0-Never	0-Never	0-Never	0-Never	0-Never	0-Never	0-Never	NO	3-Regularly, more than 1 day out of 2	3-Regularly, more than 1 day out of 2	3-Regularly, more than 1 day out of 2	0-Never	YES	4-Every day	3-Regularly, more than 1 day out of 2	NO	0	0	0	1	0
1231	Female	2_30-39	Medico-social establishments	NO CONTACT WITH PATIENTSS	NO, wish to be	0	NA	NA	NA	NA	not concerned	NA	NA	NA	NA	NA	NA	NA	NA	NA	NA	NA	N/A	not concerned	NA	NA	NA	NA	NA	NA	NA	NA	NA	NA	NA	N/A	0-Never	0-Never	0-Never	2-Regularly, less than 1 day out of 2	NO	4-Every day	4-Every day	NO	0	0	0	0	0
1232	Female	1_<30	Medico-social establishments	NURSING ASSISTANT	NO, do not know	0	NA	NA	NA	NA	not concerned	NA	NA	NA	NA	NA	NA	NA	NA	NA	NA	NA	N/A	concerned	4-Always	4-Always	0-Never	0-Never	0-Never	0-Never	0-Rarely	0-Never	4-Always	0-Never	0-Never	NO	0-Never	4-Every day	4-Every day	0-Rarely	NO	0-Never	0-Never	NO	0	0	0	1	0
1233	Female	4_>=50	Medical establishments	NURSING ASSISTANT	NO, do not wish to be	0	NA	NA	NA	NA	concerned	4-Always	0-Never	4-Always	4-Always	0-Never	4-Always	4-Always	4-Always	4-Always	2-Regularly less than half time	0-Never	NO	concerned	4-Always	4-Always	0-Rarely	0-Never	0-Never	0-Never	0-Rarely	0-Rarely	3-Regularly, more than half time	0-Never	0-Never	NO	0-Rarely	4-Every day	4-Every day	0-Rarely	NO	0-Rarely	4-Every day	NO	0	1	0	1	0
1234	Female	3_40-49	Medico-social establishments	OTHERS	YES, 1 dose	0	NA	NA	NA	NA	not concerned	NA	NA	NA	NA	NA	NA	NA	NA	NA	NA	NA	N/A	concerned	4-Always	4-Always	0-Rarely	0-Never	0-Never	0-Never	3-Regularly, more than half time	0-Rarely	0-Never	0-Never	0-Never	NO	0-Rarely	0-Rarely	4-Every day	2-Regularly, less than 1 day out of 2	YES	0-Rarely	0-Never	NO	0	0	0	1	0
1235	Male	2_30-39	Medico-social establishments	NURSING ASSISTANT	NO, wish to be	0	NA	NA	NA	NA	not concerned	NA	NA	NA	NA	NA	NA	NA	NA	NA	NA	NA	N/A	concerned	3-Regularly, more than half time	3-Regularly, more than half time	0-Never	0-Never	0-Never	0-Never	0-Rarely	3-Regularly, more than half time	4-Always	0-Never	0-Never	NO	3-Regularly, more than 1 day out of 2	0-Rarely	2-Regularly, less than 1 day out of 2	0-Rarely	NO	4-Every day	3-Regularly, more than 1 day out of 2	NO	0	0	0	1	0
1236	Female	2_30-39	Medico-social establishments	NO CONTACT WITH PATIENTSS	NO, do not know	0	NA	NA	NA	NA	not concerned	NA	NA	NA	NA	NA	NA	NA	NA	NA	NA	NA	N/A	concerned	4-Always	4-Always	0-Rarely	3-Regularly, more than half time	0-Never	0-Never	4-Always	3-Regularly, more than half time	0-Rarely	0-Never	0-Never	NO	0-Never	2-Regularly, less than 1 day out of 2	4-Every day	3-Regularly, more than 1 day out of 2	NO	4-Every day	0-Never	NO	0	0	0	1	0
1238	Male	4_>=50	Medico-social establishments	NO CONTACT WITH PATIENTSS	NO, do not wish to be	0	NA	NA	NA	NA	not concerned	NA	NA	NA	NA	NA	NA	NA	NA	NA	NA	NA	N/A	concerned	4-Always	3-Regularly, more than half time	0-Never	0-Never	0-Never	0-Never	0-Never	0-Never	4-Always	0-Never	0-Never	NO	2-Regularly, less than 1 day out of 2	2-Regularly, less than 1 day out of 2	0-Never	2-Regularly, less than 1 day out of 2	NO	4-Every day	4-Every day	NO	0	0	0	1	0
1239	Female	4_>=50	Medical establishments	NO CONTACT WITH PATIENTSS	YES, 1 dose	0	NA	NA	NA	NA	not concerned	NA	NA	NA	NA	NA	NA	NA	NA	NA	NA	NA	N/A	not concerned	NA	NA	NA	NA	NA	NA	NA	NA	NA	NA	NA	N/A	4-Every day	4-Every day	4-Every day	0-Rarely	NO	0-Never	0-Never	NO	0	0	0	0	0
1242	Female	1_<30	Medico-social establishments	NO CONTACT WITH PATIENTSS	NO, do not know	0	NA	NA	NA	NA	not concerned	NA	NA	NA	NA	NA	NA	NA	NA	NA	NA	NA	N/A	concerned	4-Always	4-Always	0-Never	0-Never	0-Never	0-Never	0-Never	0-Never	4-Always	0-Never	0-Never	NO	4-Every day	4-Every day	4-Every day	0-Rarely	NO	4-Every day	4-Every day	NO	0	0	0	1	0
1246	Female	1_<30	Medical establishments	NURSING ASSISTANT	YES, 1 dose	0	NA	NA	NA	NA	not concerned	NA	NA	NA	NA	NA	NA	NA	NA	NA	NA	NA	N/A	concerned	4-Always	4-Always	0-Never	0-Never	0-Never	0-Never	2-Regularly less than half time	0-Never	3-Regularly, more than half time	0-Never	0-Never	NO	2-Regularly, less than 1 day out of 2	4-Every day	4-Every day	2-Regularly, less than 1 day out of 2	NO	4-Every day	4-Every day	NO	0	0	0	1	0
1247	Female	2_30-39	Medico-social establishments	NURSING ASSISTANT	NO, do not know	0	NA	NA	NA	NA	not concerned	NA	NA	NA	NA	NA	NA	NA	NA	NA	NA	NA	N/A	concerned	3-Regularly, more than half time	4-Always	4-Always	4-Always	0-Never	0-Never	4-Always	0-Never	4-Always	0-Never	0-Never	NO	0-Never	4-Every day	4-Every day	2-Regularly, less than 1 day out of 2	NO	4-Every day	4-Every day	NO	0	0	0	1	0
1248	Female	4_>=50	Medical establishments	NURSING ASSISTANT	YES, 2 doses	0	NA	NA	NA	NA	concerned	4-Always	0-Never	4-Always	4-Always	2-Regularly less than half time	4-Always	4-Always	4-Always	4-Always	4-Always	0-Never	NO	concerned	4-Always	4-Always	0-Rarely	4-Always	0-Rarely	0-Rarely	0-Rarely	4-Always	4-Always	0-Rarely	0-Rarely	NO	0-Never	4-Every day	0-Never	0-Rarely	NO	4-Every day	0-Rarely	NO	0	1	0	1	0
1249	Female	2_30-39	Medical establishments	NURSE	NO, wish to be	1	10/20	had symptoms	At work in contact with covid+ patient	NO	concerned	3-Regularly, more than half time	2-Regularly less than half time	4-Always	4-Always	0-Never	3-Regularly, more than half time	4-Always	2-Regularly less than half time	4-Always	4-Always	0-Never	N/A	concerned	4-Always	2-Regularly less than half time	3-Regularly, more than half time	4-Always	0-Never	0-Never	3-Regularly, more than half time	0-Never	4-Always	2-Regularly less than half time	0-Never	N/A	0-Never	3-Regularly, more than 1 day out of 2	4-Every day	0-Rarely	N/A	4-Every day	4-Every day	N/A	1	0	1	0	1
1251	Male	1_<30	Medical establishments	OTHERS	NO, wish to be	0	NA	NA	NA	NA	concerned	4-Always	0-Never	4-Always	0-Never	0-Never	0-Never	4-Always	4-Always	4-Always	4-Always	0-Never	YES	concerned	4-Always	0-Never	4-Always	0-Never	0-Never	0-Never	0-Never	0-Never	0-Never	0-Never	0-Never	NO	0-Never	0-Never	2-Regularly, less than 1 day out of 2	0-Rarely	NO	0-Never	0-Rarely	NO	0	0	0	1	0
1252	Female	4_>=50	Medico-social establishments	NO CONTACT WITH PATIENTSS	NO, wish to be	0	NA	NA	NA	NA	not concerned	NA	NA	NA	NA	NA	NA	NA	NA	NA	NA	NA	N/A	not concerned	NA	NA	NA	NA	NA	NA	NA	NA	NA	NA	NA	N/A	4-Every day	0-Never	0-Never	2-Regularly, less than 1 day out of 2	NO	4-Every day	4-Every day	NO	0	0	0	0	0
1253	Female	2_30-39	Medical establishments	NURSING ASSISTANT	YES, 1 dose	0	NA	NA	NA	NA	concerned	4-Always	0-Rarely	4-Always	4-Always	0-Never	4-Always	4-Always	3-Regularly, more than half time	4-Always	4-Always	2-Regularly less than half time	YES	concerned	4-Always	0-Rarely	4-Always	4-Always	0-Never	0-Never	0-Never	3-Regularly, more than half time	4-Always	0-Never	0-Never	NO	4-Every day	4-Every day	4-Every day	0-Rarely	NO	4-Every day	4-Every day	NO	0	0	0	1	0
1255	Female	2_30-39	Medical establishments	NO CONTACT WITH PATIENTSS	NO, wish to be	0	NA	NA	NA	NA	concerned	4-Always	4-Always	4-Always	4-Always	0-Never	0-Never	4-Always	0-Never	0-Never	4-Always	0-Never	NO	concerned	4-Always	4-Always	0-Never	0-Never	0-Never	0-Never	0-Never	0-Never	0-Never	0-Never	0-Never	NO	4-Every day	4-Every day	0-Never	2-Regularly, less than 1 day out of 2	YES	4-Every day	4-Every day	YES	0	1	0	1	0
1256	Female	3_40-49	Medico-social establishments	NO CONTACT WITH PATIENTSS	NO, do not know	1	03/21	had symptoms	Do not know	NO	concerned	4-Always	4-Always	0-Never	0-Never	0-Never	0-Never	0-Never	0-Never	4-Always	4-Always	0-Never	N/A	not concerned	NA	NA	NA	NA	NA	NA	NA	NA	NA	NA	NA	N/A	0-Never	0-Rarely	4-Every day	0-Never	N/A	4-Every day	0-Never	N/A	0	0	0	0	0
1258	Female	2_30-39	Medical establishments	NO CONTACT WITH PATIENTSS	NO, do not know	0	NA	NA	NA	NA	not concerned	NA	NA	NA	NA	NA	NA	NA	NA	NA	NA	NA	N/A	not concerned	NA	NA	NA	NA	NA	NA	NA	NA	NA	NA	NA	N/A	0-Never	2-Regularly, less than 1 day out of 2	0-Never	0-Rarely	NO	0-Rarely	0-Never	NO	0	0	0	0	0
1259	Female	2_30-39	Medical establishments	NO CONTACT WITH PATIENTSS	YES, 1 dose	0	NA	NA	NA	NA	not concerned	NA	NA	NA	NA	NA	NA	NA	NA	NA	NA	NA	N/A	not concerned	NA	NA	NA	NA	NA	NA	NA	NA	NA	NA	NA	N/A	0-Rarely	0-Rarely	0-Never	0-Rarely	NO	3-Regularly, more than 1 day out of 2	0-Never	NO	0	0	0	0	0
1261	Female	2_30-39	Medical establishments	OTHERS	YES, 1 dose	0	NA	NA	NA	NA	concerned	4-Always	0-Never	4-Always	4-Always	0-Never	4-Always	4-Always	0-Never	4-Always	4-Always	4-Always	NO	concerned	4-Always	4-Always	0-Never	0-Never	0-Never	0-Never	0-Never	0-Rarely	0-Never	0-Rarely	0-Rarely	NO	4-Every day	0-Never	0-Never	4-Every day	NO	0-Never	0-Never	NO	0	1	0	1	0
1264	Female	4_>=50	Medico-social establishments	NO CONTACT WITH PATIENTSS	NO, do not wish to be	0	NA	NA	NA	NA	not concerned	NA	NA	NA	NA	NA	NA	NA	NA	NA	NA	NA	N/A	not concerned	NA	NA	NA	NA	NA	NA	NA	NA	NA	NA	NA	N/A	4-Every day	0-Rarely	0-Never	0-Rarely	YES	4-Every day	0-Never	YES	0	0	0	0	0
1265	Female	4_>=50	Medical establishments	NO CONTACT WITH PATIENTSS	YES, 2 doses	0	NA	NA	NA	NA	not concerned	NA	NA	NA	NA	NA	NA	NA	NA	NA	NA	NA	N/A	not concerned	NA	NA	NA	NA	NA	NA	NA	NA	NA	NA	NA	N/A	4-Every day	4-Every day	0-Never	0-Never	NO	4-Every day	0-Never	NO	0	0	0	0	0
1269	Female	3_40-49	Medico-social establishments	NURSING ASSISTANT	YES, 1 dose	0	NA	NA	NA	NA	concerned	4-Always	4-Always	4-Always	4-Always	0-Never	4-Always	4-Always	4-Always	4-Always	4-Always	0-Never	NO	concerned	4-Always	4-Always	0-Never	0-Never	0-Never	0-Never	0-Rarely	0-Rarely	2-Regularly less than half time	0-Never	0-Never	NO	0-Never	2-Regularly, less than 1 day out of 2	2-Regularly, less than 1 day out of 2	0-Rarely	YES	4-Every day	4-Every day	NO	0	1	0	1	0
1271	Female	3_40-49	Medical establishments	NURSE	YES, 1 dose	0	NA	NA	NA	NA	not concerned	NA	NA	NA	NA	NA	NA	NA	NA	NA	NA	NA	N/A	concerned	4-Always	4-Always	0-Rarely	0-Rarely	0-Never	0-Never	0-Rarely	0-Rarely	2-Regularly less than half time	0-Rarely	0-Never	NO	3-Regularly, more than 1 day out of 2	3-Regularly, more than 1 day out of 2	2-Regularly, less than 1 day out of 2	0-Rarely	NO	0-Never	0-Never	NO	0	0	0	1	0
1272	Female	3_40-49	Medical establishments	NURSE	YES, 2 doses	0	NA	NA	NA	NA	concerned	4-Always	2-Regularly less than half time	3-Regularly, more than half time	4-Always	0-Never	3-Regularly, more than half time	3-Regularly, more than half time	2-Regularly less than half time	4-Always	3-Regularly, more than half time	0-Never	NO	concerned	4-Always	4-Always	0-Rarely	4-Always	0-Never	0-Never	0-Rarely	0-Never	2-Regularly less than half time	0-Rarely	0-Never	NO	0-Rarely	4-Every day	4-Every day	0-Rarely	NO	0-Rarely	4-Every day	NO	0	1	0	1	0
1273	Female	1_<30	Medico-social establishments	OTHERS	NO, wish to be	0	NA	NA	NA	NA	not concerned	NA	NA	NA	NA	NA	NA	NA	NA	NA	NA	NA	N/A	concerned	3-Regularly, more than half time	4-Always	0-Never	0-Never	0-Never	0-Never	0-Never	0-Never	0-Never	0-Never	0-Never	NO	4-Every day	0-Rarely	0-Never	3-Regularly, more than 1 day out of 2	YES	4-Every day	4-Every day	NO	0	0	0	1	0
1275	Female	3_40-49	Medico-social establishments	OTHERS	NO, wish to be	1	01/21	No symptoms	At work in contact with covid+ patient	NO	not concerned	NA	NA	NA	NA	NA	NA	NA	NA	NA	NA	NA	N/A	not concerned	NA	NA	NA	NA	NA	NA	NA	NA	NA	NA	NA	N/A	4-Every day	4-Every day	4-Every day	0-Rarely	N/A	4-Every day	0-Never	N/A	0	0	0	0	1
1276	Female	2_30-39	Medical establishments	NURSE	NO, do not wish to be	1	01/21	had symptoms	At work in contact with covid+ patient	NO	concerned	3-Regularly, more than half time	3-Regularly, more than half time	0-Rarely	0-Rarely	0-Never	0-Rarely	2-Regularly less than half time	3-Regularly, more than half time	4-Always	2-Regularly less than half time	0-Never	N/A	concerned	3-Regularly, more than half time	3-Regularly, more than half time	0-Rarely	0-Rarely	0-Never	0-Never	0-Rarely	3-Regularly, more than half time	4-Always	0-Never	0-Never	N/A	0-Never	3-Regularly, more than 1 day out of 2	2-Regularly, less than 1 day out of 2	0-Never	N/A	2-Regularly, less than 1 day out of 2	2-Regularly, less than 1 day out of 2	N/A	1	0	1	0	1
1277	Male	3_40-49	Medical establishments	NO CONTACT WITH PATIENTSS	NO, do not know	0	NA	NA	NA	NA	not concerned	NA	NA	NA	NA	NA	NA	NA	NA	NA	NA	NA	N/A	not concerned	NA	NA	NA	NA	NA	NA	NA	NA	NA	NA	NA	N/A	0-Never	0-Rarely	0-Never	0-Rarely	NO	4-Every day	0-Never	NO	0	0	0	0	0
1278	Female	3_40-49	Medical establishments	NO CONTACT WITH PATIENTSS	YES, 1 dose	0	NA	NA	NA	NA	not concerned	NA	NA	NA	NA	NA	NA	NA	NA	NA	NA	NA	N/A	not concerned	NA	NA	NA	NA	NA	NA	NA	NA	NA	NA	NA	N/A	0-Never	3-Regularly, more than 1 day out of 2	3-Regularly, more than 1 day out of 2	0-Rarely	NO	2-Regularly, less than 1 day out of 2	0-Never	NO	0	0	0	0	0
1279	Male	1_<30	Medico-social establishments	NURSE	YES, 2 doses	1	11/20	had symptoms	At work in contact with covid+ patient	NO	concerned	4-Always	0-Never	4-Always	4-Always	0-Never	4-Always	4-Always	0-Never	0-Rarely	4-Always	4-Always	N/A	concerned	4-Always	4-Always	0-Never	0-Never	0-Never	0-Never	0-Never	0-Rarely	0-Never	0-Never	0-Never	N/A	4-Every day	3-Regularly, more than 1 day out of 2	4-Every day	4-Every day	N/A	4-Every day	4-Every day	N/A	1	0	1	0	1
1281	Female	3_40-49	Medical establishments	NURSE	YES, 1 dose	0	NA	NA	NA	NA	concerned	3-Regularly, more than half time	0-Never	4-Always	4-Always	4-Always	4-Always	4-Always	4-Always	4-Always	4-Always	4-Always	NO	concerned	3-Regularly, more than half time	2-Regularly less than half time	2-Regularly less than half time	4-Always	0-Never	0-Never	0-Never	0-Never	4-Always	4-Always	4-Always	NO	0-Never	4-Every day	4-Every day	0-Never	NO	0-Never	0-Never	NO	0	1	0	1	0
1285	Female	1_<30	Medical establishments	OTHERS	YES, 2 doses	0	NA	NA	NA	NA	not concerned	NA	NA	NA	NA	NA	NA	NA	NA	NA	NA	NA	N/A	concerned	4-Always	4-Always	0-Never	0-Never	0-Never	0-Rarely	0-Never	0-Never	0-Never	0-Rarely	0-Rarely	NO	0-Never	4-Every day	0-Never	3-Regularly, more than 1 day out of 2	NO	3-Regularly, more than 1 day out of 2	0-Never	YES	0	0	0	1	0
1286	Female	1_<30	Medical establishments	NURSE	YES, 1 dose	0	NA	NA	NA	NA	not concerned	NA	NA	NA	NA	NA	NA	NA	NA	NA	NA	NA	N/A	concerned	4-Always	4-Always	0-Rarely	3-Regularly, more than half time	0-Never	0-Rarely	0-Rarely	0-Never	4-Always	0-Rarely	0-Never	NO	0-Never	4-Every day	4-Every day	0-Rarely	NO	0-Never	0-Never	NO	0	0	0	1	0
1287	Female	2_30-39	Medical establishments	NO CONTACT WITH PATIENTSS	YES, 1 dose	0	NA	NA	NA	NA	not concerned	NA	NA	NA	NA	NA	NA	NA	NA	NA	NA	NA	N/A	not concerned	NA	NA	NA	NA	NA	NA	NA	NA	NA	NA	NA	N/A	0-Never	4-Every day	4-Every day	2-Regularly, less than 1 day out of 2	NO	4-Every day	0-Never	YES	0	0	0	0	0
1289	Female	2_30-39	Medico-social establishments	OTHERS	YES, 1 dose	0	NA	NA	NA	NA	not concerned	NA	NA	NA	NA	NA	NA	NA	NA	NA	NA	NA	N/A	concerned	2-Regularly less than half time	4-Always	0-Never	0-Never	0-Never	0-Never	0-Never	0-Never	3-Regularly, more than half time	0-Never	0-Never	NO	3-Regularly, more than 1 day out of 2	4-Every day	0-Never	2-Regularly, less than 1 day out of 2	NO	4-Every day	4-Every day	NO	0	0	0	1	0
1290	Female	2_30-39	Medico-social establishments	OTHERS	YES, 1 dose	0	NA	NA	NA	NA	not concerned	NA	NA	NA	NA	NA	NA	NA	NA	NA	NA	NA	N/A	concerned	3-Regularly, more than half time	4-Always	0-Never	0-Never	0-Never	0-Never	0-Rarely	0-Never	0-Never	0-Never	0-Never	NO	0-Never	4-Every day	0-Never	3-Regularly, more than 1 day out of 2	NO	4-Every day	4-Every day	NO	0	0	0	1	0
1292	Female	3_40-49	Medical establishments	OTHERS	YES, 1 dose	0	NA	NA	NA	NA	concerned	4-Always	4-Always	4-Always	0-Never	0-Never	0-Never	4-Always	0-Never	4-Always	4-Always	0-Never	NO	concerned	4-Always	4-Always	0-Never	0-Never	0-Never	0-Never	0-Never	0-Never	0-Never	0-Never	0-Never	NO	2-Regularly, less than 1 day out of 2	2-Regularly, less than 1 day out of 2	0-Never	3-Regularly, more than 1 day out of 2	NO	4-Every day	0-Never	NO	0	1	0	1	0
1293	Male	3_40-49	Medical establishments	NO CONTACT WITH PATIENTSS	YES, 1 dose	0	NA	NA	NA	NA	not concerned	NA	NA	NA	NA	NA	NA	NA	NA	NA	NA	NA	N/A	not concerned	NA	NA	NA	NA	NA	NA	NA	NA	NA	NA	NA	N/A	4-Every day	4-Every day	0-Never	2-Regularly, less than 1 day out of 2	NO	2-Regularly, less than 1 day out of 2	0-Never	NO	0	0	0	0	0
1295	Female	1_<30	Medico-social establishments	OTHERS	YES, 1 dose	0	NA	NA	NA	NA	not concerned	NA	NA	NA	NA	NA	NA	NA	NA	NA	NA	NA	N/A	concerned	3-Regularly, more than half time	4-Always	0-Never	0-Never	0-Never	0-Never	0-Never	0-Never	0-Never	0-Never	0-Never	NO	3-Regularly, more than 1 day out of 2	0-Rarely	0-Never	4-Every day	NO	0-Rarely	3-Regularly, more than 1 day out of 2	NO	0	0	0	1	0
1296	Female	3_40-49	Medical establishments	NURSE	YES, 1 dose	0	NA	NA	NA	NA	concerned	4-Always	4-Always	3-Regularly, more than half time	4-Always	0-Never	3-Regularly, more than half time	4-Always	0-Never	4-Always	3-Regularly, more than half time	0-Never	NO	concerned	4-Always	4-Always	0-Never	3-Regularly, more than half time	0-Never	0-Never	0-Never	0-Never	3-Regularly, more than half time	0-Never	0-Never	NO	0-Never	4-Every day	4-Every day	2-Regularly, less than 1 day out of 2	NO	4-Every day	4-Every day	NO	0	1	0	1	0
1297	Female	3_40-49	Medico-social establishments	OTHERS	YES, 1 dose	0	NA	NA	NA	NA	not concerned	NA	NA	NA	NA	NA	NA	NA	NA	NA	NA	NA	N/A	not concerned	NA	NA	NA	NA	NA	NA	NA	NA	NA	NA	NA	N/A	3-Regularly, more than 1 day out of 2	0-Rarely	0-Never	2-Regularly, less than 1 day out of 2	YES	4-Every day	0-Never	YES	0	0	0	0	0
1298	Female	4_>=50	Medico-social establishments	DOCTORS	YES, 2 doses	0	NA	NA	NA	NA	not concerned	NA	NA	NA	NA	NA	NA	NA	NA	NA	NA	NA	N/A	not concerned	NA	NA	NA	NA	NA	NA	NA	NA	NA	NA	NA	N/A	0-Never	0-Never	0-Never	0-Rarely	YES	4-Every day	0-Never	NO	0	0	0	0	0
1300	Female	3_40-49	Medical establishments	OTHERS	YES, 1 dose	0	NA	NA	NA	NA	not concerned	NA	NA	NA	NA	NA	NA	NA	NA	NA	NA	NA	N/A	concerned	4-Always	4-Always	0-Never	0-Never	0-Never	0-Never	0-Never	0-Never	4-Always	0-Never	0-Never	YES	4-Every day	4-Every day	0-Never	0-Rarely	YES	0-Rarely	0-Rarely	NO	0	0	0	0	0
1301	Male	4_>=50	Medical establishments	DOCTORS	YES, 2 doses	0	NA	NA	NA	NA	concerned	4-Always	4-Always	4-Always	4-Always	0-Never	0-Rarely	4-Always	0-Rarely	4-Always	4-Always	0-Never	NO	concerned	4-Always	4-Always	0-Never	0-Rarely	0-Never	0-Rarely	0-Never	0-Never	4-Always	0-Rarely	0-Never	NO	4-Every day	4-Every day	0-Never	4-Every day	NO	4-Every day	0-Never	NO	0	1	0	1	0
1302	Female	4_>=50	Medical establishments	OTHERS	YES, 2 doses	0	NA	NA	NA	NA	not concerned	NA	NA	NA	NA	NA	NA	NA	NA	NA	NA	NA	N/A	not concerned	NA	NA	NA	NA	NA	NA	NA	NA	NA	NA	NA	N/A	0-Rarely	0-Rarely	0-Never	4-Every day	YES	0-Never	0-Never	NO	0	0	0	0	0
1303	Female	3_40-49	Medical establishments	NURSE	YES, 1 dose	0	NA	NA	NA	NA	concerned	4-Always	4-Always	2-Regularly less than half time	4-Always	0-Rarely	2-Regularly less than half time	2-Regularly less than half time	4-Always	4-Always	0-Never	0-Never	NO	concerned	4-Always	3-Regularly, more than half time	0-Never	0-Never	0-Never	0-Never	0-Never	0-Never	4-Always	0-Never	0-Never	NO	0-Never	4-Every day	4-Every day	4-Every day	NO	2-Regularly, less than 1 day out of 2	4-Every day	NO	0	1	0	1	0
1305	Female	3_40-49	Medico-social establishments	NO CONTACT WITH PATIENTSS	YES, 1 dose	0	NA	NA	NA	NA	not concerned	NA	NA	NA	NA	NA	NA	NA	NA	NA	NA	NA	N/A	not concerned	NA	NA	NA	NA	NA	NA	NA	NA	NA	NA	NA	N/A	4-Every day	0-Rarely	0-Never	2-Regularly, less than 1 day out of 2	NO	4-Every day	4-Every day	NO	0	0	0	0	0
1306	Female	2_30-39	Medical establishments	NO CONTACT WITH PATIENTSS	YES, 1 dose	0	NA	NA	NA	NA	not concerned	NA	NA	NA	NA	NA	NA	NA	NA	NA	NA	NA	N/A	not concerned	NA	NA	NA	NA	NA	NA	NA	NA	NA	NA	NA	N/A	4-Every day	4-Every day	0-Never	3-Regularly, more than 1 day out of 2	YES	0-Never	0-Never	NO	0	0	0	0	0
1309	Female	2_30-39	Medical establishments	OTHERS	YES, 2 doses	0	NA	NA	NA	NA	concerned	4-Always	4-Always	0-Never	3-Regularly, more than half time	0-Rarely	0-Rarely	2-Regularly less than half time	3-Regularly, more than half time	0-Never	0-Rarely	0-Never	YES	concerned	3-Regularly, more than half time	4-Always	0-Never	0-Never	0-Never	0-Never	0-Never	0-Never	0-Never	0-Never	0-Never	NO	4-Every day	4-Every day	4-Every day	0-Rarely	NO	4-Every day	3-Regularly, more than 1 day out of 2	YES	0	0	0	1	0
1310	Female	2_30-39	Medical establishments	NO CONTACT WITH PATIENTSS	YES, 1 dose	0	NA	NA	NA	NA	not concerned	NA	NA	NA	NA	NA	NA	NA	NA	NA	NA	NA	N/A	not concerned	NA	NA	NA	NA	NA	NA	NA	NA	NA	NA	NA	N/A	2-Regularly, less than 1 day out of 2	2-Regularly, less than 1 day out of 2	0-Never	2-Regularly, less than 1 day out of 2	YES	3-Regularly, more than 1 day out of 2	0-Never	YES	0	0	0	0	0
1312	Female	2_30-39	Medical establishments	NURSE	YES, 1 dose	0	NA	NA	NA	NA	not concerned	NA	NA	NA	NA	NA	NA	NA	NA	NA	NA	NA	N/A	concerned	4-Always	4-Always	0-Never	0-Rarely	0-Never	0-Rarely	0-Rarely	0-Rarely	0-Rarely	0-Rarely	0-Never	NO	0-Never	4-Every day	4-Every day	4-Every day	NO	0-Never	0-Never	NO	0	0	0	1	0
1314	Female	3_40-49	Medico-social establishments	NURSING ASSISTANT	NO, do not know	0	NA	NA	NA	NA	not concerned	NA	NA	NA	NA	NA	NA	NA	NA	NA	NA	NA	N/A	concerned	4-Always	4-Always	0-Never	0-Rarely	0-Never	0-Rarely	0-Never	0-Rarely	4-Always	0-Rarely	0-Rarely	NO	0-Never	0-Never	4-Every day	0-Rarely	NO	3-Regularly, more than 1 day out of 2	4-Every day	NO	0	0	0	1	0
1315	Female	2_30-39	Medico-social establishments	OTHERS	NO, do not wish to be	0	NA	NA	NA	NA	not concerned	NA	NA	NA	NA	NA	NA	NA	NA	NA	NA	NA	N/A	concerned	4-Always	4-Always	0-Never	0-Rarely	0-Never	0-Rarely	0-Rarely	0-Rarely	0-Rarely	0-Never	0-Never	NO	4-Every day	3-Regularly, more than 1 day out of 2	0-Never	3-Regularly, more than 1 day out of 2	NO	4-Every day	4-Every day	NO	0	0	0	1	0
1316	Female	1_<30	Medico-social establishments	NO CONTACT WITH PATIENTSS	YES, 2 doses	0	NA	NA	NA	NA	not concerned	NA	NA	NA	NA	NA	NA	NA	NA	NA	NA	NA	N/A	not concerned	NA	NA	NA	NA	NA	NA	NA	NA	NA	NA	NA	N/A	0-Never	0-Never	4-Every day	2-Regularly, less than 1 day out of 2	NO	4-Every day	4-Every day	NO	0	0	0	0	0
1317	Male	3_40-49	Medico-social establishments	NO CONTACT WITH PATIENTSS	YES, 2 doses	0	NA	NA	NA	NA	not concerned	NA	NA	NA	NA	NA	NA	NA	NA	NA	NA	NA	N/A	not concerned	NA	NA	NA	NA	NA	NA	NA	NA	NA	NA	NA	N/A	0-Never	4-Every day	0-Never	0-Rarely	NO	4-Every day	4-Every day	NO	0	0	0	0	0
1318	Female	3_40-49	Medical establishments	DOCTORS	YES, 2 doses	0	NA	NA	NA	NA	concerned	4-Always	3-Regularly, more than half time	3-Regularly, more than half time	4-Always	3-Regularly, more than half time	3-Regularly, more than half time	3-Regularly, more than half time	3-Regularly, more than half time	4-Always	3-Regularly, more than half time	3-Regularly, more than half time	NO	concerned	4-Always	4-Always	0-Never	2-Regularly less than half time	0-Never	0-Never	0-Never	0-Rarely	4-Always	0-Never	0-Never	NO	2-Regularly, less than 1 day out of 2	2-Regularly, less than 1 day out of 2	0-Never	4-Every day	NO	4-Every day	4-Every day	NO	0	1	0	1	0
1319	Female	3_40-49	Medico-social establishments	NO CONTACT WITH PATIENTSS	NO, wish to be	0	NA	NA	NA	NA	not concerned	NA	NA	NA	NA	NA	NA	NA	NA	NA	NA	NA	N/A	not concerned	NA	NA	NA	NA	NA	NA	NA	NA	NA	NA	NA	N/A	4-Every day	0-Rarely	0-Never	2-Regularly, less than 1 day out of 2	NO	4-Every day	4-Every day	NO	0	0	0	0	0
1320	Male	1_<30	Medical establishments	NURSING ASSISTANT	YES, 2 doses	0	NA	NA	NA	NA	not concerned	NA	NA	NA	NA	NA	NA	NA	NA	NA	NA	NA	N/A	concerned	2-Regularly less than half time	4-Always	0-Never	4-Always	0-Never	0-Never	0-Never	0-Never	3-Regularly, more than half time	0-Never	0-Never	NO	2-Regularly, less than 1 day out of 2	4-Every day	4-Every day	4-Every day	NO	0-Rarely	3-Regularly, more than 1 day out of 2	NO	0	0	0	1	0
1321	Female	2_30-39	Medical establishments	DOCTORS	YES, 1 dose	0	NA	NA	NA	NA	concerned	4-Always	4-Always	4-Always	4-Always	0-Rarely	0-Rarely	4-Always	3-Regularly, more than half time	2-Regularly less than half time	3-Regularly, more than half time	3-Regularly, more than half time	NO	concerned	4-Always	4-Always	0-Never	0-Never	0-Never	0-Rarely	0-Never	0-Rarely	0-Rarely	0-Never	0-Never	NO	4-Every day	0-Rarely	0-Never	2-Regularly, less than 1 day out of 2	NO	3-Regularly, more than 1 day out of 2	0-Never	NO	0	1	0	1	0
1323	Female	2_30-39	Medico-social establishments	NURSE	NO, wish to be	0	NA	NA	NA	NA	not concerned	NA	NA	NA	NA	NA	NA	NA	NA	NA	NA	NA	N/A	concerned	4-Always	4-Always	0-Rarely	0-Never	0-Never	0-Never	0-Never	0-Never	0-Never	0-Never	0-Never	NO	0-Never	0-Rarely	0-Never	0-Rarely	NO	4-Every day	0-Never	NO	0	0	0	1	0
1324	Female	2_30-39	Medical establishments	NO CONTACT WITH PATIENTSS	NO, wish to be	0	NA	NA	NA	NA	not concerned	NA	NA	NA	NA	NA	NA	NA	NA	NA	NA	NA	N/A	not concerned	NA	NA	NA	NA	NA	NA	NA	NA	NA	NA	NA	N/A	0-Rarely	4-Every day	0-Never	0-Rarely	NO	0-Never	0-Never	NO	0	0	0	0	0
1326	Male	3_40-49	Medical establishments	NO CONTACT WITH PATIENTSS	YES, 2 doses	0	NA	NA	NA	NA	not concerned	NA	NA	NA	NA	NA	NA	NA	NA	NA	NA	NA	N/A	not concerned	NA	NA	NA	NA	NA	NA	NA	NA	NA	NA	NA	N/A	4-Every day	0-Never	0-Never	0-Never	NO	0-Rarely	0-Never	NO	0	0	0	0	0
1328	Female	4_>=50	Medical establishments	NO CONTACT WITH PATIENTSS	YES, 1 dose	0	NA	NA	NA	NA	not concerned	NA	NA	NA	NA	NA	NA	NA	NA	NA	NA	NA	N/A	not concerned	NA	NA	NA	NA	NA	NA	NA	NA	NA	NA	NA	N/A	4-Every day	4-Every day	0-Never	2-Regularly, less than 1 day out of 2	NO	4-Every day	0-Never	NO	0	0	0	0	0
1329	Female	4_>=50	Medical establishments	NO CONTACT WITH PATIENTSS	YES, 1 dose	0	NA	NA	NA	NA	not concerned	NA	NA	NA	NA	NA	NA	NA	NA	NA	NA	NA	N/A	not concerned	NA	NA	NA	NA	NA	NA	NA	NA	NA	NA	NA	N/A	0-Never	4-Every day	0-Never	2-Regularly, less than 1 day out of 2	NO	0-Rarely	0-Never	NO	0	0	0	0	0
1330	Male	4_>=50	Medical establishments	OTHERS	YES, 1 dose	1	12/20	had symptoms	Do not know	NO	concerned	4-Always	4-Always	0-Rarely	4-Always	0-Never	4-Always	4-Always	4-Always	4-Always	4-Always	4-Always	N/A	concerned	4-Always	4-Always	0-Rarely	4-Always	0-Never	4-Always	0-Rarely	0-Rarely	4-Always	4-Always	4-Always	N/A	4-Every day	0-Rarely	0-Rarely	2-Regularly, less than 1 day out of 2	N/A	0-Never	0-Never	N/A	0	0	0	0	0
1331	Female	4_>=50	Medico-social establishments	OTHERS	YES, 1 dose	0	NA	NA	NA	NA	not concerned	NA	NA	NA	NA	NA	NA	NA	NA	NA	NA	NA	N/A	concerned	4-Always	4-Always	0-Never	0-Never	0-Never	0-Never	0-Never	0-Never	2-Regularly less than half time	0-Never	0-Never	NO	4-Every day	3-Regularly, more than 1 day out of 2	3-Regularly, more than 1 day out of 2	3-Regularly, more than 1 day out of 2	YES	4-Every day	0-Never	NO	0	0	0	1	0
1332	Female	4_>=50	Medical establishments	OTHERS	YES, 2 doses	0	NA	NA	NA	NA	concerned	4-Always	4-Always	4-Always	4-Always	0-Never	0-Rarely	3-Regularly, more than half time	3-Regularly, more than half time	4-Always	4-Always	0-Never	NO	concerned	4-Always	4-Always	0-Rarely	4-Always	0-Never	0-Never	0-Rarely	0-Rarely	2-Regularly less than half time	0-Never	0-Never	NO	4-Every day	4-Every day	2-Regularly, less than 1 day out of 2	2-Regularly, less than 1 day out of 2	YES	2-Regularly, less than 1 day out of 2	3-Regularly, more than 1 day out of 2	NO	0	1	0	1	0
1333	Female	4_>=50	Medical establishments	NO CONTACT WITH PATIENTSS	YES, 1 dose	0	NA	NA	NA	NA	not concerned	NA	NA	NA	NA	NA	NA	NA	NA	NA	NA	NA	N/A	not concerned	NA	NA	NA	NA	NA	NA	NA	NA	NA	NA	NA	N/A	0-Never	4-Every day	0-Never	0-Rarely	NO	4-Every day	0-Never	NO	0	0	0	0	0
1334	Female	4_>=50	Medical establishments	OTHERS	YES, 2 doses	0	NA	NA	NA	NA	not concerned	NA	NA	NA	NA	NA	NA	NA	NA	NA	NA	NA	N/A	not concerned	NA	NA	NA	NA	NA	NA	NA	NA	NA	NA	NA	N/A	4-Every day	4-Every day	0-Never	4-Every day	NO	4-Every day	4-Every day	YES	0	0	0	0	0
1335	Female	4_>=50	Medical establishments	OTHERS	YES, 2 doses	0	NA	NA	NA	NA	concerned	4-Always	0-Never	4-Always	4-Always	0-Never	4-Always	4-Always	0-Never	4-Always	4-Always	0-Never	NO	concerned	4-Always	4-Always	0-Never	0-Never	0-Never	0-Never	0-Never	3-Regularly, more than half time	3-Regularly, more than half time	0-Never	0-Never	NO	4-Every day	4-Every day	0-Never	4-Every day	NO	3-Regularly, more than 1 day out of 2	3-Regularly, more than 1 day out of 2	NO	0	1	0	1	0
1336	Female	2_30-39	Medical establishments	DOCTORS	YES, 2 doses	0	NA	NA	NA	NA	concerned	4-Always	4-Always	0-Never	4-Always	2-Regularly less than half time	3-Regularly, more than half time	4-Always	4-Always	4-Always	4-Always	0-Never	NO	concerned	4-Always	4-Always	0-Never	0-Never	0-Never	0-Never	0-Never	0-Never	0-Rarely	0-Never	0-Never	NO	4-Every day	4-Every day	0-Never	2-Regularly, less than 1 day out of 2	NO	4-Every day	4-Every day	NO	0	1	0	1	0
1337	Female	4_>=50	Medical establishments	OTHERS	NO, do not wish to be	1	03/20	had symptoms	Not at work	NO	concerned	4-Always	4-Always	4-Always	4-Always	4-Always	4-Always	4-Always	4-Always	3-Regularly, more than half time	3-Regularly, more than half time	0-Never	N/A	concerned	4-Always	4-Always	4-Always	4-Always	4-Always	4-Always	4-Always	4-Always	4-Always	3-Regularly, more than half time	0-Never	N/A	4-Every day	4-Every day	4-Every day	3-Regularly, more than 1 day out of 2	N/A	0-Rarely	4-Every day	N/A	0	0	0	0	0
1338	Female	1_<30	Medical establishments	NURSE	NO, wish to be	0	NA	NA	NA	NA	concerned	4-Always	4-Always	4-Always	4-Always	0-Never	4-Always	4-Always	4-Always	4-Always	4-Always	0-Rarely	NO	concerned	4-Always	4-Always	0-Never	0-Never	0-Never	0-Never	0-Never	3-Regularly, more than half time	4-Always	0-Never	0-Never	NO	3-Regularly, more than 1 day out of 2	3-Regularly, more than 1 day out of 2	4-Every day	2-Regularly, less than 1 day out of 2	YES	4-Every day	4-Every day	NO	0	1	0	1	0
1339	Female	2_30-39	Medical establishments	NO CONTACT WITH PATIENTSS	YES, 1 dose	0	NA	NA	NA	NA	not concerned	NA	NA	NA	NA	NA	NA	NA	NA	NA	NA	NA	N/A	not concerned	NA	NA	NA	NA	NA	NA	NA	NA	NA	NA	NA	N/A	0-Never	3-Regularly, more than 1 day out of 2	0-Never	2-Regularly, less than 1 day out of 2	YES	0-Rarely	0-Never	YES	0	0	0	0	0
1342	Male	4_>=50	Medical establishments	DOCTORS	YES, 2 doses	0	NA	NA	NA	NA	concerned	4-Always	0-Never	4-Always	4-Always	0-Never	4-Always	4-Always	3-Regularly, more than half time	4-Always	4-Always	0-Never	NO	concerned	4-Always	4-Always	0-Never	0-Never	0-Never	0-Rarely	0-Rarely	0-Rarely	4-Always	0-Rarely	0-Never	NO	2-Regularly, less than 1 day out of 2	2-Regularly, less than 1 day out of 2	3-Regularly, more than 1 day out of 2	2-Regularly, less than 1 day out of 2	NO	4-Every day	4-Every day	NO	0	1	0	1	0
1343	Female	2_30-39	Medical establishments	NURSE	YES, 1 dose	0	NA	NA	NA	NA	concerned	4-Always	0-Never	4-Always	4-Always	0-Never	4-Always	4-Always	2-Regularly less than half time	4-Always	4-Always	0-Never	NO	concerned	4-Always	4-Always	0-Never	0-Never	0-Never	0-Never	0-Never	2-Regularly less than half time	3-Regularly, more than half time	0-Never	0-Never	NO	2-Regularly, less than 1 day out of 2	2-Regularly, less than 1 day out of 2	4-Every day	0-Rarely	YES	4-Every day	2-Regularly, less than 1 day out of 2	NO	0	1	0	1	0
1344	Male	2_30-39	Medical establishments	NURSE	YES, 1 dose	0	NA	NA	NA	NA	concerned	4-Always	3-Regularly, more than half time	0-Rarely	0-Rarely	0-Never	0-Never	0-Rarely	0-Rarely	2-Regularly less than half time	0-Never	0-Never	NO	concerned	3-Regularly, more than half time	3-Regularly, more than half time	0-Rarely	0-Never	0-Never	0-Never	0-Never	0-Never	0-Never	0-Never	0-Never	NO	4-Every day	4-Every day	4-Every day	0-Rarely	NO	4-Every day	4-Every day	NO	0	1	0	1	0
1345	Female	4_>=50	Medical establishments	OTHERS	YES, 2 doses	0	NA	NA	NA	NA	not concerned	NA	NA	NA	NA	NA	NA	NA	NA	NA	NA	NA	N/A	concerned	2-Regularly less than half time	4-Always	0-Never	0-Never	0-Never	0-Never	0-Never	0-Never	0-Never	0-Never	0-Never	YES	4-Every day	3-Regularly, more than 1 day out of 2	0-Never	3-Regularly, more than 1 day out of 2	YES	4-Every day	0-Never	YES	0	0	0	0	0
1346	Male	4_>=50	Medical establishments	NO CONTACT WITH PATIENTSS	NO, do not know	0	NA	NA	NA	NA	not concerned	NA	NA	NA	NA	NA	NA	NA	NA	NA	NA	NA	N/A	not concerned	NA	NA	NA	NA	NA	NA	NA	NA	NA	NA	NA	N/A	4-Every day	4-Every day	0-Never	2-Regularly, less than 1 day out of 2	YES	4-Every day	0-Never	NO	0	0	0	0	0
1347	Female	3_40-49	Medical establishments	OTHERS	YES, 2 doses	0	NA	NA	NA	NA	not concerned	NA	NA	NA	NA	NA	NA	NA	NA	NA	NA	NA	N/A	not concerned	NA	NA	NA	NA	NA	NA	NA	NA	NA	NA	NA	N/A	4-Every day	2-Regularly, less than 1 day out of 2	4-Every day	2-Regularly, less than 1 day out of 2	NO	2-Regularly, less than 1 day out of 2	4-Every day	NO	0	0	0	0	0
1348	Female	1_<30	Medico-social establishments	OTHERS	NO, do not wish to be	0	NA	NA	NA	NA	not concerned	NA	NA	NA	NA	NA	NA	NA	NA	NA	NA	NA	N/A	concerned	4-Always	4-Always	0-Rarely	2-Regularly less than half time	0-Never	0-Never	0-Never	0-Never	4-Always	0-Never	0-Never	NO	3-Regularly, more than 1 day out of 2	3-Regularly, more than 1 day out of 2	0-Never	4-Every day	NO	4-Every day	4-Every day	NO	0	0	0	1	0
1349	Female	4_>=50	Medical establishments	NURSING ASSISTANT	YES, 2 doses	1	03/21	No symptoms	Do not know	NO	concerned	4-Always	4-Always	2-Regularly less than half time	4-Always	0-Rarely	0-Rarely	0-Rarely	2-Regularly less than half time	4-Always	0-Never	0-Never	N/A	concerned	4-Always	4-Always	0-Rarely	4-Always	0-Never	0-Never	0-Rarely	3-Regularly, more than half time	4-Always	0-Never	0-Never	N/A	0-Never	2-Regularly, less than 1 day out of 2	4-Every day	0-Never	N/A	4-Every day	4-Every day	N/A	0	0	0	0	0
1351	Female	3_40-49	Medico-social establishments	OTHERS	NO, do not know	0	NA	NA	NA	NA	not concerned	NA	NA	NA	NA	NA	NA	NA	NA	NA	NA	NA	N/A	concerned	3-Regularly, more than half time	0-Rarely	4-Always	4-Always	0-Never	0-Never	0-Never	0-Never	0-Never	0-Never	0-Never	YES	0-Never	2-Regularly, less than 1 day out of 2	0-Never	2-Regularly, less than 1 day out of 2	NO	4-Every day	0-Never	NO	0	0	0	0	0
1352	Female	4_>=50	Medical establishments	NURSE	YES, 1 dose	0	NA	NA	NA	NA	concerned	4-Always	4-Always	4-Always	4-Always	4-Always	4-Always	4-Always	4-Always	4-Always	4-Always	0-Never	NO	concerned	4-Always	4-Always	0-Rarely	0-Rarely	0-Rarely	0-Rarely	0-Rarely	0-Never	3-Regularly, more than half time	0-Never	0-Never	NO	4-Every day	4-Every day	0-Never	0-Rarely	NO	4-Every day	4-Every day	NO	0	1	0	1	0
1353	Female	3_40-49	Medical establishments	NURSING ASSISTANT	YES, 2 doses	0	NA	NA	NA	NA	concerned	4-Always	4-Always	4-Always	4-Always	0-Never	3-Regularly, more than half time	4-Always	0-Rarely	4-Always	4-Always	0-Rarely	NO	concerned	4-Always	4-Always	0-Rarely	0-Rarely	0-Never	0-Never	0-Rarely	4-Always	4-Always	0-Never	0-Never	NO	3-Regularly, more than 1 day out of 2	3-Regularly, more than 1 day out of 2	3-Regularly, more than 1 day out of 2	2-Regularly, less than 1 day out of 2	NO	4-Every day	4-Every day	NO	0	1	0	1	0
1354	Male	2_30-39	Medical establishments	DOCTORS	YES, 1 dose	0	NA	NA	NA	NA	not concerned	NA	NA	NA	NA	NA	NA	NA	NA	NA	NA	NA	N/A	concerned	0-Rarely	4-Always	0-Never	0-Never	0-Never	0-Never	0-Never	0-Never	0-Never	0-Never	0-Never	NO	3-Regularly, more than 1 day out of 2	3-Regularly, more than 1 day out of 2	0-Never	2-Regularly, less than 1 day out of 2	NO	4-Every day	0-Never	NO	0	0	0	1	0
1355	Female	3_40-49	Medical establishments	DOCTORS	YES, 2 doses	0	NA	NA	NA	NA	concerned	4-Always	4-Always	0-Rarely	4-Always	0-Never	0-Rarely	4-Always	4-Always	4-Always	4-Always	0-Never	NO	concerned	4-Always	4-Always	0-Never	0-Rarely	0-Never	0-Never	0-Rarely	0-Rarely	2-Regularly less than half time	0-Rarely	0-Never	YES	4-Every day	4-Every day	4-Every day	4-Every day	NO	4-Every day	4-Every day	NO	0	1	0	0	0
1357	Male	2_30-39	Medical establishments	NURSING ASSISTANT	YES, 2 doses	0	NA	NA	NA	NA	concerned	4-Always	4-Always	4-Always	4-Always	0-Never	0-Never	2-Regularly less than half time	4-Always	4-Always	2-Regularly less than half time	0-Never	NO	concerned	4-Always	4-Always	4-Always	4-Always	0-Never	0-Never	0-Never	0-Never	4-Always	0-Never	0-Never	NO	3-Regularly, more than 1 day out of 2	3-Regularly, more than 1 day out of 2	2-Regularly, less than 1 day out of 2	0-Never	NO	4-Every day	4-Every day	NO	0	1	0	1	0
1358	Female	3_40-49	Medico-social establishments	NO CONTACT WITH PATIENTSS	NO, do not know	0	NA	NA	NA	NA	concerned	4-Always	2-Regularly less than half time	0-Never	4-Always	4-Always	2-Regularly less than half time	4-Always	4-Always	4-Always	4-Always	4-Always	NO	concerned	4-Always	4-Always	0-Rarely	2-Regularly less than half time	0-Rarely	0-Rarely	0-Rarely	0-Rarely	0-Rarely	0-Rarely	0-Rarely	NO	0-Never	0-Rarely	0-Never	2-Regularly, less than 1 day out of 2	YES	4-Every day	0-Never	NO	0	1	0	1	0
1359	Female	3_40-49	Medical establishments	NURSING ASSISTANT	YES, 1 dose	0	NA	NA	NA	NA	concerned	4-Always	4-Always	4-Always	4-Always	0-Never	4-Always	4-Always	4-Always	4-Always	4-Always	3-Regularly, more than half time	NO	concerned	4-Always	4-Always	3-Regularly, more than half time	4-Always	0-Never	0-Never	0-Rarely	0-Rarely	4-Always	0-Never	0-Never	NO	2-Regularly, less than 1 day out of 2	2-Regularly, less than 1 day out of 2	2-Regularly, less than 1 day out of 2	0-Rarely	NO	4-Every day	4-Every day	NO	0	1	0	1	0
1360	Female	3_40-49	Medical establishments	NURSE	YES, 1 dose	0	NA	NA	NA	NA	concerned	4-Always	4-Always	4-Always	4-Always	2-Regularly less than half time	2-Regularly less than half time	2-Regularly less than half time	4-Always	3-Regularly, more than half time	0-Rarely	0-Never	NO	concerned	4-Always	4-Always	0-Never	0-Never	0-Never	0-Never	0-Never	0-Rarely	2-Regularly less than half time	0-Never	0-Never	NO	4-Every day	4-Every day	3-Regularly, more than 1 day out of 2	0-Rarely	NO	4-Every day	4-Every day	NO	0	1	0	1	0
1362	Male	3_40-49	Medical establishments	NURSE	YES, 2 doses	0	NA	NA	NA	NA	concerned	3-Regularly, more than half time	0-Rarely	4-Always	4-Always	0-Rarely	0-Rarely	4-Always	4-Always	4-Always	0-Rarely	0-Never	NO	concerned	2-Regularly less than half time	0-Rarely	4-Always	4-Always	0-Never	0-Never	0-Never	0-Never	2-Regularly less than half time	0-Rarely	0-Never	NO	4-Every day	4-Every day	4-Every day	0-Rarely	NO	4-Every day	4-Every day	NO	0	1	0	1	0
1363	Female	2_30-39	Medico-social establishments	NO CONTACT WITH PATIENTSS	NO, wish to be	0	NA	NA	NA	NA	not concerned	NA	NA	NA	NA	NA	NA	NA	NA	NA	NA	NA	N/A	not concerned	NA	NA	NA	NA	NA	NA	NA	NA	NA	NA	NA	N/A	0-Rarely	0-Rarely	0-Never	3-Regularly, more than 1 day out of 2	YES	4-Every day	0-Never	NO	0	0	0	0	0
1364	Female	4_>=50	Medical establishments	DOCTORS	YES, 2 doses	0	NA	NA	NA	NA	concerned	3-Regularly, more than half time	0-Never	4-Always	4-Always	4-Always	4-Always	4-Always	0-Never	4-Always	4-Always	0-Never	NO	concerned	4-Always	4-Always	0-Never	0-Never	0-Never	0-Never	0-Never	0-Never	0-Never	0-Never	0-Never	NO	2-Regularly, less than 1 day out of 2	2-Regularly, less than 1 day out of 2	4-Every day	0-Rarely	NO	4-Every day	4-Every day	NO	0	1	0	1	0
1366	Female	3_40-49	Medico-social establishments	NURSING ASSISTANT	YES, 1 dose	0	NA	NA	NA	NA	concerned	4-Always	4-Always	4-Always	4-Always	0-Rarely	4-Always	4-Always	4-Always	4-Always	4-Always	4-Always	NO	concerned	4-Always	4-Always	0-Rarely	0-Rarely	0-Rarely	0-Rarely	0-Rarely	3-Regularly, more than half time	4-Always	0-Rarely	0-Rarely	NO	0-Rarely	0-Never	0-Never	0-Rarely	NO	4-Every day	4-Every day	NO	0	1	0	1	0
1367	Female	2_30-39	Medical establishments	NURSE	YES, 1 dose	0	NA	NA	NA	NA	concerned	4-Always	0-Never	4-Always	4-Always	2-Regularly less than half time	2-Regularly less than half time	4-Always	0-Never	4-Always	4-Always	0-Never	NO	concerned	4-Always	4-Always	0-Rarely	0-Rarely	0-Never	0-Never	0-Never	0-Never	0-Never	0-Never	0-Never	NO	0-Never	4-Every day	2-Regularly, less than 1 day out of 2	0-Rarely	NO	4-Every day	4-Every day	NO	0	1	0	1	0
1368	Male	4_>=50	Medico-social establishments	NO CONTACT WITH PATIENTSS	YES, 2 doses	1	10/20	had symptoms	Not at work	NO	not concerned	NA	NA	NA	NA	NA	NA	NA	NA	NA	NA	NA	N/A	not concerned	NA	NA	NA	NA	NA	NA	NA	NA	NA	NA	NA	N/A	2-Regularly, less than 1 day out of 2	0-Rarely	0-Never	4-Every day	N/A	3-Regularly, more than 1 day out of 2	0-Never	N/A	0	0	0	0	0
1369	Male	3_40-49	Medical establishments	NURSE	YES, 1 dose	0	NA	NA	NA	NA	concerned	4-Always	0-Never	4-Always	4-Always	4-Always	0-Rarely	4-Always	3-Regularly, more than half time	4-Always	4-Always	0-Never	NO	concerned	4-Always	3-Regularly, more than half time	2-Regularly less than half time	4-Always	2-Regularly less than half time	3-Regularly, more than half time	0-Never	0-Never	4-Always	4-Always	0-Never	NO	4-Every day	4-Every day	4-Every day	0-Rarely	NO	0-Rarely	0-Never	NO	0	1	0	1	0
1372	Female	4_>=50	Medical establishments	DOCTORS	YES, 2 doses	0	NA	NA	NA	NA	not concerned	NA	NA	NA	NA	NA	NA	NA	NA	NA	NA	NA	N/A	concerned	4-Always	4-Always	0-Never	0-Never	0-Never	0-Never	0-Never	0-Never	0-Never	0-Never	0-Never	NO	0-Never	4-Every day	0-Never	4-Every day	NO	4-Every day	4-Every day	NO	0	0	0	1	0
1373	Female	1_<30	Medico-social establishments	NURSING ASSISTANT	NO, do not know	0	NA	NA	NA	NA	not concerned	NA	NA	NA	NA	NA	NA	NA	NA	NA	NA	NA	N/A	concerned	3-Regularly, more than half time	4-Always	0-Never	0-Never	0-Never	0-Never	0-Never	0-Never	4-Always	0-Never	3-Regularly, more than half time	NO	2-Regularly, less than 1 day out of 2	3-Regularly, more than 1 day out of 2	4-Every day	0-Rarely	NO	4-Every day	4-Every day	NO	0	0	0	1	0
1375	Female	2_30-39	Medical establishments	NURSE	YES, 1 dose	0	NA	NA	NA	NA	concerned	4-Always	0-Rarely	4-Always	4-Always	3-Regularly, more than half time	3-Regularly, more than half time	4-Always	3-Regularly, more than half time	4-Always	3-Regularly, more than half time	0-Rarely	NO	concerned	4-Always	3-Regularly, more than half time	0-Never	0-Never	0-Never	0-Never	0-Rarely	4-Always	3-Regularly, more than half time	0-Rarely	0-Rarely	NO	3-Regularly, more than 1 day out of 2	2-Regularly, less than 1 day out of 2	3-Regularly, more than 1 day out of 2	0-Rarely	NO	4-Every day	2-Regularly, less than 1 day out of 2	NO	0	1	0	1	0
1376	Female	3_40-49	Medical establishments	NURSING ASSISTANT	YES, 1 dose	0	NA	NA	NA	NA	concerned	3-Regularly, more than half time	4-Always	4-Always	4-Always	0-Never	3-Regularly, more than half time	4-Always	2-Regularly less than half time	4-Always	4-Always	0-Never	NO	concerned	2-Regularly less than half time	4-Always	0-Never	0-Never	0-Never	0-Never	0-Never	2-Regularly less than half time	4-Always	0-Rarely	0-Never	NO	0-Never	3-Regularly, more than 1 day out of 2	4-Every day	0-Rarely	NO	3-Regularly, more than 1 day out of 2	0-Rarely	NO	0	1	0	1	0
1377	Female	1_<30	Medical establishments	OTHERS	YES, 2 doses	0	NA	NA	NA	NA	concerned	4-Always	0-Never	4-Always	0-Never	0-Never	0-Never	4-Always	4-Always	4-Always	4-Always	0-Never	NO	concerned	4-Always	4-Always	0-Never	0-Never	0-Never	0-Never	0-Never	0-Never	0-Never	0-Never	0-Never	NO	0-Never	0-Rarely	4-Every day	0-Rarely	NO	0-Never	0-Never	NO	0	1	0	1	0
1378	Female	3_40-49	Medical establishments	NURSE	YES, 1 dose	0	NA	NA	NA	NA	not concerned	NA	NA	NA	NA	NA	NA	NA	NA	NA	NA	NA	N/A	concerned	4-Always	4-Always	0-Never	0-Never	0-Never	0-Never	0-Rarely	3-Regularly, more than half time	2-Regularly less than half time	0-Rarely	0-Never	NO	0-Never	2-Regularly, less than 1 day out of 2	2-Regularly, less than 1 day out of 2	0-Rarely	YES	0-Rarely	0-Never	NO	0	0	0	1	0
1379	Female	1_<30	Medical establishments	NURSE	NO, do not know	1	01/21	had symptoms	At work in contact with covid+ patient	NO	concerned	4-Always	4-Always	3-Regularly, more than half time	4-Always	0-Rarely	3-Regularly, more than half time	4-Always	4-Always	4-Always	4-Always	0-Rarely	N/A	concerned	4-Always	4-Always	0-Rarely	0-Rarely	0-Never	0-Never	0-Rarely	3-Regularly, more than half time	4-Always	0-Rarely	0-Never	N/A	0-Never	4-Every day	4-Every day	0-Rarely	N/A	3-Regularly, more than 1 day out of 2	4-Every day	N/A	1	0	1	0	1
1381	Female	2_30-39	Medical establishments	NURSE	YES, 1 dose	0	NA	NA	NA	NA	concerned	4-Always	3-Regularly, more than half time	4-Always	4-Always	3-Regularly, more than half time	3-Regularly, more than half time	4-Always	3-Regularly, more than half time	4-Always	3-Regularly, more than half time	0-Never	NO	concerned	4-Always	3-Regularly, more than half time	4-Always	4-Always	0-Never	3-Regularly, more than half time	3-Regularly, more than half time	3-Regularly, more than half time	3-Regularly, more than half time	3-Regularly, more than half time	0-Never	NO	0-Never	4-Every day	3-Regularly, more than 1 day out of 2	0-Never	NO	4-Every day	4-Every day	NO	0	1	0	1	0
1382	Female	1_<30	Medical establishments	NURSE	YES, 1 dose	0	NA	NA	NA	NA	concerned	4-Always	0-Rarely	4-Always	4-Always	4-Always	4-Always	4-Always	3-Regularly, more than half time	3-Regularly, more than half time	4-Always	2-Regularly less than half time	NO	concerned	4-Always	4-Always	0-Never	0-Never	0-Never	0-Never	0-Rarely	0-Rarely	3-Regularly, more than half time	0-Never	0-Never	NO	0-Never	2-Regularly, less than 1 day out of 2	2-Regularly, less than 1 day out of 2	0-Never	NO	4-Every day	2-Regularly, less than 1 day out of 2	NO	0	1	0	1	0
1384	Male	4_>=50	Medical establishments	NO CONTACT WITH PATIENTSS	NO, wish to be	0	NA	NA	NA	NA	not concerned	NA	NA	NA	NA	NA	NA	NA	NA	NA	NA	NA	N/A	not concerned	NA	NA	NA	NA	NA	NA	NA	NA	NA	NA	NA	N/A	4-Every day	0-Rarely	0-Never	4-Every day	YES	0-Rarely	0-Never	NO	0	0	0	0	0
1385	Female	3_40-49	Medico-social establishments	NO CONTACT WITH PATIENTSS	YES, 1 dose	0	NA	NA	NA	NA	not concerned	NA	NA	NA	NA	NA	NA	NA	NA	NA	NA	NA	N/A	not concerned	NA	NA	NA	NA	NA	NA	NA	NA	NA	NA	NA	N/A	0-Never	0-Rarely	0-Never	0-Rarely	YES	4-Every day	0-Never	YES	0	0	0	0	0
1388	Female	4_>=50	Medical establishments	NO CONTACT WITH PATIENTSS	NO, wish to be	0	NA	NA	NA	NA	not concerned	NA	NA	NA	NA	NA	NA	NA	NA	NA	NA	NA	N/A	not concerned	NA	NA	NA	NA	NA	NA	NA	NA	NA	NA	NA	N/A	0-Never	3-Regularly, more than 1 day out of 2	0-Never	0-Never	NO	4-Every day	4-Every day	NO	0	0	0	0	0
1389	Female	2_30-39	Medico-social establishments	NO CONTACT WITH PATIENTSS	NO, do not know	0	NA	NA	NA	NA	not concerned	NA	NA	NA	NA	NA	NA	NA	NA	NA	NA	NA	N/A	not concerned	NA	NA	NA	NA	NA	NA	NA	NA	NA	NA	NA	N/A	0-Rarely	2-Regularly, less than 1 day out of 2	0-Never	2-Regularly, less than 1 day out of 2	NO	4-Every day	0-Never	YES	0	0	0	0	0
1390	Female	2_30-39	Medical establishments	NO CONTACT WITH PATIENTSS	YES, 1 dose	0	NA	NA	NA	NA	not concerned	NA	NA	NA	NA	NA	NA	NA	NA	NA	NA	NA	N/A	concerned	4-Always	3-Regularly, more than half time	0-Never	0-Never	0-Rarely	0-Rarely	0-Never	0-Never	0-Never	0-Rarely	0-Never	NO	3-Regularly, more than 1 day out of 2	0-Rarely	0-Never	2-Regularly, less than 1 day out of 2	NO	4-Every day	0-Never	NO	0	0	0	1	0
1391	Female	3_40-49	Medico-social establishments	DOCTORS	YES, 2 doses	0	NA	NA	NA	NA	concerned	4-Always	4-Always	0-Never	4-Always	3-Regularly, more than half time	3-Regularly, more than half time	4-Always	3-Regularly, more than half time	2-Regularly less than half time	4-Always	3-Regularly, more than half time	NO	concerned	4-Always	4-Always	0-Never	4-Always	0-Never	0-Never	0-Never	4-Always	2-Regularly less than half time	0-Never	0-Never	NO	0-Never	0-Never	0-Never	2-Regularly, less than 1 day out of 2	NO	4-Every day	4-Every day	NO	0	1	0	1	0
1392	Female	2_30-39	Medico-social establishments	OTHERS	YES, 1 dose	0	NA	NA	NA	NA	not concerned	NA	NA	NA	NA	NA	NA	NA	NA	NA	NA	NA	N/A	not concerned	NA	NA	NA	NA	NA	NA	NA	NA	NA	NA	NA	N/A	4-Every day	3-Regularly, more than 1 day out of 2	0-Never	2-Regularly, less than 1 day out of 2	YES	4-Every day	0-Never	NO	0	0	0	0	0
1395	Female	3_40-49	Medical establishments	NO CONTACT WITH PATIENTSS	YES, 1 dose	1	11/20	had symptoms	Do not know	NO	not concerned	NA	NA	NA	NA	NA	NA	NA	NA	NA	NA	NA	N/A	concerned	4-Always	4-Always	0-Rarely	0-Never	0-Rarely	0-Never	0-Rarely	0-Rarely	3-Regularly, more than half time	0-Rarely	0-Rarely	N/A	4-Every day	0-Never	0-Rarely	0-Rarely	N/A	4-Every day	4-Every day	N/A	0	0	0	0	0
1396	Female	4_>=50	Medical establishments	NURSING ASSISTANT	YES, 1 dose	0	NA	NA	NA	NA	not concerned	NA	NA	NA	NA	NA	NA	NA	NA	NA	NA	NA	N/A	not concerned	NA	NA	NA	NA	NA	NA	NA	NA	NA	NA	NA	N/A	4-Every day	4-Every day	4-Every day	0-Never	NO	3-Regularly, more than 1 day out of 2	0-Never	NO	0	0	0	0	0
1398	Male	3_40-49	Medico-social establishments	OTHERS	YES, 1 dose	0	NA	NA	NA	NA	concerned	4-Always	4-Always	0-Never	0-Never	0-Never	0-Never	4-Always	0-Never	2-Regularly less than half time	0-Never	0-Never	NO	concerned	4-Always	4-Always	0-Never	0-Never	0-Never	0-Never	0-Never	0-Never	2-Regularly less than half time	0-Never	0-Never	NO	4-Every day	4-Every day	4-Every day	2-Regularly, less than 1 day out of 2	NO	4-Every day	4-Every day	NO	0	1	0	1	0
1399	Female	3_40-49	Medical establishments	NURSE	YES, 1 dose	0	NA	NA	NA	NA	not concerned	NA	NA	NA	NA	NA	NA	NA	NA	NA	NA	NA	N/A	concerned	4-Always	4-Always	0-Never	0-Rarely	0-Rarely	0-Rarely	0-Rarely	0-Never	4-Always	0-Never	0-Never	NO	4-Every day	4-Every day	4-Every day	0-Rarely	NO	3-Regularly, more than 1 day out of 2	3-Regularly, more than 1 day out of 2	NO	0	0	0	1	0
1400	Male	4_>=50	Medical establishments	NO CONTACT WITH PATIENTSS	YES, 2 doses	0	NA	NA	NA	NA	not concerned	NA	NA	NA	NA	NA	NA	NA	NA	NA	NA	NA	N/A	not concerned	NA	NA	NA	NA	NA	NA	NA	NA	NA	NA	NA	N/A	4-Every day	4-Every day	0-Never	0-Rarely	YES	3-Regularly, more than 1 day out of 2	0-Never	YES	0	0	0	0	0
1401	Female	2_30-39	Medical establishments	NO CONTACT WITH PATIENTSS	NO, wish to be	0	NA	NA	NA	NA	not concerned	NA	NA	NA	NA	NA	NA	NA	NA	NA	NA	NA	N/A	not concerned	NA	NA	NA	NA	NA	NA	NA	NA	NA	NA	NA	N/A	0-Never	0-Never	0-Never	2-Regularly, less than 1 day out of 2	NO	4-Every day	0-Never	NO	0	0	0	0	0
1404	Female	3_40-49	Medical establishments	DOCTORS	YES, 1 dose	1	04/20	had symptoms	At work in contact with other professional	NO	concerned	4-Always	4-Always	2-Regularly less than half time	4-Always	0-Never	0-Rarely	0-Never	3-Regularly, more than half time	0-Never	4-Always	0-Never	N/A	concerned	4-Always	4-Always	0-Never	0-Never	0-Never	0-Never	0-Never	0-Never	2-Regularly less than half time	0-Never	0-Never	N/A	4-Every day	4-Every day	0-Never	0-Rarely	N/A	4-Every day	4-Every day	N/A	0	0	0	0	0
1405	Female	3_40-49	Medico-social establishments	DOCTORS	YES, 1 dose	1	11/20	had symptoms	Do not know	NO	concerned	4-Always	4-Always	0-Rarely	4-Always	2-Regularly less than half time	4-Always	2-Regularly less than half time	0-Rarely	0-Never	0-Rarely	0-Never	N/A	concerned	4-Always	4-Always	0-Never	4-Always	0-Rarely	0-Rarely	0-Rarely	0-Rarely	0-Never	0-Never	0-Never	N/A	3-Regularly, more than 1 day out of 2	0-Never	0-Never	2-Regularly, less than 1 day out of 2	N/A	4-Every day	4-Every day	N/A	0	0	0	0	0
1406	Female	4_>=50	Medical establishments	NO CONTACT WITH PATIENTSS	YES, 2 doses	0	NA	NA	NA	NA	not concerned	NA	NA	NA	NA	NA	NA	NA	NA	NA	NA	NA	N/A	concerned	4-Always	4-Always	0-Never	0-Never	0-Never	0-Never	0-Never	0-Never	0-Never	0-Never	0-Never	NO	4-Every day	4-Every day	0-Never	4-Every day	NO	4-Every day	4-Every day	NO	0	0	0	1	0
1408	Female	4_>=50	Medico-social establishments	OTHERS	YES, 1 dose	0	NA	NA	NA	NA	concerned	4-Always	4-Always	0-Never	4-Always	0-Never	0-Never	4-Always	4-Always	4-Always	4-Always	0-Never	NO	concerned	4-Always	4-Always	0-Never	0-Never	0-Never	0-Never	4-Always	0-Never	4-Always	0-Never	0-Never	NO	0-Never	0-Never	0-Never	2-Regularly, less than 1 day out of 2	NO	0-Never	0-Rarely	NO	0	1	0	1	0
1409	Female	4_>=50	Medical establishments	OTHERS	YES, 2 doses	0	NA	NA	NA	NA	not concerned	NA	NA	NA	NA	NA	NA	NA	NA	NA	NA	NA	N/A	not concerned	NA	NA	NA	NA	NA	NA	NA	NA	NA	NA	NA	N/A	4-Every day	4-Every day	0-Never	2-Regularly, less than 1 day out of 2	YES	4-Every day	0-Never	YES	0	0	0	0	0
1410	Female	1_<30	Medical establishments	NO CONTACT WITH PATIENTSS	NO, do not know	1	03/21	had symptoms	Not at work	NO	not concerned	NA	NA	NA	NA	NA	NA	NA	NA	NA	NA	NA	N/A	concerned	0-Never	4-Always	0-Never	0-Never	0-Never	0-Never	0-Never	0-Never	0-Never	0-Never	0-Never	N/A	3-Regularly, more than 1 day out of 2	4-Every day	0-Never	0-Rarely	N/A	2-Regularly, less than 1 day out of 2	0-Never	N/A	0	0	0	0	0
1411	Male	3_40-49	Medical establishments	DOCTORS	YES, 1 dose	0	NA	NA	NA	NA	not concerned	NA	NA	NA	NA	NA	NA	NA	NA	NA	NA	NA	N/A	concerned	0-Rarely	4-Always	0-Never	0-Never	0-Never	0-Never	3-Regularly, more than half time	0-Never	0-Never	0-Never	0-Never	NO	3-Regularly, more than 1 day out of 2	3-Regularly, more than 1 day out of 2	0-Never	3-Regularly, more than 1 day out of 2	NO	4-Every day	0-Never	NO	0	0	0	1	0
1412	Male	2_30-39	Medical establishments	OTHERS	YES, 1 dose	0	NA	NA	NA	NA	not concerned	NA	NA	NA	NA	NA	NA	NA	NA	NA	NA	NA	N/A	concerned	4-Always	4-Always	0-Never	0-Never	0-Never	0-Never	0-Rarely	0-Rarely	3-Regularly, more than half time	0-Never	0-Never	NO	4-Every day	4-Every day	0-Rarely	3-Regularly, more than 1 day out of 2	NO	3-Regularly, more than 1 day out of 2	0-Never	YES	0	0	0	1	0
1413	Female	4_>=50	Medical establishments	NURSE	YES, 2 doses	0	NA	NA	NA	NA	not concerned	NA	NA	NA	NA	NA	NA	NA	NA	NA	NA	NA	N/A	concerned	4-Always	4-Always	0-Never	0-Never	0-Never	0-Never	0-Never	0-Never	0-Rarely	0-Never	0-Rarely	NO	2-Regularly, less than 1 day out of 2	2-Regularly, less than 1 day out of 2	0-Never	2-Regularly, less than 1 day out of 2	NO	4-Every day	3-Regularly, more than 1 day out of 2	NO	0	0	0	1	0
1414	Female	3_40-49	Medical establishments	OTHERS	YES, 1 dose	0	NA	NA	NA	NA	concerned	4-Always	4-Always	4-Always	4-Always	4-Always	4-Always	4-Always	4-Always	4-Always	4-Always	4-Always	NO	concerned	4-Always	4-Always	0-Never	0-Never	0-Never	0-Never	0-Never	0-Never	0-Never	0-Never	0-Never	NO	0-Never	3-Regularly, more than 1 day out of 2	0-Never	3-Regularly, more than 1 day out of 2	NO	4-Every day	0-Never	NO	0	1	0	1	0
1415	Female	4_>=50	Medical establishments	DOCTORS	YES, 2 doses	0	NA	NA	NA	NA	not concerned	NA	NA	NA	NA	NA	NA	NA	NA	NA	NA	NA	N/A	concerned	4-Always	4-Always	0-Never	0-Rarely	0-Never	0-Never	0-Never	0-Never	0-Never	0-Never	0-Never	NO	0-Rarely	0-Rarely	0-Never	2-Regularly, less than 1 day out of 2	NO	2-Regularly, less than 1 day out of 2	4-Every day	NO	0	0	0	1	0
1416	Female	3_40-49	Medical establishments	DOCTORS	YES, 2 doses	0	NA	NA	NA	NA	concerned	4-Always	4-Always	0-Never	4-Always	0-Never	3-Regularly, more than half time	4-Always	2-Regularly less than half time	3-Regularly, more than half time	2-Regularly less than half time	2-Regularly less than half time	NO	concerned	4-Always	4-Always	0-Never	3-Regularly, more than half time	0-Never	0-Never	0-Rarely	0-Never	0-Rarely	0-Never	0-Never	NO	3-Regularly, more than 1 day out of 2	3-Regularly, more than 1 day out of 2	0-Never	2-Regularly, less than 1 day out of 2	NO	4-Every day	4-Every day	NO	0	1	0	1	0
1417	Female	2_30-39	Medical establishments	NO CONTACT WITH PATIENTSS	YES, 1 dose	0	NA	NA	NA	NA	not concerned	NA	NA	NA	NA	NA	NA	NA	NA	NA	NA	NA	N/A	not concerned	NA	NA	NA	NA	NA	NA	NA	NA	NA	NA	NA	N/A	0-Never	3-Regularly, more than 1 day out of 2	0-Rarely	0-Rarely	NO	4-Every day	0-Never	NO	0	0	0	0	0
1420	Female	3_40-49	Medical establishments	OTHERS	YES, 2 doses	0	NA	NA	NA	NA	not concerned	NA	NA	NA	NA	NA	NA	NA	NA	NA	NA	NA	N/A	concerned	4-Always	4-Always	0-Rarely	4-Always	0-Rarely	0-Rarely	0-Rarely	2-Regularly less than half time	2-Regularly less than half time	0-Rarely	0-Never	NO	4-Every day	3-Regularly, more than 1 day out of 2	0-Never	4-Every day	NO	4-Every day	4-Every day	NO	0	0	0	1	0
1421	Female	3_40-49	Medical establishments	NO CONTACT WITH PATIENTSS	NO, wish to be	0	NA	NA	NA	NA	concerned	4-Always	4-Always	0-Never	0-Never	0-Never	0-Never	4-Always	0-Never	4-Always	0-Never	0-Never	NO	concerned	4-Always	4-Always	0-Never	0-Never	0-Never	0-Never	0-Never	0-Never	4-Always	0-Never	0-Never	NO	0-Never	2-Regularly, less than 1 day out of 2	4-Every day	0-Rarely	NO	4-Every day	4-Every day	NO	0	1	0	1	0
1422	Female	4_>=50	Medico-social establishments	NO CONTACT WITH PATIENTSS	YES, 2 doses	1	10/20	had symptoms	Not at work	NO	not concerned	NA	NA	NA	NA	NA	NA	NA	NA	NA	NA	NA	N/A	not concerned	NA	NA	NA	NA	NA	NA	NA	NA	NA	NA	NA	N/A	0-Rarely	0-Rarely	0-Never	0-Never	N/A	4-Every day	4-Every day	N/A	0	0	0	0	0
1424	Female	2_30-39	Medical establishments	NURSE	YES, 2 doses	0	NA	NA	NA	NA	concerned	4-Always	0-Never	4-Always	4-Always	0-Rarely	0-Never	4-Always	4-Always	3-Regularly, more than half time	0-Never	0-Never	YES	concerned	4-Always	4-Always	0-Rarely	4-Always	0-Never	0-Never	0-Never	2-Regularly less than half time	2-Regularly less than half time	0-Never	0-Never	NO	3-Regularly, more than 1 day out of 2	3-Regularly, more than 1 day out of 2	4-Every day	0-Rarely	NO	4-Every day	4-Every day	NO	0	0	0	1	0
1426	Female	3_40-49	Medical establishments	NO CONTACT WITH PATIENTSS	YES, 1 dose	0	NA	NA	NA	NA	not concerned	NA	NA	NA	NA	NA	NA	NA	NA	NA	NA	NA	N/A	not concerned	NA	NA	NA	NA	NA	NA	NA	NA	NA	NA	NA	N/A	4-Every day	4-Every day	0-Never	0-Rarely	NO	0-Never	0-Never	NO	0	0	0	0	0
1427	Female	2_30-39	Medical establishments	NURSE	YES, 1 dose	0	NA	NA	NA	NA	concerned	4-Always	4-Always	2-Regularly less than half time	4-Always	0-Never	4-Always	4-Always	3-Regularly, more than half time	4-Always	4-Always	0-Never	NO	concerned	4-Always	4-Always	0-Never	0-Never	0-Never	0-Never	4-Always	4-Always	4-Always	0-Never	0-Never	NO	0-Never	4-Every day	4-Every day	0-Never	NO	4-Every day	4-Every day	NO	0	1	0	1	0
1428	Female	2_30-39	Medical establishments	NURSING ASSISTANT	YES, 1 dose	0	NA	NA	NA	NA	concerned	4-Always	4-Always	4-Always	4-Always	4-Always	4-Always	4-Always	4-Always	4-Always	4-Always	0-Never	NO	concerned	4-Always	4-Always	0-Never	4-Always	0-Never	0-Never	0-Never	4-Always	3-Regularly, more than half time	0-Never	0-Never	NO	0-Rarely	2-Regularly, less than 1 day out of 2	4-Every day	0-Never	NO	4-Every day	4-Every day	NO	0	1	0	1	0
1429	Female	3_40-49	Medical establishments	NURSE	NO, wish to be	1	11/20	had symptoms	At work in contact with covid+ patient	NO	concerned	4-Always	4-Always	4-Always	4-Always	3-Regularly, more than half time	4-Always	4-Always	4-Always	4-Always	4-Always	0-Never	N/A	concerned	4-Always	4-Always	4-Always	4-Always	3-Regularly, more than half time	4-Always	4-Always	4-Always	4-Always	4-Always	0-Never	N/A	0-Never	0-Rarely	4-Every day	0-Never	N/A	4-Every day	4-Every day	N/A	1	0	1	0	1
1431	Male	3_40-49	Medico-social establishments	NO CONTACT WITH PATIENTSS	YES, 2 doses	0	NA	NA	NA	NA	not concerned	NA	NA	NA	NA	NA	NA	NA	NA	NA	NA	NA	N/A	not concerned	NA	NA	NA	NA	NA	NA	NA	NA	NA	NA	NA	N/A	2-Regularly, less than 1 day out of 2	2-Regularly, less than 1 day out of 2	0-Never	3-Regularly, more than 1 day out of 2	YES	4-Every day	0-Never	YES	0	0	0	0	0
1432	Female	4_>=50	Medical establishments	NO CONTACT WITH PATIENTSS	YES, 2 doses	0	NA	NA	NA	NA	not concerned	NA	NA	NA	NA	NA	NA	NA	NA	NA	NA	NA	N/A	concerned	2-Regularly less than half time	4-Always	0-Never	0-Never	0-Never	0-Never	0-Never	0-Never	0-Never	0-Never	0-Never	NO	4-Every day	4-Every day	0-Never	2-Regularly, less than 1 day out of 2	NO	2-Regularly, less than 1 day out of 2	0-Never	NO	0	0	0	1	0
1433	Female	1_<30	Medico-social establishments	OTHERS	NO, wish to be	1	09/20	had symptoms	Not at work	NO	not concerned	NA	NA	NA	NA	NA	NA	NA	NA	NA	NA	NA	N/A	not concerned	NA	NA	NA	NA	NA	NA	NA	NA	NA	NA	NA	N/A	4-Every day	4-Every day	0-Never	3-Regularly, more than 1 day out of 2	N/A	3-Regularly, more than 1 day out of 2	0-Never	N/A	0	0	0	0	0
1434	Female	1_<30	Medical establishments	DOCTORS	YES, 1 dose	0	NA	NA	NA	NA	not concerned	NA	NA	NA	NA	NA	NA	NA	NA	NA	NA	NA	N/A	concerned	3-Regularly, more than half time	4-Always	0-Never	0-Rarely	0-Never	0-Never	0-Rarely	0-Never	0-Never	0-Rarely	0-Rarely	YES	4-Every day	0-Rarely	4-Every day	0-Rarely	YES	3-Regularly, more than 1 day out of 2	0-Never	NO	0	0	0	0	0
1436	Female	2_30-39	Medical establishments	NURSE	NO, do not know	0	NA	NA	NA	NA	concerned	4-Always	0-Never	4-Always	4-Always	0-Never	3-Regularly, more than half time	4-Always	0-Never	4-Always	3-Regularly, more than half time	0-Never	NO	concerned	3-Regularly, more than half time	4-Always	0-Never	0-Rarely	0-Never	0-Never	0-Never	0-Never	4-Always	0-Never	0-Never	NO	0-Never	4-Every day	4-Every day	0-Rarely	NO	0-Rarely	4-Every day	NO	0	1	0	1	0
1437	Female	2_30-39	Medical establishments	OTHERS	YES, 1 dose	0	NA	NA	NA	NA	not concerned	NA	NA	NA	NA	NA	NA	NA	NA	NA	NA	NA	N/A	concerned	3-Regularly, more than half time	4-Always	0-Never	0-Never	0-Never	0-Never	0-Never	0-Never	0-Never	0-Never	0-Never	NO	0-Never	4-Every day	0-Never	4-Every day	NO	4-Every day	0-Never	NO	0	0	0	1	0
1439	Female	3_40-49	Medical establishments	NO CONTACT WITH PATIENTSS	NO, do not wish to be	0	NA	NA	NA	NA	not concerned	NA	NA	NA	NA	NA	NA	NA	NA	NA	NA	NA	N/A	not concerned	NA	NA	NA	NA	NA	NA	NA	NA	NA	NA	NA	N/A	4-Every day	0-Rarely	0-Never	0-Rarely	YES	4-Every day	0-Never	YES	0	0	0	0	0
1440	Female	3_40-49	Medico-social establishments	NURSE	YES, 2 doses	0	NA	NA	NA	NA	concerned	4-Always	4-Always	0-Never	0-Never	4-Always	0-Never	4-Always	0-Never	4-Always	4-Always	0-Rarely	NO	concerned	4-Always	4-Always	0-Never	0-Never	0-Never	0-Never	0-Never	0-Never	2-Regularly less than half time	0-Never	0-Never	NO	0-Never	0-Rarely	4-Every day	0-Rarely	NO	0-Never	4-Every day	NO	0	1	0	1	0
1441	Female	4_>=50	Medical establishments	OTHERS	YES, 2 doses	0	NA	NA	NA	NA	not concerned	NA	NA	NA	NA	NA	NA	NA	NA	NA	NA	NA	N/A	not concerned	NA	NA	NA	NA	NA	NA	NA	NA	NA	NA	NA	N/A	4-Every day	4-Every day	0-Never	2-Regularly, less than 1 day out of 2	NO	4-Every day	0-Never	NO	0	0	0	0	0
1442	Female	2_30-39	Medico-social establishments	NURSE	YES, 1 dose	0	NA	NA	NA	NA	concerned	3-Regularly, more than half time	4-Always	0-Never	0-Never	0-Never	0-Never	0-Rarely	0-Rarely	4-Always	0-Never	0-Never	NO	concerned	3-Regularly, more than half time	4-Always	0-Never	0-Never	0-Never	0-Never	0-Never	0-Never	3-Regularly, more than half time	0-Never	0-Never	NO	3-Regularly, more than 1 day out of 2	3-Regularly, more than 1 day out of 2	0-Never	2-Regularly, less than 1 day out of 2	NO	3-Regularly, more than 1 day out of 2	2-Regularly, less than 1 day out of 2	NO	0	1	0	1	0
1444	Female	2_30-39	Medico-social establishments	NO CONTACT WITH PATIENTSS	NO, do not know	0	NA	NA	NA	NA	not concerned	NA	NA	NA	NA	NA	NA	NA	NA	NA	NA	NA	N/A	not concerned	NA	NA	NA	NA	NA	NA	NA	NA	NA	NA	NA	N/A	4-Every day	4-Every day	0-Never	2-Regularly, less than 1 day out of 2	YES	4-Every day	4-Every day	NO	0	0	0	0	0
1445	Female	3_40-49	Medical establishments	NURSE	YES, 1 dose	0	NA	NA	NA	NA	not concerned	NA	NA	NA	NA	NA	NA	NA	NA	NA	NA	NA	N/A	concerned	2-Regularly less than half time	0-Rarely	4-Always	0-Never	0-Never	3-Regularly, more than half time	0-Rarely	0-Rarely	3-Regularly, more than half time	3-Regularly, more than half time	3-Regularly, more than half time	NO	0-Never	0-Rarely	4-Every day	0-Rarely	NO	4-Every day	4-Every day	NO	0	0	0	1	0
1446	Female	1_<30	Medical establishments	DOCTORS	YES, 1 dose	0	NA	NA	NA	NA	not concerned	NA	NA	NA	NA	NA	NA	NA	NA	NA	NA	NA	N/A	concerned	4-Always	4-Always	0-Never	0-Never	0-Never	0-Never	0-Never	0-Never	4-Always	0-Never	0-Never	YES	4-Every day	4-Every day	0-Never	4-Every day	NO	2-Regularly, less than 1 day out of 2	4-Every day	NO	0	0	0	0	0
1448	Female	1_<30	Medical establishments	NURSE	NO, wish to be	0	NA	NA	NA	NA	concerned	4-Always	4-Always	4-Always	4-Always	2-Regularly less than half time	2-Regularly less than half time	4-Always	0-Rarely	4-Always	4-Always	0-Never	NO	concerned	4-Always	4-Always	0-Never	0-Never	0-Never	0-Never	0-Never	2-Regularly less than half time	3-Regularly, more than half time	0-Never	0-Never	NO	0-Never	4-Every day	4-Every day	0-Never	NO	3-Regularly, more than 1 day out of 2	3-Regularly, more than 1 day out of 2	NO	0	1	0	1	0
1449	Female	4_>=50	Medical establishments	NO CONTACT WITH PATIENTSS	YES, 2 doses	0	NA	NA	NA	NA	not concerned	NA	NA	NA	NA	NA	NA	NA	NA	NA	NA	NA	N/A	not concerned	NA	NA	NA	NA	NA	NA	NA	NA	NA	NA	NA	N/A	0-Rarely	0-Rarely	0-Never	3-Regularly, more than 1 day out of 2	NO	0-Rarely	0-Never	NO	0	0	0	0	0
1450	Female	2_30-39	Medical establishments	NURSE	NO, wish to be	0	NA	NA	NA	NA	concerned	4-Always	2-Regularly less than half time	3-Regularly, more than half time	4-Always	4-Always	4-Always	4-Always	3-Regularly, more than half time	3-Regularly, more than half time	4-Always	0-Never	NO	concerned	4-Always	4-Always	0-Never	0-Never	0-Never	0-Never	0-Never	0-Never	2-Regularly less than half time	0-Never	0-Never	NO	0-Never	3-Regularly, more than 1 day out of 2	4-Every day	0-Never	NO	4-Every day	4-Every day	NO	0	1	0	1	0
1452	Male	4_>=50	Medical establishments	NO CONTACT WITH PATIENTSS	YES, 2 doses	0	NA	NA	NA	NA	not concerned	NA	NA	NA	NA	NA	NA	NA	NA	NA	NA	NA	N/A	not concerned	NA	NA	NA	NA	NA	NA	NA	NA	NA	NA	NA	N/A	4-Every day	0-Rarely	4-Every day	0-Rarely	NO	4-Every day	4-Every day	NO	0	0	0	0	0
1453	Female	2_30-39	Medical establishments	NURSING ASSISTANT	NO, do not know	1	11/20	had symptoms	At work in contact with covid+ patient	NO	concerned	4-Always	4-Always	0-Rarely	0-Never	0-Rarely	0-Rarely	0-Rarely	3-Regularly, more than half time	4-Always	0-Rarely	0-Rarely	N/A	concerned	4-Always	4-Always	0-Never	0-Never	0-Never	0-Never	0-Never	0-Rarely	4-Always	0-Never	0-Never	N/A	0-Never	4-Every day	4-Every day	0-Rarely	N/A	4-Every day	0-Never	N/A	1	0	1	0	1
1455	Female	4_>=50	Medical establishments	NURSE	YES, 2 doses	0	NA	NA	NA	NA	concerned	3-Regularly, more than half time	3-Regularly, more than half time	2-Regularly less than half time	4-Always	0-Rarely	3-Regularly, more than half time	3-Regularly, more than half time	3-Regularly, more than half time	3-Regularly, more than half time	3-Regularly, more than half time	0-Never	NO	concerned	3-Regularly, more than half time	4-Always	0-Rarely	0-Rarely	0-Never	0-Never	0-Rarely	2-Regularly less than half time	3-Regularly, more than half time	0-Rarely	0-Never	NO	0-Never	2-Regularly, less than 1 day out of 2	2-Regularly, less than 1 day out of 2	2-Regularly, less than 1 day out of 2	NO	4-Every day	2-Regularly, less than 1 day out of 2	YES	0	1	0	1	0
1456	Female	3_40-49	Medico-social establishments	NURSE	NO, wish to be	0	NA	NA	NA	NA	not concerned	NA	NA	NA	NA	NA	NA	NA	NA	NA	NA	NA	N/A	concerned	3-Regularly, more than half time	4-Always	0-Never	0-Rarely	0-Rarely	0-Rarely	0-Rarely	0-Rarely	3-Regularly, more than half time	0-Rarely	0-Rarely	NO	3-Regularly, more than 1 day out of 2	3-Regularly, more than 1 day out of 2	4-Every day	2-Regularly, less than 1 day out of 2	YES	4-Every day	4-Every day	NO	0	0	0	1	0
1457	Female	1_<30	Medical establishments	OTHERS	YES, 1 dose	0	NA	NA	NA	NA	concerned	4-Always	0-Never	4-Always	4-Always	0-Rarely	4-Always	4-Always	0-Rarely	4-Always	4-Always	4-Always	NO	concerned	4-Always	4-Always	0-Rarely	0-Rarely	0-Never	2-Regularly less than half time	2-Regularly less than half time	2-Regularly less than half time	3-Regularly, more than half time	2-Regularly less than half time	0-Never	NO	0-Never	2-Regularly, less than 1 day out of 2	2-Regularly, less than 1 day out of 2	0-Rarely	NO	4-Every day	2-Regularly, less than 1 day out of 2	NO	0	1	0	1	0
1458	Female	2_30-39	Medical establishments	NURSING ASSISTANT	YES, 2 doses	0	NA	NA	NA	NA	concerned	4-Always	0-Never	4-Always	4-Always	4-Always	4-Always	4-Always	4-Always	4-Always	4-Always	4-Always	NO	concerned	4-Always	4-Always	0-Never	4-Always	0-Never	0-Never	0-Never	4-Always	4-Always	0-Never	0-Never	NO	0-Never	4-Every day	4-Every day	0-Never	NO	4-Every day	4-Every day	NO	0	1	0	1	0
1459	Female	1_<30	Medico-social establishments	OTHERS	YES, 1 dose	0	NA	NA	NA	NA	concerned	3-Regularly, more than half time	4-Always	0-Rarely	0-Rarely	0-Never	0-Never	2-Regularly less than half time	2-Regularly less than half time	0-Rarely	0-Never	0-Never	NO	not concerned	NA	NA	NA	NA	NA	NA	NA	NA	NA	NA	NA	N/A	4-Every day	4-Every day	4-Every day	0-Rarely	NO	4-Every day	4-Every day	NO	0	1	0	0	0
1460	Female	4_>=50	Medical establishments	NURSE	YES, 2 doses	0	NA	NA	NA	NA	concerned	4-Always	4-Always	4-Always	4-Always	0-Rarely	0-Rarely	0-Rarely	3-Regularly, more than half time	4-Always	3-Regularly, more than half time	0-Never	YES	concerned	4-Always	4-Always	0-Rarely	3-Regularly, more than half time	0-Never	0-Never	0-Never	0-Never	3-Regularly, more than half time	0-Never	0-Never	NO	2-Regularly, less than 1 day out of 2	2-Regularly, less than 1 day out of 2	2-Regularly, less than 1 day out of 2	0-Never	NO	4-Every day	4-Every day	NO	0	0	0	1	0
1461	Female	2_30-39	Medical establishments	NURSE	YES, 2 doses	0	NA	NA	NA	NA	concerned	3-Regularly, more than half time	4-Always	0-Rarely	4-Always	2-Regularly less than half time	2-Regularly less than half time	4-Always	0-Rarely	4-Always	0-Never	0-Never	NO	concerned	3-Regularly, more than half time	4-Always	0-Never	0-Rarely	0-Never	0-Never	0-Never	2-Regularly less than half time	4-Always	0-Never	0-Never	NO	4-Every day	4-Every day	4-Every day	0-Never	NO	4-Every day	4-Every day	NO	0	1	0	1	0
1465	Female	2_30-39	Medico-social establishments	NURSING ASSISTANT	NO, wish to be	1	01/21	had symptoms	Not at work	NO	not concerned	NA	NA	NA	NA	NA	NA	NA	NA	NA	NA	NA	N/A	concerned	4-Always	4-Always	0-Never	0-Never	0-Never	0-Never	0-Never	0-Rarely	3-Regularly, more than half time	0-Never	0-Rarely	N/A	0-Never	0-Never	4-Every day	3-Regularly, more than 1 day out of 2	N/A	4-Every day	3-Regularly, more than 1 day out of 2	N/A	0	0	0	0	0
1466	Female	3_40-49	Medical establishments	OTHERS	YES, 1 dose	0	NA	NA	NA	NA	concerned	4-Always	0-Never	4-Always	4-Always	4-Always	4-Always	0-Never	4-Always	4-Always	4-Always	4-Always	NO	concerned	3-Regularly, more than half time	3-Regularly, more than half time	3-Regularly, more than half time	4-Always	3-Regularly, more than half time	2-Regularly less than half time	0-Never	3-Regularly, more than half time	3-Regularly, more than half time	3-Regularly, more than half time	0-Never	NO	2-Regularly, less than 1 day out of 2	2-Regularly, less than 1 day out of 2	0-Never	0-Rarely	NO	4-Every day	4-Every day	NO	0	1	0	1	0
1467	Female	2_30-39	Medical establishments	NURSE	YES, 1 dose	0	NA	NA	NA	NA	concerned	4-Always	4-Always	4-Always	4-Always	2-Regularly less than half time	4-Always	4-Always	4-Always	4-Always	4-Always	4-Always	NO	concerned	4-Always	4-Always	0-Rarely	0-Rarely	0-Never	0-Rarely	0-Rarely	0-Rarely	4-Always	0-Rarely	0-Rarely	NO	4-Every day	4-Every day	4-Every day	4-Every day	NO	4-Every day	4-Every day	NO	0	1	0	1	0
1468	Female	3_40-49	Medical establishments	NURSING ASSISTANT	NO, wish to be	1	11/20	No symptoms	At work in contact with other professional	NO	not concerned	NA	NA	NA	NA	NA	NA	NA	NA	NA	NA	NA	N/A	concerned	4-Always	4-Always	0-Never	0-Never	0-Never	0-Never	0-Rarely	0-Rarely	4-Always	0-Never	0-Never	N/A	3-Regularly, more than 1 day out of 2	3-Regularly, more than 1 day out of 2	3-Regularly, more than 1 day out of 2	0-Rarely	N/A	4-Every day	4-Every day	N/A	0	0	1	0	1
1469	Male	3_40-49	Medical establishments	NURSE	YES, 2 doses	0	NA	NA	NA	NA	concerned	4-Always	0-Never	4-Always	4-Always	0-Never	4-Always	4-Always	0-Rarely	4-Always	4-Always	4-Always	NO	concerned	4-Always	0-Never	4-Always	4-Always	0-Never	0-Never	0-Never	0-Rarely	0-Rarely	0-Never	0-Never	NO	2-Regularly, less than 1 day out of 2	2-Regularly, less than 1 day out of 2	0-Never	0-Rarely	NO	4-Every day	4-Every day	NO	0	1	0	1	0
1470	Female	4_>=50	Medical establishments	NO CONTACT WITH PATIENTSS	NO, wish to be	1	02/21	had symptoms	Not at work	NO	not concerned	NA	NA	NA	NA	NA	NA	NA	NA	NA	NA	NA	N/A	not concerned	NA	NA	NA	NA	NA	NA	NA	NA	NA	NA	NA	N/A	0-Never	3-Regularly, more than 1 day out of 2	0-Rarely	0-Never	N/A	4-Every day	4-Every day	N/A	0	0	0	0	0
1472	Female	3_40-49	Medical establishments	NURSING ASSISTANT	YES, 2 doses	0	NA	NA	NA	NA	not concerned	NA	NA	NA	NA	NA	NA	NA	NA	NA	NA	NA	N/A	not concerned	NA	NA	NA	NA	NA	NA	NA	NA	NA	NA	NA	N/A	4-Every day	4-Every day	4-Every day	4-Every day	YES	4-Every day	4-Every day	NO	0	0	0	0	0
1474	Male	1_<30	Medico-social establishments	NURSE	YES, 2 doses	0	NA	NA	NA	NA	concerned	3-Regularly, more than half time	4-Always	0-Never	0-Rarely	0-Never	0-Never	0-Never	0-Never	4-Always	0-Never	0-Never	NO	concerned	4-Always	4-Always	0-Never	0-Rarely	0-Never	0-Never	0-Never	0-Never	4-Always	0-Never	0-Never	NO	0-Never	4-Every day	4-Every day	4-Every day	NO	0-Rarely	0-Rarely	NO	0	1	0	1	0
1475	Female	2_30-39	Medico-social establishments	NURSING ASSISTANT	NO, do not know	0	NA	NA	NA	NA	not concerned	NA	NA	NA	NA	NA	NA	NA	NA	NA	NA	NA	N/A	concerned	4-Always	4-Always	0-Rarely	0-Rarely	0-Rarely	0-Rarely	0-Rarely	0-Rarely	4-Always	0-Rarely	0-Rarely	NO	4-Every day	4-Every day	4-Every day	4-Every day	NO	4-Every day	4-Every day	NO	0	0	0	1	0
1477	Female	4_>=50	Medical establishments	NURSING ASSISTANT	NO, wish to be	1	11/20	had symptoms	At work in contact with covid+ patient	NO	concerned	4-Always	4-Always	3-Regularly, more than half time	3-Regularly, more than half time	3-Regularly, more than half time	3-Regularly, more than half time	4-Always	4-Always	4-Always	3-Regularly, more than half time	0-Never	N/A	concerned	4-Always	4-Always	0-Rarely	4-Always	0-Never	0-Never	0-Never	3-Regularly, more than half time	4-Always	0-Never	0-Never	N/A	0-Never	3-Regularly, more than 1 day out of 2	4-Every day	0-Never	N/A	4-Every day	3-Regularly, more than 1 day out of 2	N/A	1	0	1	0	1
1478	Female	1_<30	Medical establishments	NURSING ASSISTANT	NO, do not wish to be	0	NA	NA	NA	NA	not concerned	NA	NA	NA	NA	NA	NA	NA	NA	NA	NA	NA	N/A	concerned	4-Always	4-Always	0-Never	0-Never	0-Never	0-Never	0-Rarely	4-Always	4-Always	0-Rarely	0-Rarely	NO	4-Every day	0-Rarely	4-Every day	0-Never	NO	4-Every day	4-Every day	NO	0	0	0	1	0
1479	Female	2_30-39	Medico-social establishments	NURSING ASSISTANT	YES, 2 doses	0	NA	NA	NA	NA	concerned	4-Always	0-Never	4-Always	4-Always	4-Always	0-Never	4-Always	4-Always	4-Always	4-Always	0-Never	NO	concerned	4-Always	4-Always	0-Rarely	0-Rarely	0-Never	0-Never	2-Regularly less than half time	4-Always	2-Regularly less than half time	0-Never	0-Never	NO	0-Never	4-Every day	4-Every day	0-Rarely	NO	4-Every day	4-Every day	NO	0	1	0	1	0
1480	Female	1_<30	Medical establishments	NURSE	NO, do not wish to be	1	04/20	had symptoms	At work in contact with covid+ patient	NO	concerned	4-Always	4-Always	2-Regularly less than half time	2-Regularly less than half time	3-Regularly, more than half time	4-Always	3-Regularly, more than half time	4-Always	4-Always	4-Always	0-Never	N/A	concerned	3-Regularly, more than half time	4-Always	0-Never	0-Rarely	0-Never	0-Never	0-Never	0-Never	4-Always	0-Never	0-Never	N/A	0-Never	4-Every day	4-Every day	0-Never	N/A	2-Regularly, less than 1 day out of 2	2-Regularly, less than 1 day out of 2	N/A	0	0	0	0	0
1481	Female	4_>=50	Medical establishments	NURSING ASSISTANT	YES, 1 dose	1	11/20	had symptoms	At work in contact with covid+ patient	YES, no ICU	concerned	4-Always	4-Always	0-Never	0-Never	0-Never	0-Never	0-Never	0-Rarely	2-Regularly less than half time	0-Never	0-Never	N/A	concerned	4-Always	4-Always	0-Never	0-Never	0-Never	0-Never	0-Never	2-Regularly less than half time	2-Regularly less than half time	0-Never	0-Never	N/A	4-Every day	4-Every day	4-Every day	0-Rarely	N/A	4-Every day	4-Every day	N/A	1	0	1	0	1
1482	Female	2_30-39	Medico-social establishments	NO CONTACT WITH PATIENTSS	NO, do not know	1	11/20	had symptoms	At work in contact with covid+ patient	NO	concerned	4-Always	4-Always	0-Never	0-Never	0-Never	0-Never	4-Always	4-Always	4-Always	4-Always	0-Never	N/A	concerned	4-Always	4-Always	0-Never	0-Never	0-Never	4-Always	4-Always	4-Always	4-Always	4-Always	0-Never	N/A	0-Never	4-Every day	4-Every day	0-Never	N/A	4-Every day	4-Every day	N/A	1	0	1	0	1
1483	Female	4_>=50	Medical establishments	NURSING ASSISTANT	NO, do not wish to be	0	NA	NA	NA	NA	concerned	4-Always	4-Always	0-Rarely	0-Rarely	0-Never	0-Never	4-Always	0-Rarely	4-Always	0-Never	0-Never	NO	concerned	4-Always	4-Always	0-Never	0-Never	0-Never	0-Never	0-Never	0-Never	4-Always	0-Never	0-Never	NO	0-Never	4-Every day	0-Never	2-Regularly, less than 1 day out of 2	NO	0-Never	0-Never	NO	0	1	0	1	0
1486	Female	1_<30	Medical establishments	NURSE	YES, 1 dose	0	NA	NA	NA	NA	not concerned	NA	NA	NA	NA	NA	NA	NA	NA	NA	NA	NA	N/A	concerned	4-Always	4-Always	0-Never	0-Never	0-Never	0-Never	0-Rarely	0-Rarely	0-Rarely	0-Rarely	0-Rarely	NO	0-Never	4-Every day	4-Every day	0-Rarely	NO	0-Never	0-Never	NO	0	0	0	1	0
1487	Female	2_30-39	Medico-social establishments	NO CONTACT WITH PATIENTSS	YES, 2 doses	0	NA	NA	NA	NA	not concerned	NA	NA	NA	NA	NA	NA	NA	NA	NA	NA	NA	N/A	concerned	3-Regularly, more than half time	4-Always	0-Never	0-Never	0-Never	0-Never	0-Never	0-Never	0-Never	0-Never	0-Never	NO	4-Every day	3-Regularly, more than 1 day out of 2	0-Rarely	0-Rarely	NO	4-Every day	0-Never	NO	0	0	0	1	0
1488	Female	2_30-39	Medical establishments	DOCTORS	YES, 2 doses	0	NA	NA	NA	NA	concerned	4-Always	0-Rarely	4-Always	4-Always	0-Never	0-Never	4-Always	4-Always	4-Always	4-Always	3-Regularly, more than half time	NO	concerned	4-Always	4-Always	0-Rarely	0-Rarely	0-Never	0-Never	0-Never	0-Never	3-Regularly, more than half time	0-Never	0-Never	NO	0-Never	0-Rarely	2-Regularly, less than 1 day out of 2	4-Every day	NO	4-Every day	3-Regularly, more than 1 day out of 2	NO	0	1	0	1	0
1489	Female	2_30-39	Medical establishments	NURSING ASSISTANT	YES, 1 dose	0	NA	NA	NA	NA	concerned	4-Always	0-Never	4-Always	4-Always	2-Regularly less than half time	2-Regularly less than half time	4-Always	3-Regularly, more than half time	4-Always	4-Always	0-Never	NO	concerned	4-Always	4-Always	0-Never	0-Never	0-Never	0-Never	0-Never	0-Rarely	2-Regularly less than half time	0-Never	0-Never	NO	0-Never	4-Every day	4-Every day	2-Regularly, less than 1 day out of 2	NO	2-Regularly, less than 1 day out of 2	0-Rarely	NO	0	1	0	1	0
1490	Female	2_30-39	Medical establishments	NURSE	NO, do not know	0	NA	NA	NA	NA	concerned	3-Regularly, more than half time	4-Always	0-Rarely	4-Always	0-Rarely	0-Rarely	4-Always	4-Always	3-Regularly, more than half time	0-Never	0-Never	NO	concerned	4-Always	4-Always	0-Never	4-Always	0-Never	0-Never	0-Never	0-Never	3-Regularly, more than half time	0-Never	0-Never	NO	0-Never	4-Every day	4-Every day	2-Regularly, less than 1 day out of 2	NO	4-Every day	4-Every day	NO	0	1	0	1	0
1491	Female	4_>=50	Medico-social establishments	NO CONTACT WITH PATIENTSS	YES, 2 doses	0	NA	NA	NA	NA	not concerned	NA	NA	NA	NA	NA	NA	NA	NA	NA	NA	NA	N/A	concerned	4-Always	4-Always	0-Never	0-Never	0-Never	0-Never	0-Never	0-Never	2-Regularly less than half time	0-Never	4-Always	NO	0-Never	0-Never	4-Every day	0-Rarely	NO	4-Every day	4-Every day	NO	0	0	0	1	0
1493	Female	2_30-39	Medico-social establishments	NO CONTACT WITH PATIENTSS	NO, do not know	0	NA	NA	NA	NA	concerned	4-Always	4-Always	0-Rarely	0-Never	0-Never	0-Never	0-Never	0-Never	3-Regularly, more than half time	0-Never	0-Never	NO	concerned	4-Always	4-Always	0-Rarely	0-Never	0-Never	0-Never	0-Never	0-Never	0-Never	0-Never	0-Never	NO	3-Regularly, more than 1 day out of 2	0-Rarely	0-Never	2-Regularly, less than 1 day out of 2	NO	4-Every day	4-Every day	NO	0	1	0	1	0
1494	Female	3_40-49	Medical establishments	OTHERS	YES, 1 dose	0	NA	NA	NA	NA	concerned	4-Always	4-Always	0-Rarely	4-Always	0-Never	4-Always	0-Rarely	4-Always	3-Regularly, more than half time	0-Rarely	0-Never	NO	concerned	4-Always	4-Always	0-Never	0-Never	0-Never	0-Never	0-Never	0-Never	0-Rarely	0-Never	0-Never	NO	4-Every day	4-Every day	4-Every day	0-Rarely	NO	3-Regularly, more than 1 day out of 2	2-Regularly, less than 1 day out of 2	NO	0	1	0	1	0
1497	Female	1_<30	Medical establishments	OTHERS	YES, 1 dose	0	NA	NA	NA	NA	concerned	4-Always	4-Always	3-Regularly, more than half time	4-Always	0-Rarely	4-Always	4-Always	2-Regularly less than half time	4-Always	4-Always	0-Rarely	NO	concerned	4-Always	4-Always	0-Never	0-Never	0-Never	2-Regularly less than half time	2-Regularly less than half time	2-Regularly less than half time	3-Regularly, more than half time	2-Regularly less than half time	0-Never	NO	4-Every day	4-Every day	4-Every day	0-Rarely	NO	4-Every day	2-Regularly, less than 1 day out of 2	NO	0	1	0	1	0
1498	Female	4_>=50	Medical establishments	NURSING ASSISTANT	NO, do not know	0	NA	NA	NA	NA	concerned	4-Always	4-Always	3-Regularly, more than half time	4-Always	0-Rarely	4-Always	4-Always	4-Always	4-Always	4-Always	0-Never	NO	concerned	4-Always	4-Always	0-Never	0-Never	0-Never	0-Never	0-Never	3-Regularly, more than half time	4-Always	0-Never	0-Never	NO	4-Every day	4-Every day	4-Every day	0-Rarely	NO	4-Every day	4-Every day	NO	0	1	0	1	0
1499	Female	2_30-39	Medical establishments	NURSING ASSISTANT	YES, 1 dose	0	NA	NA	NA	NA	concerned	4-Always	0-Never	4-Always	4-Always	0-Never	4-Always	4-Always	4-Always	4-Always	4-Always	0-Rarely	NO	concerned	4-Always	4-Always	0-Never	0-Never	0-Never	0-Never	0-Never	4-Always	3-Regularly, more than half time	0-Rarely	0-Never	NO	0-Never	3-Regularly, more than 1 day out of 2	4-Every day	0-Rarely	NO	4-Every day	4-Every day	NO	0	1	0	1	0
[truncated: 1,071 more rows]
[truncated: 1 more columns]
